# Supplementary material for: Molecular basis of CTCF binding polarity in genome folding
Source: Nat Commun. 2020 Nov 5;11:5612. doi: 10.1038/s41467-020-19283-x (PMC7645679; doi:10.1038/s41467-020-19283-x)
Supplement: Supplementary file 4 — Supplementary Data 1 [file 41467_2020_19283_MOESM4_ESM.xlsx]

## Sheet: Sheet1
Final knock-in mouse embryonic stem cells used in this study			Cell line and vectors
Genotype	Comment	clone #	Bruneau_Lab_cell_line_ID#	Knockin_vector1	sgRNA1	Knockin_vector2	sgRNA2	Knockin_vector3	sgRNA3	Last_parental_cell_line_used_in_this_study	Source
WT parental	19,XY	-	E14	-	-	-	-	-	-	-	-
CTCF-AID-eGFP, Tir1(random integration)	homozygous except for Tir1	clone#1	EN52.9.1	pEN84	ATCACCGGTCCATCATGCTG_and_CTGGGGCCTTGCTCGGCACC_(Cas9nickase)	pEN114	-	-		E14	Nora et al. 2017 Cell
TetO-FLAG-CTCF(Full-length)-mRuby-rtta3G(Tigre), CTCF-AID-eGFP, Tir1(random integration)	homozygous except for Tir1	clone#1, higher tetO-CTCF expression	EN133.10	pEN84	ATCACCGGTCCATCATGCTG_and_CTGGGGCCTTGCTCGGCACC_(Cas9nickase)	pEN114	-	pEN366	ACTGCCATAACACCTAACTT	EN52.9.1	Nora et al. 2017 Cell
TetO-FLAG-CTCF(Full-length)-mRuby-rtta3G(Tigre), CTCF-AID-eGFP, Tir1(random integration)	homozygous except for Tir1	clone#2, lower tetO-CTCF expression	EN133.6	pEN84	ATCACCGGTCCATCATGCTG_and_CTGGGGCCTTGCTCGGCACC_(Cas9nickase)	pEN114	-	pEN366	ACTGCCATAACACCTAACTT	EN52.9.1	This study
TetO-FLAG-CTCF(Delta_577-736)-mRuby-rtta3G(Tigre), CTCF-AID-eGFP, Tir1(random integration)	homozygous except for Tir1	clone#1	EN141.5	pEN84	ATCACCGGTCCATCATGCTG_and_CTGGGGCCTTGCTCGGCACC_(Cas9nickase)	pEN114	-	pEN368	ACTGCCATAACACCTAACTT	EN52.9.1	This study
TetO-FLAG-CTCF(Delta_577-614)-mRuby-rtta3G(Tigre), CTCF-AID-eGFP, Tir1(random integration)	homozygous except for Tir1	clone#1	EN142.1	pEN84	ATCACCGGTCCATCATGCTG_and_CTGGGGCCTTGCTCGGCACC_(Cas9nickase)	pEN114	-	pEN369	ACTGCCATAACACCTAACTT	EN52.9.1	This study
TetO-FLAG-CTCF(Delta_615-736)-mRuby-rtta3G(Tigre), CTCF-AID-eGFP, Tir1(random integration)	homozygous except for Tir1	clone#1	EN143.7	pEN84	ATCACCGGTCCATCATGCTG_and_CTGGGGCCTTGCTCGGCACC_(Cas9nickase)	pEN114	-	pEN370	ACTGCCATAACACCTAACTT	EN52.9.1	This study
TetO-FLAG-CTCF(179-265)-mRuby-rtta3G(Tigre), CTCF-AID-eGFP, Tir1(random integration)	homozygous except for Tir1	clone#1	EN212.1	pEN84	ATCACCGGTCCATCATGCTG_and_CTGGGGCCTTGCTCGGCACC_(Cas9nickase)	pEN114	-	pEN481	ACTGCCATAACACCTAACTT	EN52.9.1	This study
TetO-FLAG-CTCF(264-288)-mRuby-rtta3G(Tigre), CTCF-AID-eGFP, Tir1(random integration)	homozygous except for Tir1	clone#1	EN213.1	pEN84	ATCACCGGTCCATCATGCTG_and_CTGGGGCCTTGCTCGGCACC_(Cas9nickase)	pEN114	-	pEN482	ACTGCCATAACACCTAACTT	EN52.9.1	This study
TetO-FLAG-CTCF(Delta_1-89)-mRuby-rtta3G(Tigre), CTCF-AID-eGFP, Tir1(random integration)	homozygous except for Tir1	clone#1	EN214.1	pEN84	ATCACCGGTCCATCATGCTG_and_CTGGGGCCTTGCTCGGCACC_(Cas9nickase)	pEN114	-	pEN479	ACTGCCATAACACCTAACTT	EN52.9.1	This study
TetO-FLAG-CTCF(90-178)-mRuby-rtta3G(Tigre), CTCF-AID-eGFP, Tir1(random integration)	homozygous except for Tir1	clone#1	EN215.1	pEN84	ATCACCGGTCCATCATGCTG_and_CTGGGGCCTTGCTCGGCACC_(Cas9nickase)	pEN114	-	pEN480	ACTGCCATAACACCTAACTT	EN52.9.1	This study
TetO-FLAG-CTCF(H288R)-mRuby-rtta3G(Tigre), CTCF-AID-eGFP, Tir1(random integration)	homozygous except for Tir1	clone#1	EN216.1	pEN84	ATCACCGGTCCATCATGCTG_and_CTGGGGCCTTGCTCGGCACC_(Cas9nickase)	pEN114	-	pEN483	ACTGCCATAACACCTAACTT	EN52.9.1	This study
TetO-FLAG-CTCF(Mut_Parylation)-mRuby-rtta3G(Tigre), CTCF-AID-eGFP, Tir1(random integration)	homozygous except for Tir1	clone#1	EN252.4	pEN84	ATCACCGGTCCATCATGCTG_and_CTGGGGCCTTGCTCGGCACC_(Cas9nickase)	pEN114	-	pEN488	ACTGCCATAACACCTAACTT	EN52.9.1	This study
TetO-FLAG-CTCF(K74R_Delta_576-614)-mRuby-rtta3G(Tigre), CTCF-AID-eGFP, Tir1(random integration)	homozygous except for Tir1	clone#1	EN253.2	pEN84	ATCACCGGTCCATCATGCTG_and_CTGGGGCCTTGCTCGGCACC_(Cas9nickase)	pEN114	-	pEN490	ACTGCCATAACACCTAACTT	EN52.9.1	This study
TetO-FLAG-CTCF(K74R_Delta_615-736)-mRuby-rtta3G(Tigre), CTCF-AID-eGFP, Tir1(random integration)	homozygous except for Tir1	clone#1	EN254.1	pEN84	ATCACCGGTCCATCATGCTG_and_CTGGGGCCTTGCTCGGCACC_(Cas9nickase)	pEN114	-	pEN494	ACTGCCATAACACCTAACTT	EN52.9.1	This study
TetO-FLAG-CTCF(Delta_1-265)-mRuby-rtta3G(Tigre), CTCF-AID-eGFP, Tir1(random integration)	homozygous except for Tir1	clone#1	EN186.5	pEN84	ATCACCGGTCCATCATGCTG_and_CTGGGGCCTTGCTCGGCACC_(Cas9nickase)	pEN114	-	pAU002	ACTGCCATAACACCTAACTT	EN52.9.1	This study
TetO-FLAG-CTCF(N_C_Swap)-mRuby-rtta3G(Tigre), CTCF-AID-eGFP, Tir1(random integration)	homozygous except for Tir1	clone#1	EN187.3	pEN84	ATCACCGGTCCATCATGCTG_and_CTGGGGCCTTGCTCGGCACC_(Cas9nickase)	pEN114	-	pAU003	ACTGCCATAACACCTAACTT	EN52.9.1	This study
TetO-FLAG-CTCF(Delta_1-265)-mRuby-rtta3G(Tigre), CTCF-AID-eGFP, Tir1(random integration)	homozygous except for Tir1	clone#1	EN186.4	pEN84	ATCACCGGTCCATCATGCTG_and_CTGGGGCCTTGCTCGGCACC_(Cas9nickase)	pEN114	-	pAU002	ACTGCCATAACACCTAACTT	EN52.9.1	This study
TetO-FLAG-CTCF(Delta_1-265)-mRuby-rtta3G(Tigre), CTCF-AID-eGFP, Tir1(random integration)	homozygous except for Tir1	clone#1	EN186.6	pEN84	ATCACCGGTCCATCATGCTG_and_CTGGGGCCTTGCTCGGCACC_(Cas9nickase)	pEN114	-	pAU002	ACTGCCATAACACCTAACTT	EN52.9.1	This study
TetO-FLAG-CTCF(all-ZF-mutated)-mRuby-rtta3G(Tigre), CTCF-AID-eGFP, Tir1(random integration)	homozygous except for Tir1	clone#1	EN255.3	pEN84	ATCACCGGTCCATCATGCTG_and_CTGGGGCCTTGCTCGGCACC_(Cas9nickase)	pEN114	-	pEN515	ACTGCCATAACACCTAACTT	EN52.9.1	This study
TetO-FLAG-CTCF(Delta_1-31)-mRuby-rtta3G(Tigre), CTCF-AID-eGFP, Tir1(random integration)	homozygous except for Tir1	clone#1	EN280.1	pEN84	ATCACCGGTCCATCATGCTG_and_CTGGGGCCTTGCTCGGCACC_(Cas9nickase)	pEN114	-	pEN717	ACTGCCATAACACCTAACTT	EN52.9.1	This study
TetO-FLAG-CTCF(Delta_1-31)-mRuby-rtta3G(Tigre), CTCF-AID-eGFP, Tir1(random integration)	homozygous except for Tir1	clone#2	EN280.1	pEN84	ATCACCGGTCCATCATGCTG_and_CTGGGGCCTTGCTCGGCACC_(Cas9nickase)	pEN114	-	pEN717	ACTGCCATAACACCTAACTT	EN52.9.1	This study
TetO-FLAG-CTCF(Delta_13-33)-mRuby-rtta3G(Tigre), CTCF-AID-eGFP, Tir1(random integration)	homozygous except for Tir1	clone#1	EN281.2	pEN84	ATCACCGGTCCATCATGCTG_and_CTGGGGCCTTGCTCGGCACC_(Cas9nickase)	pEN114	-	pEN718	ACTGCCATAACACCTAACTT	EN52.9.1	This study
TetO-FLAG-CTCF(Delta_13-33)-mRuby-rtta3G(Tigre), CTCF-AID-eGFP, Tir1(random integration)	homozygous except for Tir1	clone#2	EN281.2	pEN84	ATCACCGGTCCATCATGCTG_and_CTGGGGCCTTGCTCGGCACC_(Cas9nickase)	pEN114	-	pEN718	ACTGCCATAACACCTAACTT	EN52.9.1	This study
TetO-FLAG-CTCF(Y226A-Y228A)-mRuby-rtta3G(Tigre), CTCF-AID-eGFP, Tir1(random integration)	homozygous except for Tir1	clone#1	EN297.3	pEN84	ATCACCGGTCCATCATGCTG_and_CTGGGGCCTTGCTCGGCACC_(Cas9nickase)	pEN114	-	pEN780	ACTGCCATAACACCTAACTT	EN52.9.1	This study
TetO-FLAG-CTCF(Delta_13-33_Y226A-Y228A)-mRuby-rtta3G(Tigre), CTCF-AID-eGFP, Tir1(random integration)	homozygous except for Tir1	clone#2	EN298.4	pEN84	ATCACCGGTCCATCATGCTG_and_CTGGGGCCTTGCTCGGCACC_(Cas9nickase)	pEN114	-	pEN781	ACTGCCATAACACCTAACTT	EN52.9.1	This study
CTCF(Delta13-33) - (endogenous allele)	homozygous	clone#1	EN276.4	pEN715	AGTTTCAGACTCCTCCACAA					E14	This study
CTCF(Delta13-33) - (endogenous allele)	homozygous	clone#2	EN276.5	pEN715	AGTTTCAGACTCCTCCACAA					E14	This study
CTCF(Delta13-33)-AID (endogenous allele), Tir1 (random integration)	homozygous except for Tir1	clone#1	EN277.1	pEN84	ATCACCGGTCCATCATGCTG_and_CTGGGGCCTTGCTCGGCACC_(Cas9nickase)	pEN114	-	pEN715	AGTTTCAGACTCCTCCACAA	EN52.9.1	This study
CTCF(Delta13-33)-AID (endogenous allele), Tir1 (random integration)	homozygous except for Tir1	clone#2	EN277.2	pEN84	ATCACCGGTCCATCATGCTG_and_CTGGGGCCTTGCTCGGCACC_(Cas9nickase)	pEN114	-	pEN715	AGTTTCAGACTCCTCCACAA	EN52.9.1	This study
Rad21-Halotag	homozygous	clone#1	EN130.1	pEN313	CCACGGTTCCATATTATCTG	-	-	-	-	E14	This study
Rad21-Halotag, CTCF-AID-eGFP, Tir1(random integration)	homozygous except for Tir1	clone#1	EN131.1	pEN84	ATCACCGGTCCATCATGCTG_and_CTGGGGCCTTGCTCGGCACC_(Cas9nickase)	pEN114	-	pEN313	CCACGGTTCCATATTATCTG	EN52.9.1	This study
Rad21-Halotag, CTCF-AID-eGFP, Tir1(Tigre)	homozygous	clone#1	EN228.2	pEN313	CCACGGTTCCATATTATCTG	pEN396	ACTGCCATAACACCTAACTT	pEN244	ATCACCGGTCCATCATGCTG_and_CTGGGGCCTTGCTCGGCACC_(Cas9nickase)	EN130.1	This study
Rad21-Halotag, Sororin-AID-eGFP, Tir1(Rosa26)	homozygous	clone#1	EN229.3.1	pEN313	CCACGGTTCCATATTATCTG	pEN487	GGGATGCCCGTCATTAAGTG	pEN113	TGGGCGGGAGTCTTCTGGGC	EN130.1	This study
Plasmids
targeting vectors		Addgene#
pEN84 - CTCF-AID[71-114]-eGFP-FRT-Puro-FRT targeting construct	Nora et al. Cell 2017	86230
pEN244 - CTCF-AID[71-114]-eGFP-FRT-Blast-FRT targeting construct	Nora et al. Cell 2017	86230
pEN114 - pCAGGS-Tir1-V5-BpA-Frt-PGK-EM7-PuroR-bpA-Frt-Rosa26	Nora et al. Cell 2017	92143
pEN396 - pCAGGS-Tir1-V5-2A-PuroR TIGRE donor	Nora et al. Cell 2017	92142
pEN113 - pCAGGS-Tir1-V5-BpA-Frt-PGK-EM7-NeoR-bpA-Frt-Rosa26	Nora et al. Cell 2017	86233
pEN313 - Rad21-Halo-Frt-PGK-EM7-NeoR-bpA-Frt targeting	This Study	156431	156431
pEN487 - Sororin-AID[71-114]-eGFP-FRT-Blast-FRT targeting construct	This Study	156433
pEN366 - pTRE3G-CTCF-mRuby2-BGHpA-CAGGS-rtta3G-rbgpA-Frt-PGK-EM7-PuroR-bpA-Frt-Tigre	Nora et al. Cell 2017	156432
pEN368 - pTRE3G-3XFLAG-CTCF(DELTA-CTerm)-mRuby2-BGHpA-CAGGS-rtta3G-rbgpA-Frt-PGK-EM7-PuroR-bpA-Frt-Tigre	This Study
pEN369 - pTRE3G-3XFLAG-CTCF(Cterm-577-631)-mRuby2-BGHpA-CAGGS-rtta3G-rbgpA-Frt-PGK-EM7-PuroR-bpA-Frt-Tigre	This Study
pEN370 - pTRE3G-3XFLAG-CTCF(Cterm-615-736)-mRuby2-BGHpA-CAGGS-rtta3G-rbgpA-Frt-PGK-EM7-PuroR-bpA-Frt-Tigre	This Study
pEN481 - pTRE3G-3XFLAG-CTCF(DELTA-Nterm-179-265)-mRuby2-BGHpA-CAGGS-rtta3G-rbgpA-Frt-PGK-EM7-PuroR-bpA-Frt-Tigre	This Study
pEN482 - pTRE3G-3XFLAG-CTCF(DELTA-ZF1-264-288)-mRuby2-BGHpA-CAGGS-rtta3G-rbgpA-Frt-PGK-EM7-PuroR-bpA-Frt-Tigre	This Study
pEN479 - pTRE3G-3XFLAG-CTCF(DELTA-Nterm-1-89)-mRuby2-BGHpA-CAGGS-rtta3G-rbgpA-Frt-PGK-EM7-PuroR-bpA-Frt-Tigre	This Study
pEN480 - pTRE3G-3XFLAG-CTCF(DELTA-Nterm-90-178)-mRuby2-BGHpA-CAGGS-rtta3G-rbgpA-Frt-PGK-EM7-PuroR-bpA-Frt-Tigre	This Study
pEN483 - pTRE3G-3XFLAG-CTCF(H288R_ZF1)-mRuby2-BGHpA-CAGGS-rtta3G-rbgpA-Frt-PGK-EM7-PuroR-bpA-Frt-Tigre	This Study
pEN488 - pTRE3G-3xFLAG-CTCF(PArylationMut)-mRuby2-BGHpA-CAGGS-rtta3G-rbgpA-Frt-PGK-EM7-PuroR-bpA-Frt -Tigre .ape	This Study
pEN490 - pTRE3G-3XFLAG-CTCF(K74R-Cterm-577-614)-mRuby2-CAGGS-rtta3G-rbgpA-Frt-PGK-PuroR-bpA-Frt-Tigre	This Study
pEN494 - pTRE3G-3XFLAG-CTCF(k74R-Cterm-615-736)-mRuby2-BGHpA-CAGGS-rtta3G-rbgpA-Frt-PGK-EM7-PuroR-bpA-Frt-Tigre	This Study
pAU002 - pTRE3G-3xFLAG-CTCF_NtermDeletion-mRuby2-BGHpA-CAGGS-rtta3G-rbgpA-Frt-PGK-EM7-PuroR-bpA-Frt -Tigre	This Study	156429
pAU003 - pTRE3G-3xFLAG-Cterm_Nterm_switch_CTCF-mRuby2-BGHpA-CAGGS-rtta3G-rbgpA-Frt-PGK-EM7-PuroR-bpA-Frt -Tigre	This Study	156430
pEN515 - pTRE3G-CTCF(ZFmut)-mRuby2-BGHpA-CAGGS-rtta3G-rbgpA-Frt-PGK-EM7-PuroR-bpA-Frt -Tigre	This Study	156434
pEN717 - pTRE3G-3xFLAG-CTCF(Delta1-31)-mRuby2-BGHpA-CAGGS-rtta3G-rbgpA-Frt-PGK-EM7-PuroR-bpA-Frt TIGRE targeting	This Study
pEN718 - pTRE3G-3xFLAG-CTCF(Delta13-33)-mRuby2-BGHpA-CAGGS-rtta3G-rbgpA-Frt-PGK-EM7-PuroR-bpA-Frt TIGRE targeting	This Study
pEN780 - pTRE3G-3XFLAG-CTCF(Y226A-F228A)-mRuby2-BGHpA-CAGGS-rtta3G-rbgpA-Frt-PGK-EM7-PuroR-bpA-Frt TIGRE donor	This Study	156437
pEN781 - pTRE3G-3XFLAG-CTCF(Delta13-33_Y226A-F228A)-mRuby2-BGHpA-CAGGS-rtta3G-rbgpA-Frt-PGK-EM7-PuroR-bpA-Frt TIGRE donor	This Study
pEN715 - CTCF(Delta13-33)_targeting	This Study
base overexpression vectors for Fluorescent three-hybrid
pKS004-pCAGGS-3XFLAG-CTCF-eGFP	This Study	156438
pEN707 - pCAGGS-3XFLAG-CTCF(13-33only)-eGFP-bpA	This Study
pEN708 - pCAGGS-3XFLAG-CTCF(DELTA12-32)-eGFP	This Study
pKS031-pCAGGS-3XFLAG-BORIS-eGFP-bpA	This Study	156443
pEN716 - pCAGGS-eGFP-3Xnls-bpA	This Study	156435
pKS016-pCAGGS-3XFLAG-mKate2-Pds5a-bpA	This Study	156439
pKS021-pCAGGS-3XFLAG-mKate2-SA1-bpA	This Study	156440
pKS022-pCAGGS-3XFLAG-mKate2-SA2-bpA	This Study	156441
pKS023-pCAGGS-3XFLAG-mKate2-Pds5b-bpA	This Study	156442
pKS033-pCAGGS-3XFLAG-mKate2-Wapl-bpA	This Study	156444
pKS035-pCAGGS-3XFLAG-Rad21-mKate2-bpA	This Study	156445
pKS036-pCAGGS-3XFLAG-Smc1a-mKate2-bpA	This Study	156446
pKS037-pCAGGS-3XFLAG-Smc3-mKate2-bpA	This Study	156447
pKS070-pCAGGS-3XFLAG-(human)CTCF-eGFP	This Study	156448
pKS071-pCAGGS-3XFLAG-mKate2-(human)Pds5a-bpA	This Study	156449
pEN765 -pCAGGS-3XFLAG-(human)PDS5B-bpA	This Study	156436
LacR-GFP nanobody	Herce et al. 2016 Nature Comm	available upon request to laboratory of Heinrich Leonhardt / Christina Cardoso
