# Supplementary material for: Molecular basis of CTCF binding polarity in genome folding
Source: Nat Commun. 2020 Nov 5;11:5612. doi: 10.1038/s41467-020-19283-x (PMC7645679; doi:10.1038/s41467-020-19283-x)
Supplement: Supplementary file 5 — Supplementary Data 2 [file 41467_2020_19283_MOESM5_ESM.xlsx]

## Sheet: Sheet1
Sequencing Statistics
ChIP-seq
Library_ID	Cell_line(genotype)	Cell_line(ID)	Treatment	Epitope	Replicate_no.	Matching_input	Final_mapped_reads_Mouse(mm9)
ENC130	CTCF-AID, Tir1	EN52.9.1	untreated	Rad21_(2017_protocol)	1	GSM2609191	6670929
ENC131	CTCF-AID, Tir1	EN52.9.1	auxin2days	Rad21_(2017_protocol)	1	GSM2609191	10759563
ENC132	CTCF-AID, Tir1	EN52.9.1	untreated	Rad21_(2017_protocol)	2	GSM2609192	5501867
ENC133	CTCF-AID, Tir1	EN52.9.1	auxin2days	Rad21_(2017_protocol)	2	GSM2609192	9326203
ENC169	CTCF-AID, Tir1	EN52.9.1	untreated	input	1	NA	18299993
ENC170	CTCF-AID, Tir1	EN52.9.1	auxin2days	input	1	NA	17223998
ENC171	CTCF-AID, Tir1, Rtta3G-TetO-CTCF(Full-length)	EN133.10	auxin+dox2days	input	1	NA	15549490
ENC172	CTCF-AID, Tir1, Rtta3G-TetO-CTCF(Del_615-736)	EN142.1	auxin+dox2days	input	1	NA	17210517
ENC173	CTCF-AID, Tir1, Rtta3G-TetO-CTCF(Del_1-265_clone1)	EN186.4	auxin+dox2days	input	1	NA	18212915
ENC174	CTCF-AID, Tir1, Rtta3G-TetO-CTCF(Del_1-265_clone2)	EN186.6	auxin+dox2days	input	1	NA	18957050
ENC178	CTCF-AID, Tir1, Rtta3G-TetO-CTCF(Full-length)	EN133.10	auxin+dox2days	FLAG	1	ENC171	11710352
ENC179	CTCF-AID, Tir1, Rtta3G-TetO-CTCF(Del_615-736)	EN142.1	auxin+dox2days	FLAG	1	ENC172	11444081
ENC180	CTCF-AID, Tir1, Rtta3G-TetO-CTCF(Del_1-265_clone1)	EN186.4	auxin+dox2days	FLAG	1	ENC173	11538146
ENC181	CTCF-AID, Tir1, Rtta3G-TetO-CTCF(Del_1-265_clone2)	EN186.6	auxin+dox2days	FLAG	1	ENC174	11031673
ENC190	CTCF-AID, Tir1, Rtta3G-TetO-CTCF(Full-length)	EN133.10	auxin+dox2days	input	2	NA	18053290
ENC191	CTCF-AID, Tir1, Rtta3G-TetO-CTCF(Del_615-736)	EN142.1	auxin+dox2days	input	2	NA	15217732
ENC192	CTCF-AID, Tir1, Rtta3G-TetO-CTCF(Del_1-265_clone1)	EN186.4	auxin+dox2days	input	2	NA	13381843
ENC205	CTCF-AID, Tir1, Rtta3G-TetO-CTCF(Full-length)	EN133.10	auxin+dox2days	FLAG	2	EN133.10	18460028
ENC206	CTCF-AID, Tir1, Rtta3G-TetO-CTCF(Del_615-736)	EN142.1	auxin+dox2days	FLAG	2	EN142.1	15077346
ENC207	CTCF-AID, Tir1, Rtta3G-TetO-CTCF(Del_1-265_clone1)	EN186.4	auxin+dox2days	FLAG	2	EN186.4	19163647
VKC017	CTCF-AID, Tir1	EN52.9.1	untreated	input	1	NA	15484557
VKC018	CTCF-AID, Tir1	EN52.9.1	untreated	Rad21	1	VKC017	10080183
VKC019	CTCF-AID, Tir1	EN52.9.1	auxin2days	input	1	NA	10932652
VKC020	CTCF-AID, Tir1	EN52.9.1	auxin2days	Rad21	1	VKC019	11349326
VKC021	CTCF-AID, Tir1, Rtta3G-TetO-CTCF(Full-length)	EN133.10	auxin+dox2days	input	1	NA	13258553
VKC022	CTCF-AID, Tir1, Rtta3G-TetO-CTCF(Full-length)	EN133.10	auxin+dox2days	Rad21	1	VKC021	11435833
VKC023	CTCF-AID, Tir1, Rtta3G-TetO-CTCF(Del_1-265_clone1)	EN186.4	auxin+dox2days	input	1	NA	10631932
VKC024	CTCF-AID, Tir1, Rtta3G-TetO-CTCF(Del_1-265_clone1)	EN186.4	auxin+dox2days	Rad21	1	VKC022	9338249
VKC027	CTCF-AID, Tir1	EN52.9.1	auxin2days	input	2	NA	11729836
VKC028	CTCF-AID, Tir1	EN52.9.1	auxin2days	Rad21	2	VKC027	9088693
VKC029	CTCF-AID, Tir1, Rtta3G-TetO-CTCF(Full-length)	EN133.10	auxin+dox2days	input	2	NA	6501641
VKC030	CTCF-AID, Tir1, Rtta3G-TetO-CTCF(Full-length)	EN133.10	auxin+dox2days	Rad21	2	VKC029	5002990
VKC031	CTCF-AID, Tir1, Rtta3G-TetO-CTCF(Del_1-265_clone2)	EN186.6	auxin+dox2days	input	1	NA	15527585
VKC032	CTCF-AID, Tir1, Rtta3G-TetO-CTCF(Del_1-265_clone2)	EN186.6	auxin+dox2days	Rad21	1	VKC031	10744735
VKC033	CTCF-AID, Tir1	EN52.9.1	untreated	input	3	NA	14267809
VKC034	CTCF-AID, Tir1	EN52.9.1	untreated	Rad21	3	VKC033	10005703
VKC035	CTCF-AID, Tir1, Rtta3G-TetO-CTCF(Del_1-265_clone1)	EN186.4	auxin+dox2days	input	2	NA	15316865
VKC036	CTCF-AID, Tir1, Rtta3G-TetO-CTCF(Del_1-265_clone1)	EN186.4	auxin+dox2days	Rad21	2	VKC035	10727010
VKC001	CTCF-AID, Tir1	EN52.9.1	untreated	input	4	NA	20355537
VKC002	CTCF-AID, Tir1	EN52.9.1	untreated	Rad21	4	VKC001	20804247
VKC009	CTCF-AID, Tir1	EN52.9.1	untreated	input	5	NA	16331158
VKC010	CTCF-AID, Tir1	EN52.9.1	untreated	Rad21	5	VKC009	18464430
VKC003	CTCF-AID, Tir1	EN52.9.1	auxin2days	input	3	NA	14131032
VKC004	CTCF-AID, Tir1	EN52.9.1	auxin2days	Rad21	3	VKC003	18036832
VKC011	CTCF-AID, Tir1	EN52.9.1	auxin2days	input	4	NA	14065348
VKC012	CTCF-AID, Tir1	EN52.9.1	auxin2days	Rad21	4	VKC011	4977425
VKC013	CTCF-AID, Tir1, Rtta3G-TetO-CTCF(Full-length)	EN133.10	auxin+dox2days	input	3	NA	18979863
VKC014	CTCF-AID, Tir1, Rtta3G-TetO-CTCF(Full-length)	EN133.10	auxin+dox2days	Rad21	3	VKC013	15922562
VKC005	CTCF-AID, Tir1, Rtta3G-TetO-CTCF(Full-length)	EN133.10	auxin+dox2days	input	4	NA	17680668
VKC006	CTCF-AID, Tir1, Rtta3G-TetO-CTCF(Full-length)	EN133.10	auxin+dox2days	Rad21	4	VKC005	20412415
VKC007	CTCF-AID, Tir1, Rtta3G-TetO-CTCF(Del_1-265_clone1)	EN186.4	auxin+dox2days	input	3	NA	16850078
VKC008	CTCF-AID, Tir1, Rtta3G-TetO-CTCF(Del_1-265_clone1)	EN186.4	auxin+dox2days	Rad21	3	VKC007	17755283
VKC015	CTCF-AID, Tir1, Rtta3G-TetO-CTCF(Del_1-265_clone2)	EN186.6	auxin+dox2days	input	2	NA	20550763
VKC016	CTCF-AID, Tir1, Rtta3G-TetO-CTCF(Del_1-265_clone2)	EN186.6	auxin+dox2days	Rad21	2	VKC015	17514775
VK008K	CTCF-AID, Tir1	EN52.9.1	untreated	Flag	1	VK008L	13951674
VK008L	CTCF-AID, Tir1	EN52.9.1	untreated	input	1	NA	20336548
5C
Library_ID	Cell_line(genotype)	Cell_line(ID)	Treatment	Replicate_no.	Final_uniquely_mapped_reads
EN5C77	CTCF-AID, Tir1, Rtta3G-TetO-CTCF(Full-length)	EN133.10	auxin+dox4days	1	12412481
EN5C81	CTCF-AID, Tir1, Rtta3G-TetO-CTCF(Del_577-736)	EN141.5	auxin+dox4days	1	14146701
EN5C85	CTCF-AID, Tir1, Rtta3G-TetO-CTCF(Del_615-736)	EN142.1	auxin+dox4days	1	15215266
EN5C89	CTCF-AID, Tir1, Rtta3G-TetO-CTCF(Del_615-736)	EN143.7	auxin+dox4days	1	14956290
EN5C150	CTCF-AID, Tir1, Rtta3G-TetO-CTCF(179-265)	EN212.1	auxin+dox4days	1	13905116
EN5C151	CTCF-AID, Tir1, Rtta3G-TetO-CTCF(264-288)	EN213.1	auxin+dox4days	1	12326617
EN5C152	CTCF-AID, Tir1, Rtta3G-TetO-CTCF(Del_1-88)	EN214.1	auxin+dox4days	1	13619648
EN5C153	CTCF-AID, Tir1, Rtta3G-TetO-CTCF(89-178)	EN215.1	auxin+dox4days	1	15232740
EN5C154	CTCF-AID, Tir1, Rtta3G-TetO-CTCF(H288R)	EN216.1	auxin+dox4days	1	12036607
EN5C155	CTCF-AID, Tir1, Rtta3G-TetO-CTCF(179-265)	EN212.1	auxin+dox4days	2	11625506
EN5C156	CTCF-AID, Tir1, Rtta3G-TetO-CTCF(264-288)	EN213.1	auxin+dox4days	2	9529055
EN5C157	CTCF-AID, Tir1, Rtta3G-TetO-CTCF(Del_1-88)	EN214.1	auxin+dox4days	2	12947693
EN5C158	CTCF-AID, Tir1, Rtta3G-TetO-CTCF(89-178)	EN215.1	auxin+dox4days	2	11608835
EN5C159	CTCF-AID, Tir1, Rtta3G-TetO-CTCF(H288R)	EN216.1	auxin+dox4days	2	13494959
EN5C160	CTCF-AID, Tir1, Rtta3G-TetO-CTCF(Full-length)	EN133.10	auxin+dox4days	2	14572593
EN5C161	CTCF-AID, Tir1, Rtta3G-TetO-CTCF(Full-length)	EN133.10	auxin+dox4days	3	12151519
EN5C195	CTCF-AID, Tir1, Rtta3G-TetO-CTCF(Full-length)	EN133.10	auxin4days	1	9498128
EN5C196	CTCF-AID, Tir1, Rtta3G-TetO-CTCF(Full-length)	EN133.10	auxin4days	2	9569024
EN5C199	CTCF-AID, Tir1, Rtta3G-TetO-CTCF(Full-length)	EN133.10	auxin+dox4days	4	8535966
EN5C200	CTCF-AID, Tir1, Rtta3G-TetO-CTCF(Full-length)	EN133.10	auxin+dox4days	5	9313842
EN5C201	CTCF-AID, Tir1, Rtta3G-TetO-CTCF(Mut_Parylation)	EN252.4	auxin+dox4days	1	9098978
EN5C202	CTCF-AID, Tir1, Rtta3G-TetO-CTCF(Mut_Parylation)	EN252.4	auxin+dox4days	2	8837696
EN5C203	CTCF-AID, Tir1, Rtta3G-TetO-CTCF(Sumoylation_deficient_1_K74R_Del_576-614)	EN253.2	auxin+dox4days	1	9031317
EN5C204	CTCF-AID, Tir1, Rtta3G-TetO-CTCF(Sumoylation_deficient_1_K74R_Del_576-614)	EN253.2	auxin+dox4days	2	8228231
EN5C205	CTCF-AID, Tir1, Rtta3G-TetO-CTCF(Sumoylation_deficient_2_K74R_Del_615-736)	EN254.1	auxin+dox4days	1	9937488
EN5C206	CTCF-AID, Tir1, Rtta3G-TetO-CTCF(Sumoylation_deficient_2_K74R_Del_615-736)	EN254.1	auxin+dox4days	2	9677341
EN5C208	CTCF-AID, Tir1, Rtta3G-TetO-CTCF(Full-length)	EN133.10	auxin+dox4days	6	5262254
EN5C210-2	CTCF-AID, Tir1, Rtta3G-TetO-CTCF(Del_576-614)	EN142.1	auxin+dox4days	2	16235216
EN5C211-2	CTCF-AID, Tir1, Rtta3G-TetO-CTCF(Del_576-614)	EN142.1	auxin+dox4days	3	19664602
EN5C212	CTCF-AID, Tir1, Rtta3G-TetO-CTCF(Full-length)	EN133.10	auxin+dox4days	8	7656522
EN5C213	CTCF-AID, Tir1, Rtta3G-TetO-CTCF(Full-length)	EN133.10	auxin+dox4days	9	11049668
EN5C214	CTCF-AID, Tir1, Rtta3G-TetO-CTCF(Full-length_low_expression)	EN133.6	auxin+dox4days	1	3631870
EN5C215	CTCF-AID, Tir1, Rtta3G-TetO-CTCF(Full-length_low_expression)	EN133.6	auxin+dox4days	2	10076872
EN5C216	CTCF-AID, Tir1, Rtta3G-TetO-CTCF(Del_1-265_clone1)	EN186.4	auxin+dox4days	1	6800312
EN5C217	CTCF-AID, Tir1, Rtta3G-TetO-CTCF(Del_1-265_clone1)	EN186.4	auxin+dox4days	2	8728371
EN5C218	CTCF-AID, Tir1, Rtta3G-TetO-CTCF(Del_1-265_clone2)	EN186.6	auxin+dox4days	1	10033597
EN5C219	CTCF-AID, Tir1, Rtta3G-TetO-CTCF(Del_1-265_clone2)	EN186.6	auxin+dox4days	2	10625680
EN5C220	CTCF-AID, Tir1, Rtta3G-TetO-CTCF(N/C-term-swap)	EN187.3	auxin+dox4days	1	10146192
EN5C221	CTCF-AID, Tir1, Rtta3G-TetO-CTCF(N/C-term-swap)	EN187.3	auxin+dox4days	2	7231514
EN5C288	CTCF-AID, Tir1, Rtta3G-TetO-CTCF(Full-length)	EN133.10	auxin+dox4days	10	12528690
EN5C289	CTCF-AID, Tir1, Rtta3G-TetO-CTCF(Full-length)	EN133.10	auxin+dox4days	11	11763809
EN5C290	CTCF-AID, Tir1, Rtta3G-TetO-CTCF(Del_1-265_clone1)	EN186.4	auxin+dox4days	3	9246996
EN5C291	CTCF-AID, Tir1, Rtta3G-TetO-CTCF(Del_1-265_clone1)	EN186.4	auxin+dox4days	4	23419010
EN5C292	CTCF-AID, Tir1, Rtta3G-TetO-CTCF(Del_1-265_clone2)	EN186.6	auxin+dox4days	3	14476954
EN5C269	WT parental	E14	untreated	1	11667550
EN5C270	WT parental	E14	untreated	2	11164110
EN5C271	endogenous CTCF-Delta(13-33) clone 1	EN276.4	untreated	1	7994959
EN5C273	endogenous CTCF-Delta(13-33) clone 2	EN276.5	untreated	1	11673790
EN5C274	endogenous CTCF-Delta(13-33) clone 2	EN276.5	untreated	2	10850510
EN5C275	CTCF-AID, Tir1	EN52.9.1	untreated	1	13743584
EN5C276	CTCF-AID, Tir1	EN52.9.1	untreated	2	12539492
EN5C279	endogenous CTCF(Del_13-33)-AID, Tir1 clone 1	EN277.1	untreated	1	11003205
EN5C280	endogenous CTCF(Del_13-33)-AID, Tir1 clone 1	EN277.1	untreated	2	10833199
EN5C283	endogenous CTCF(Del_13-33)-AID, Tir1 clone2	EN277.2	untreated	1	12905619
EN5C284	endogenous CTCF(Del_13-33)-AID, Tir1 clone2	EN277.2	untreated	2	11902772
EN5C293	CTCF-AID, Tir1, Rtta3G-TetO-CTCF(Del_1-265)	EN186.6	auxin+dox4days	4	13392829
EN5C294	CTCF-AID, Tir1, Rtta3G-TetO-CTCF(Del_1-31) clone 1	EN280.1	auxin+dox4days	1	12265884
EN5C295	CTCF-AID, Tir1, Rtta3G-TetO-CTCF(Del_1-31) clone 1	EN280.1	auxin+dox4days	2	14522092
EN5C296	CTCF-AID, Tir1, Rtta3G-TetO-CTCF(Del_1-31) clone 2	EN280.2	auxin+dox4days	1	12746602
EN5C297	CTCF-AID, Tir1, Rtta3G-TetO-CTCF(Del_1-31) clone 2	EN280.2	auxin+dox4days	2	15236563
EN5C298	CTCF-AID, Tir1, Rtta3G-TetO-CTCF(Del_13-33) clone 1	EN281.1	auxin+dox4days	1	10611203
EN5C299	CTCF-AID, Tir1, Rtta3G-TetO-CTCF(Del_13-33) clone 1	EN281.1	auxin+dox4days	2	12110079
EN5C300	CTCF-AID, Tir1, Rtta3G-TetO-CTCF(Del_13-33) clone 2	EN281.2	auxin+dox4days	1	16170278
EN5C301	CTCF-AID, Tir1, Rtta3G-TetO-CTCF(Del_13-33) clone 2	EN281.2	auxin+dox4days	2	14281854
EN5C352	WT parental	E14	untreated	4	10268204
EN5C353	endogenous CTCF(Delta13-33) clone 1	EN276.4	untreated	3	7399033
EN5C354	endogenous CTCF(Delta13-33) clone 1	EN276.4	untreated	4	11273556
EN5C355	endogenous CTCF(Delta13-33) clone 2	EN276.5	untreated	3	11483845
EN5C356	endogenous CTCF(Delta13-33) clone 2	EN276.5	untreated	4	12447038
EN5C357	CTCF-AID, Tir1	EN52.9.1	untreated	3	10476079
EN5C358	CTCF-AID, Tir1	EN52.9.1	untreated	4	9489762
EN5C359	endogenous CTCF(Delta13-33)-AID, Tir1 clone 1	EN277.1	untreated	3	9004770
EN5C360	endogenous CTCF(Delta13-33)-AID, Tir1 clone 1	EN277.1	untreated	4	12244001
EN5C361	endogenous CTCF(Delta13-33)-AID, Tir1 clone 2	EN277.2	untreated	3	7034244
EN5C362	endogenous CTCF(Delta13-33)-AID, Tir1 clone 2	EN277.2	untreated	4	12720158
EN5C363	CTCF-AID, Tir1, Rtta3G-TetO-CTCF(Full-length)	EN133.10	auxin+dox4days	3	8202282
EN5C364	CTCF-AID, Tir1, Rtta3G-TetO-CTCF(Full-length)	EN133.10	auxin+dox4days	4	6541989
EN5C365	CTCF-AID, Tir1, Rtta3G-TetO-CTCF(Del_13-33) clone 1	EN281.1	auxin+dox4days	3	8855419
EN5C366	CTCF-AID, Tir1, Rtta3G-TetO-CTCF(Del_13-33) clone 1	EN281.1	auxin+dox4days	4	8688022
EN5C367	CTCF-AID, Tir1, Rtta3G-TetO-CTCF(Del_13-33) clone 2	EN281.2	auxin+dox4days	3	8323526
EN5C368	CTCF-AID, Tir1, Rtta3G-TetO-CTCF(Del_13-33) clone 2	EN281.2	auxin+dox4days	4	10955901
EN5C388	CTCF-AID, Tir1, Rtta3G-TetO-CTCF(Full-length)	EN133.10	auxin+dox4days	12	23093573
EN5C389	CTCF-AID, Tir1, Rtta3G-TetO-CTCF(Full-length)	EN133.10	auxin+dox4days	13	20333981
EN5C390	CTCF-AID, Tir1, Rtta3G-TetO-CTCF(Del_1-265)	EN186.4	auxin+dox4days	5	2578335
EN5C391	CTCF-AID, Tir1, Rtta3G-TetO-CTCF(Del_1-265)	EN186.4	auxin+dox4days	6	14645190
EN5C392	CTCF-AID, Tir1, Rtta3G-TetO-CTCF(Del_13-33) clone 1	EN281.1	auxin+dox4days	5	20415876
EN5C393	CTCF-AID, Tir1, Rtta3G-TetO-CTCF(Del_13-33) clone 1	EN281.1	auxin+dox4days	6	19603124
EN5C394	CTCF-AID, Tir1, Rtta3G-TetO-CTCF(Y226A-F228A) clone 1	EN297.3	auxin+dox4days	1	20183905
EN5C395	CTCF-AID, Tir1, Rtta3G-TetO-CTCF(Y226A-F228A) clone 1	EN297.3	auxin+dox4days	2	21900318
EN5C396	CTCF-AID, Tir1, Rtta3G-TetO-CTCF(del_13-33-Y226A-F228A) clone 1	EN298.4	auxin+dox4days	1	19524730
EN5C397	CTCF-AID, Tir1, Rtta3G-TetO-CTCF(del_13-33-Y226A-F228A) clone 1	EN298.4	auxin+dox4days	2	20050426
Hi-C
Library_ID	Cell_line(genotype)	Cell_line(ID)	Treatment	Replicate_no.	Final_uniquely_mapped_valid_pairs
ENHIC1	WT parental	E14	untreated	1	3.32888e+07
ENHIC2	WT parental	E14	untreated	2	27348270
ENHIC3	CTCF-AID, Tir1	EN52.9.1	auxin2days	1	6.6314e+07
ENHIC4	CTCF-AID, Tir1, Rtta3G-TetO-CTCF(Full-length)	EN133.10	auxin+dox2days	1	4.02537e+07
ENHIC5	CTCF-AID, Tir1, Rtta3G-TetO-CTCF(Del_1-265)	EN186.4	auxin+dox2days	1	4.11503e+07
ENHIC6	CTCF-AID, Tir1	EN52.9.1	auxin2days	2	3.69763e+07
ENHIC7	CTCF-AID, Tir1, Rtta3G-TetO-CTCF(Full-length)	EN133.10	auxin+dox2days	2	3.20503e+07
ENHIC8	CTCF-AID, Tir1, Rtta3G-TetO-CTCF(Del_1-265)	EN186.4	auxin+dox2days	2	3.95286e+07
ENHIC9	CTCF-AID, Tir1, Rtta3G-TetO-CTCF(Y226A-F228A) clone 1	EN297.3	auxin+dox2days	1	3.284e+07
ENHIC10	CTCF-AID, Tir1, Rtta3G-TetO-CTCF(del_13-33-Y226A-F228A) clone 1	EN298.4	auxin+dox2days	1	4.09738e+07
ENHIC11	CTCF-AID, Tir1, Rtta3G-TetO-CTCF(Del_13-33) clone 1	EN281.1	auxin+dox2days	1	3.87588e+07
ENHIC12	CTCF-AID, Tir1, Rtta3G-TetO-CTCF(Y226A-F228A) clone 1	EN297.3	auxin+dox2days	2	4.0757e+07
ENHIC13	CTCF-AID, Tir1, Rtta3G-TetO-CTCF(del_13-33-Y226A-F228A) clone 1	EN298.4	auxin+dox2days	2	3.48989e+07
ENHIC14	CTCF-AID, Tir1, Rtta3G-TetO-CTCF(Del_13-33) clone 1	EN281.1	auxin+dox2days	2	2.76323e+07
