# Supplementary material for: Molecular basis of CTCF binding polarity in genome folding
Source: Nat Commun. 2020 Nov 5;11:5612. doi: 10.1038/s41467-020-19283-x (PMC7645679; doi:10.1038/s41467-020-19283-x)
Supplement: Supplementary file 6 — Supplementary Data 3 [file 41467_2020_19283_MOESM6_ESM.xlsx]

## Sheet: Sheet1
Statistics of the single-molecule imaging experiments.
	5ms(197 Hz)			50ms (20 Hz)
cell line	number of independent experiments	#cells	#trajectories	number of independent experiments	#cells	#trajectories
			length ≥ 3			length ≥ 10
mESC RAD21-Halotag CTCF-AID untreated	3	14	13511	3	15	1756
mESC RAD21-Halotag CTCF-AID +auxin 1 day	3	16	13118	3	15	1277
Astrocytes RAD21-Halotag CTCF-AID untreated	2	15	4067	2	14	524
Astrocytes RAD21-Halotag CTCF-AID +auxin 1 day	2	15	9495	2	14	1090
mESC RAD21-Halotag Sororin-AID untreated	2	11	526	2	12	285
mESC RAD21-Halotag Sororin-AID +auxin 6 hours	2	15	11491	not done	not done	not done
mESC CTCF-2A-Halotag-NLS (control)	2	14	1620	not done	not done	not done
mESC RAD21-Halotag	2	13	15196	2	16	6830
Statistics related to Extended Fig 1g.
Cell ID	#trajectories
1	165
2	157
3	62
4	150
5	118
6	94
7	76
8	141
9	61
10	107
11	115
12	63
13	126
14	77
15	130
