# Supplementary material for: Molecular basis of CTCF binding polarity in genome folding
Source: Nat Commun. 2020 Nov 5;11:5612. doi: 10.1038/s41467-020-19283-x (PMC7645679; doi:10.1038/s41467-020-19283-x)
Supplement: Supplementary file 7 — Source Data [file 41467_2020_19283_MOESM7_ESM.zip]

Archive with 22 entries (21 files):
- Nora Caccianini Fudenberg 2020 - Source data files/
- Nora Caccianini Fudenberg 2020 - Source data files/Extended_Data_Fig_1e_Survival_Curves.txt
- Nora Caccianini Fudenberg 2020 - Source data files/Extended_Data_Fig_1e_Survival_Curves.xls
- Nora Caccianini Fudenberg 2020 - Source data files/Extended_Data_Fig_1f_logD_RAD21-Halotag.txt
- Nora Caccianini Fudenberg 2020 - Source data files/Extended_Data_Fig_1f_logD_RAD21-Halotag_CTCF-AID_Tir1_untreated.txt
- Nora Caccianini Fudenberg 2020 - Source data files/Extended_Data_Fig_1g_logD_RAD21_Single_Cells.txt
- Nora Caccianini Fudenberg 2020 - Source data files/Extended_Data_Fig_1g_logD_RAD21_Single_Cells.xls
- Nora Caccianini Fudenberg 2020 - Source data files/Extended_Data_Fig_1m_logD_RAD21-Halotag_Interphase.txt
- Nora Caccianini Fudenberg 2020 - Source data files/Extended_Data_Fig_1m_logD_RAD21-Halotag_Sororin-AID_Tir1_+auxin_6h_Mitosis.txt
- Nora Caccianini Fudenberg 2020 - Source data files/Extended_Data_Fig_1o_Survival_Curves_mitosis.txt
- Nora Caccianini Fudenberg 2020 - Source data files/Extended_Data_Fig_1o_Survival_Curves_mitosis.xls
- Nora Caccianini Fudenberg 2020 - Source data files/Fig_1f_logD_Cycling_mESC_auxin_1_day.txt
- Nora Caccianini Fudenberg 2020 - Source data files/Fig_1f_logD_Cycling_mESC_untreated.txt
- Nora Caccianini Fudenberg 2020 - Source data files/Fig_1g_logD_Non-cycling_Astrocytes_auxin_1_day.txt
- Nora Caccianini Fudenberg 2020 - Source data files/Fig_1g_logD_Non-cycling_Astrocytes_untreated.txt
- Nora Caccianini Fudenberg 2020 - Source data files/Fig_1h_Anomalous_diffusion_exponent_Cycling-mESC_auxin_1_day.txt
- Nora Caccianini Fudenberg 2020 - Source data files/Fig_1h_Anomalous_diffusion_exponent_Cycling_mESC_untreated.txt
- Nora Caccianini Fudenberg 2020 - Source data files/Fig_1h_Anomalous_diffusion_exponent_Non-cycling_Astrocytes_auxin_1_day.txt
- Nora Caccianini Fudenberg 2020 - Source data files/Fig_1h_Anomalous_diffusion_exponent_Non-cycling_Astrocytes_untreated.txt
- Nora Caccianini Fudenberg 2020 - Source data files/Fig_1i_Fraction_Bound_Molecules.txt
- Nora Caccianini Fudenberg 2020 - Source data files/Fig_1i_Fraction_Bound_Molecules.xls
- Nora Caccianini Fudenberg 2020 - Source data files/Fig_4_and_Extended_Fig_4_(F3H).xlsx
