# Supplementary material for: Molecular basis of CTCF binding polarity in genome folding
Source: Nat Commun. 2020 Nov 5;11:5612. doi: 10.1038/s41467-020-19283-x (PMC7645679; doi:10.1038/s41467-020-19283-x)
Supplement: Supplementary file 7 — Source Data [file 41467_2020_19283_MOESM7_ESM.zip › Nora Caccianini Fudenberg 2020 - Source data files/Extended_Data_Fig_1e_Survival_Curves.xls]

## Sheet: Foglio1
CTCF-AID, Tir1, Cohesin-Halotag	CTCF-AID, Tir1, Cohesin-Halotag	CTCF-AID, Tir1, Cohesin-Halotag	CTCF-AID, Tir1, Cohesin-Halotag	CTCF-AID, Tir1, Cohesin-Halotag	CTCF-AID, Tir1, Cohesin-Halotag	CTCF-AID, Tir1, Cohesin-Halotag	CTCF-AID, Tir1, Cohesin-Halotag	JF549 Bleaching
untreated (mESCs)	untreated (mESCs)	+auxin (mESCs)	+auxin (mESCs)	untreated (Astrocytes)	untreated (Astrocytes)	+auxin (Astrocytes)	+auxin (Astrocytes)
time (s)	Survival Probability	time (s)	Survival Probability	time (s)	Survival Probability	time (s)	Survival Probability
0.500000000000000	0.999569707401033	0.500000000000000	0.999429223744292	0.550000000000000	0.998407643312102	0.550000000000000	0.999309868875086	1
0.500000000000000	0.999139414802065	0.500000000000000	0.998858447488584	0.550000000000000	0.996815286624204	0.550000000000000	0.998619737750173	0.992279876328742
0.500000000000000	0.998709122203098	0.500000000000000	0.998287671232877	0.550000000000000	0.995222929936306	0.550000000000000	0.997929606625259	0.988154474894898
0.500000000000000	0.998278829604131	0.500000000000000	0.997716894977169	0.550000000000000	0.993630573248408	0.550000000000000	0.997239475500345	0.971102790055675
0.500000000000000	0.997848537005164	0.500000000000000	0.997146118721461	0.550000000000000	0.992038216560510	0.550000000000000	0.996549344375431	0.974115188724442
0.500000000000000	0.997418244406196	0.500000000000000	0.996575342465753	0.550000000000000	0.990445859872612	0.550000000000000	0.995859213250518	0.963193936764799
0.500000000000000	0.996987951807229	0.500000000000000	0.996004566210046	0.550000000000000	0.988853503184713	0.550000000000000	0.995169082125604	0.952198655541866
0.500000000000000	0.996557659208262	0.500000000000000	0.995433789954338	0.550000000000000	0.987261146496815	0.550000000000000	0.994478951000690	0.945948305353370
0.500000000000000	0.996127366609294	0.500000000000000	0.994863013698630	0.550000000000000	0.985668789808917	0.550000000000000	0.993788819875776	0.940051255315506
0.500000000000000	0.995697074010327	0.500000000000000	0.994292237442922	0.550000000000000	0.984076433121019	0.550000000000000	0.993098688750863	0.936661062467937
0.500000000000000	0.995266781411360	0.500000000000000	0.993721461187215	0.550000000000000	0.982484076433121	0.550000000000000	0.992408557625949	0.927827716212719
0.500000000000000	0.994836488812392	0.500000000000000	0.993150684931507	0.550000000000000	0.980891719745223	0.550000000000000	0.991718426501035	0.926019969690475
0.500000000000000	0.994406196213425	0.500000000000000	0.992579908675799	0.550000000000000	0.979299363057325	0.550000000000000	0.991028295376122	0.924126078178897
0.500000000000000	0.993975903614458	0.500000000000000	0.992009132420091	0.550000000000000	0.977707006369427	0.550000000000000	0.990338164251208	0.917253581966192
0.500000000000000	0.993545611015491	0.500000000000000	0.991438356164384	0.550000000000000	0.976114649681529	0.550000000000000	0.989648033126294	0.912086929633109
0.500000000000000	0.993115318416523	0.500000000000000	0.990867579908676	0.550000000000000	0.974522292993631	0.550000000000000	0.988957902001380	0.909078271798933
0.500000000000000	0.992685025817556	0.500000000000000	0.990296803652968	0.550000000000000	0.972929936305732	0.550000000000000	0.988267770876467	0.904171306796569
0.500000000000000	0.992254733218589	0.500000000000000	0.989726027397260	0.550000000000000	0.971337579617834	0.550000000000000	0.987577639751553	0.897662115719415
0.500000000000000	0.991824440619621	0.500000000000000	0.989155251141553	0.550000000000000	0.969745222929936	0.550000000000000	0.986887508626639	0.897947386934566
0.500000000000000	0.991394148020654	0.500000000000000	0.988584474885845	0.550000000000000	0.968152866242038	0.550000000000000	0.986197377501725	0.893886451017480
0.500000000000000	0.990963855421687	0.500000000000000	0.988013698630137	0.550000000000000	0.966560509554140	0.550000000000000	0.985507246376812	0.895763126536513
0.500000000000000	0.990533562822719	0.500000000000000	0.987442922374429	0.550000000000000	0.964968152866242	0.550000000000000	0.984817115251898	0.883539497207497
0.500000000000000	0.990103270223752	0.500000000000000	0.986872146118721	0.550000000000000	0.963375796178344	0.550000000000000	0.984126984126984	0.878893420983799
0.500000000000000	0.989672977624785	0.500000000000000	0.986301369863014	0.550000000000000	0.961783439490446	0.550000000000000	0.983436853002070	0.870586094367101
0.500000000000000	0.989242685025818	0.500000000000000	0.985730593607306	0.550000000000000	0.960191082802548	0.550000000000000	0.982746721877157	0.871021400175566
0.500000000000000	0.988812392426850	0.500000000000000	0.985159817351598	0.550000000000000	0.958598726114650	0.550000000000000	0.982056590752243	0.864749560554177
0.500000000000000	0.988382099827883	0.500000000000000	0.984589041095890	0.550000000000000	0.957006369426752	0.550000000000000	0.981366459627329	0.853535921041682
0.500000000000000	0.987951807228916	0.500000000000000	0.984018264840183	0.550000000000000	0.955414012738854	0.550000000000000	0.980676328502416	0.853552011272328
0.500000000000000	0.987521514629948	0.500000000000000	0.983447488584475	0.550000000000000	0.953821656050955	0.550000000000000	0.979986197377502	0.846572054909306
0.500000000000000	0.987091222030981	0.500000000000000	0.982876712328767	0.550000000000000	0.952229299363057	0.550000000000000	0.979296066252588	0.839076897802694
0.500000000000000	0.986660929432014	0.500000000000000	0.982305936073059	0.550000000000000	0.950636942675159	0.550000000000000	0.978605935127674	0.838317211471552
0.500000000000000	0.986230636833047	0.500000000000000	0.981735159817352	0.550000000000000	0.949044585987261	0.550000000000000	0.977915804002761	0.839329058637878
0.500000000000000	0.985800344234079	0.500000000000000	0.981164383561644	0.550000000000000	0.947452229299363	0.550000000000000	0.977225672877847	0.836095989450793
0.500000000000000	0.985370051635112	0.500000000000000	0.980593607305936	0.550000000000000	0.945859872611465	0.550000000000000	0.976535541752933	0.829521011455926
0.500000000000000	0.984939759036145	0.500000000000000	0.980022831050228	0.550000000000000	0.944267515923567	0.550000000000000	0.975845410628019	0.825067906397530
0.500000000000000	0.984509466437177	0.500000000000000	0.979452054794521	0.550000000000000	0.942675159235669	0.550000000000000	0.975155279503106	0.814263732704351
0.500000000000000	0.984079173838210	0.500000000000000	0.978881278538813	0.550000000000000	0.941082802547771	0.550000000000000	0.974465148378192	0.810663476463170
0.500000000000000	0.983648881239243	0.500000000000000	0.978310502283105	0.550000000000000	0.939490445859873	0.550000000000000	0.973775017253278	0.808312737242620
0.500000000000000	0.983218588640275	0.500000000000000	0.977739726027397	0.550000000000000	0.937898089171975	0.550000000000000	0.973084886128364	0.807324526838783
0.500000000000000	0.982788296041308	0.500000000000000	0.977168949771690	0.550000000000000	0.936305732484076	0.550000000000000	0.972394755003451	0.801338736650233
0.500000000000000	0.982358003442341	0.500000000000000	0.976598173515982	0.550000000000000	0.934713375796178	0.550000000000000	0.971704623878537	0.800524762313617
0.500000000000000	0.981927710843374	0.500000000000000	0.976027397260274	0.550000000000000	0.933121019108280	0.550000000000000	0.971014492753623	0.797613770225447
0.500000000000000	0.981497418244406	0.500000000000000	0.975456621004566	0.550000000000000	0.931528662420382	0.550000000000000	0.970324361628710	0.793410237180996
0.500000000000000	0.981067125645439	0.500000000000000	0.974885844748858	0.550000000000000	0.929936305732484	0.550000000000000	0.969634230503796	0.795797209912373
0.500000000000000	0.980636833046472	0.500000000000000	0.974315068493151	0.550000000000000	0.928343949044586	0.550000000000000	0.968944099378882	0.781177293629851
0.500000000000000	0.980206540447504	0.500000000000000	0.973744292237443	0.550000000000000	0.926751592356688	0.550000000000000	0.968253968253968	0.782543483067793
0.500000000000000	0.979776247848537	0.500000000000000	0.973173515981735	0.550000000000000	0.925159235668790	0.550000000000000	0.967563837129055	0.772746446990417
0.500000000000000	0.979345955249570	0.500000000000000	0.972602739726027	0.550000000000000	0.923566878980892	0.550000000000000	0.966873706004141	0.768454442526925
0.500000000000000	0.978915662650602	0.500000000000000	0.972031963470320	0.550000000000000	0.921974522292994	0.550000000000000	0.966183574879227	0.762996164926215
0.500000000000000	0.978485370051635	0.500000000000000	0.971461187214612	0.550000000000000	0.920382165605096	0.550000000000000	0.965493443754313	0.764772218446458
0.500000000000000	0.978055077452668	0.500000000000000	0.970890410958904	0.550000000000000	0.918789808917197	0.550000000000000	0.964803312629400	0.759659728435198
0.500000000000000	0.977624784853701	0.500000000000000	0.970319634703196	0.550000000000000	0.917197452229299	0.550000000000000	0.964113181504486	0.753416966638732
0.500000000000000	0.977194492254733	0.500000000000000	0.969748858447489	0.550000000000000	0.915605095541401	0.550000000000000	0.963423050379572	0.748480726170955
0.500000000000000	0.976764199655766	0.500000000000000	0.969178082191781	0.550000000000000	0.914012738853503	0.550000000000000	0.962732919254658	0.741807650739769
0.500000000000000	0.976333907056799	0.500000000000000	0.968607305936073	0.550000000000000	0.912420382165605	0.550000000000000	0.962042788129745	0.734261715499525
0.500000000000000	0.975903614457831	0.500000000000000	0.968036529680365	0.550000000000000	0.910828025477707	0.550000000000000	0.961352657004831	0.734912675239372
0.500000000000000	0.975473321858864	0.500000000000000	0.967465753424658	0.550000000000000	0.909235668789809	0.550000000000000	0.960662525879917	0.732569793080340
0.500000000000000	0.975043029259897	0.500000000000000	0.966894977168950	0.550000000000000	0.907643312101911	0.550000000000000	0.959972394755003	0.731073425682964
0.500000000000000	0.974612736660929	0.500000000000000	0.966324200913242	0.550000000000000	0.906050955414013	0.550000000000000	0.959282263630090	0.727853723295902
0.500000000000000	0.974182444061962	0.500000000000000	0.965753424657534	0.550000000000000	0.904458598726115	0.550000000000000	0.958592132505176	0.721863766194084
0.500000000000000	0.973752151462995	0.500000000000000	0.965182648401826	0.600000000000000	0.902866242038217	0.550000000000000	0.957902001380262	0.722488069976464
0.500000000000000	0.973321858864028	0.500000000000000	0.964611872146119	0.600000000000000	0.901273885350319	0.550000000000000	0.957211870255349	0.719141803095217
0.500000000000000	0.972891566265060	0.500000000000000	0.964041095890411	0.600000000000000	0.899681528662420	0.550000000000000	0.956521739130435	0.719577545577069
0.500000000000000	0.972461273666093	0.500000000000000	0.963470319634703	0.600000000000000	0.898089171974522	0.550000000000000	0.955831608005521	0.705726151777552
0.500000000000000	0.972030981067126	0.500000000000000	0.962899543378995	0.600000000000000	0.896496815286624	0.550000000000000	0.955141476880607	0.706726636685450
0.500000000000000	0.971600688468158	0.500000000000000	0.962328767123288	0.600000000000000	0.894904458598726	0.550000000000000	0.954451345755694	0.700481397880872
0.500000000000000	0.971170395869191	0.500000000000000	0.961757990867580	0.600000000000000	0.893312101910828	0.550000000000000	0.953761214630780	0.701295836031658
0.500000000000000	0.970740103270224	0.500000000000000	0.961187214611872	0.600000000000000	0.891719745222930	0.550000000000000	0.953071083505866	0.696735099070100
0.500000000000000	0.970309810671256	0.500000000000000	0.960616438356164	0.600000000000000	0.890127388535032	0.550000000000000	0.952380952380952	0.690474294746913
0.500000000000000	0.969879518072289	0.500000000000000	0.960045662100457	0.600000000000000	0.888535031847134	0.550000000000000	0.951690821256039	0.690353917708023
0.500000000000000	0.969449225473322	0.500000000000000	0.959474885844749	0.600000000000000	0.886942675159236	0.550000000000000	0.951000690131125	0.688273268373476
0.500000000000000	0.969018932874355	0.500000000000000	0.958904109589041	0.600000000000000	0.885350318471338	0.550000000000000	0.950310559006211	0.681867295662230
0.500000000000000	0.968588640275387	0.500000000000000	0.958333333333333	0.600000000000000	0.883757961783440	0.550000000000000	0.949620427881297	0.676785917994802
0.500000000000000	0.968158347676420	0.500000000000000	0.957762557077626	0.600000000000000	0.882165605095541	0.550000000000000	0.948930296756384	0.672311553497431
0.500000000000000	0.967728055077453	0.500000000000000	0.957191780821918	0.600000000000000	0.880573248407643	0.550000000000000	0.948240165631470	0.668556753676220
0.500000000000000	0.967297762478485	0.500000000000000	0.956621004566210	0.600000000000000	0.878980891719745	0.550000000000000	0.947550034506556	0.660483358538981
0.500000000000000	0.966867469879518	0.500000000000000	0.956050228310502	0.600000000000000	0.877388535031847	0.550000000000000	0.946859903381643	0.653709094071282
0.500000000000000	0.966437177280551	0.500000000000000	0.955479452054795	0.600000000000000	0.875796178343949	0.550000000000000	0.946169772256729	0.656248842821618
0.500000000000000	0.966006884681584	0.500000000000000	0.954908675799087	0.600000000000000	0.874203821656051	0.550000000000000	0.945479641131815	0.650990928669371
0.500000000000000	0.965576592082616	0.500000000000000	0.954337899543379	0.600000000000000	0.872611464968153	0.550000000000000	0.944789510006901	0.649426316299898
0.500000000000000	0.965146299483649	0.500000000000000	0.953767123287671	0.600000000000000	0.871019108280255	0.550000000000000	0.944099378881988	0.643590138324186
0.500000000000000	0.964716006884682	0.500000000000000	0.953196347031963	0.600000000000000	0.869426751592357	0.550000000000000	0.943409247757074	0.643010433759506
0.500000000000000	0.964285714285714	0.500000000000000	0.952625570776256	0.600000000000000	0.867834394904459	0.550000000000000	0.942719116632160	0.639974099601544
0.500000000000000	0.963855421686747	0.500000000000000	0.952054794520548	0.600000000000000	0.866242038216561	0.550000000000000	0.942028985507246	0.637101908972318
0.500000000000000	0.963425129087780	0.500000000000000	0.951484018264840	0.600000000000000	0.864649681528662	0.550000000000000	0.941338854382333	0.635047802006655
0.500000000000000	0.962994836488812	0.500000000000000	0.950913242009132	0.600000000000000	0.863057324840764	0.550000000000000	0.940648723257419	0.634434479116344
0.500000000000000	0.962564543889845	0.500000000000000	0.950342465753425	0.600000000000000	0.861464968152866	0.550000000000000	0.939958592132505	0.629852291654719
0.500000000000000	0.962134251290878	0.500000000000000	0.949771689497717	0.600000000000000	0.859872611464968	0.550000000000000	0.939268461007591	0.631109482531899
0.500000000000000	0.961703958691911	0.500000000000000	0.949200913242009	0.600000000000000	0.858280254777070	0.550000000000000	0.938578329882678	0.631741246736513
0.500000000000000	0.961273666092943	0.500000000000000	0.948630136986301	0.600000000000000	0.856687898089172	0.550000000000000	0.937888198757764	0.632467339150491
0.500000000000000	0.960843373493976	0.500000000000000	0.948059360730594	0.600000000000000	0.855095541401274	0.550000000000000	0.937198067632850	0.629588805754423
0.500000000000000	0.960413080895009	0.500000000000000	0.947488584474886	0.600000000000000	0.853503184713376	0.550000000000000	0.936507936507937	0.624318778679941
0.500000000000000	0.959982788296041	0.500000000000000	0.946917808219178	0.600000000000000	0.851910828025478	0.550000000000000	0.935817805383023	0.621420034793446
0.500000000000000	0.959552495697074	0.500000000000000	0.946347031963470	0.600000000000000	0.850318471337580	0.550000000000000	0.935127674258109	0.614422138873478
0.500000000000000	0.959122203098107	0.500000000000000	0.945776255707763	0.600000000000000	0.848726114649682	0.550000000000000	0.934437543133195	0.617923066457222
0.500000000000000	0.958691910499139	0.500000000000000	0.945205479452055	0.600000000000000	0.847133757961784	0.550000000000000	0.933747412008282	0.615640275848885
0.500000000000000	0.958261617900172	0.500000000000000	0.944634703196347	0.600000000000000	0.845541401273885	0.550000000000000	0.933057280883368	0.616775891965856
0.500000000000000	0.957831325301205	0.500000000000000	0.944063926940639	0.600000000000000	0.843949044585987	0.550000000000000	0.932367149758454	0.613063930191771
0.500000000000000	0.957401032702238	0.500000000000000	0.943493150684932	0.600000000000000	0.842356687898089	0.550000000000000	0.931677018633540	0.612303918706843
0.500000000000000	0.956970740103270	0.500000000000000	0.942922374429224	0.600000000000000	0.840764331210191	0.550000000000000	0.930986887508627	0.613142699675379
0.500000000000000	0.956540447504303	0.500000000000000	0.942351598173516	0.600000000000000	0.839171974522293	0.550000000000000	0.930296756383713	0.614932046010387
0.500000000000000	0.956110154905336	0.500000000000000	0.941780821917808	0.600000000000000	0.837579617834395	0.550000000000000	0.929606625258799	0.610252049897805
0.500000000000000	0.955679862306368	0.500000000000000	0.941210045662100	0.600000000000000	0.835987261146497	0.550000000000000	0.928916494133885	0.607096333600045
0.500000000000000	0.955249569707401	0.500000000000000	0.940639269406393	0.600000000000000	0.834394904458599	0.550000000000000	0.928226363008972	0.598287556252333
0.500000000000000	0.954819277108434	0.500000000000000	0.940068493150685	0.600000000000000	0.832802547770701	0.550000000000000	0.927536231884058	0.595688069012646
0.500000000000000	0.954388984509466	0.500000000000000	0.939497716894977	0.600000000000000	0.831210191082803	0.550000000000000	0.926846100759144	0.597740341148964
0.500000000000000	0.953958691910499	0.500000000000000	0.938926940639269	0.600000000000000	0.829617834394904	0.550000000000000	0.926155969634231	0.594004822460749
0.500000000000000	0.953528399311532	0.500000000000000	0.938356164383562	0.600000000000000	0.828025477707006	0.550000000000000	0.925465838509317	0.592970396784544
0.500000000000000	0.953098106712565	0.500000000000000	0.937785388127854	0.600000000000000	0.826433121019108	0.550000000000000	0.924775707384403	0.583661576400426
0.500000000000000	0.952667814113597	0.500000000000000	0.937214611872146	0.600000000000000	0.824840764331210	0.550000000000000	0.924085576259489	0.582401932980932
0.500000000000000	0.952237521514630	0.500000000000000	0.936643835616438	0.600000000000000	0.823248407643312	0.550000000000000	0.923395445134576	0.573917841685674
0.500000000000000	0.951807228915663	0.500000000000000	0.936073059360731	0.600000000000000	0.821656050955414	0.550000000000000	0.922705314009662	0.568205453420130
0.500000000000000	0.951376936316695	0.500000000000000	0.935502283105023	0.600000000000000	0.820063694267516	0.550000000000000	0.922015182884748	0.568931258352440
0.500000000000000	0.950946643717728	0.500000000000000	0.934931506849315	0.600000000000000	0.818471337579618	0.550000000000000	0.921325051759834	0.562785337499562
0.500000000000000	0.950516351118761	0.500000000000000	0.934360730593607	0.600000000000000	0.816878980891720	0.550000000000000	0.920634920634921	0.561239711742743
0.500000000000000	0.950086058519793	0.500000000000000	0.933789954337900	0.600000000000000	0.815286624203822	0.550000000000000	0.919944789510007	0.561978294701441
0.500000000000000	0.949655765920826	0.500000000000000	0.933219178082192	0.600000000000000	0.813694267515924	0.550000000000000	0.919254658385093	0.557068597426010
0.500000000000000	0.949225473321859	0.500000000000000	0.932648401826484	0.600000000000000	0.812101910828025	0.550000000000000	0.918564527260180	0.550895829348752
0.500000000000000	0.948795180722892	0.500000000000000	0.932077625570776	0.600000000000000	0.810509554140127	0.550000000000000	0.917874396135266	0.557306815724429
0.500000000000000	0.948364888123924	0.500000000000000	0.931506849315068	0.600000000000000	0.808917197452229	0.550000000000000	0.917184265010352	0.555067771316436
0.500000000000000	0.947934595524957	0.500000000000000	0.930936073059361	0.600000000000000	0.807324840764331	0.550000000000000	0.916494133885438	0.553209836170524
0.500000000000000	0.947504302925990	0.500000000000000	0.930365296803653	0.600000000000000	0.805732484076433	0.550000000000000	0.915804002760525	0.550410798475996
0.500000000000000	0.947074010327022	0.500000000000000	0.929794520547945	0.600000000000000	0.804140127388535	0.550000000000000	0.915113871635611	0.547855439372720
0.500000000000000	0.946643717728055	0.500000000000000	0.929223744292237	0.600000000000000	0.802547770700637	0.550000000000000	0.914423740510697	0.550062212900699
0.500000000000000	0.946213425129088	0.500000000000000	0.928652968036530	0.600000000000000	0.800955414012739	0.550000000000000	0.913733609385783	0.550772499218804
0.500000000000000	0.945783132530121	0.500000000000000	0.928082191780822	0.600000000000000	0.799363057324841	0.550000000000000	0.913043478260870	0.544398806107605
0.500000000000000	0.945352839931153	0.500000000000000	0.927511415525114	0.600000000000000	0.797770700636943	0.550000000000000	0.912353347135956	0.547788535078419
0.500000000000000	0.944922547332186	0.500000000000000	0.926940639269406	0.650000000000000	0.796178343949045	0.550000000000000	0.911663216011042	0.544285542021570
0.500000000000000	0.944492254733219	0.500000000000000	0.926369863013699	0.650000000000000	0.794585987261147	0.550000000000000	0.910973084886128	0.537897114115325
0.500000000000000	0.944061962134251	0.500000000000000	0.925799086757991	0.650000000000000	0.792993630573248	0.550000000000000	0.910282953761215	0.536191221837601
0.500000000000000	0.943631669535284	0.500000000000000	0.925228310502283	0.650000000000000	0.791401273885350	0.550000000000000	0.909592822636301	0.527235625940046
0.500000000000000	0.943201376936317	0.500000000000000	0.924657534246575	0.650000000000000	0.789808917197452	0.550000000000000	0.908902691511387	0.530002271769793
0.500000000000000	0.942771084337349	0.500000000000000	0.924086757990868	0.650000000000000	0.788216560509554	0.550000000000000	0.908212560386474	0.528150230757533
0.500000000000000	0.942340791738382	0.500000000000000	0.923515981735160	0.650000000000000	0.786624203821656	0.550000000000000	0.907522429261560	0.526315742174003
0.500000000000000	0.941910499139415	0.500000000000000	0.922945205479452	0.650000000000000	0.785031847133758	0.550000000000000	0.906832298136646	0.529280272068877
0.500000000000000	0.941480206540448	0.500000000000000	0.922374429223744	0.650000000000000	0.783439490445860	0.550000000000000	0.906142167011732	0.526688582082979
0.500000000000000	0.941049913941480	0.500000000000000	0.921803652968037	0.650000000000000	0.781847133757962	0.550000000000000	0.905452035886819	0.529908170614577
0.500000000000000	0.940619621342513	0.500000000000000	0.921232876712329	0.650000000000000	0.780254777070064	0.550000000000000	0.904761904761905	0.527403896943863
0.500000000000000	0.940189328743546	0.500000000000000	0.920662100456621	0.650000000000000	0.778662420382166	0.550000000000000	0.904071773636991	0.523856651972717
0.500000000000000	0.939759036144578	0.500000000000000	0.920091324200913	0.650000000000000	0.777070063694268	0.550000000000000	0.903381642512077	0.517894111364621
0.500000000000000	0.939328743545611	0.500000000000000	0.919520547945205	0.650000000000000	0.775477707006369	0.550000000000000	0.902691511387164	0.514372314437397
0.500000000000000	0.938898450946644	0.500000000000000	0.918949771689498	0.650000000000000	0.773885350318471	0.550000000000000	0.902001380262250	0.514342801734465
0.500000000000000	0.938468158347676	0.500000000000000	0.918378995433790	0.650000000000000	0.772292993630573	0.600000000000000	0.901311249137336	0.515234091311476
0.500000000000000	0.938037865748709	0.500000000000000	0.917808219178082	0.650000000000000	0.770700636942675	0.600000000000000	0.900621118012422	0.511314402830926
0.500000000000000	0.937607573149742	0.500000000000000	0.917237442922374	0.650000000000000	0.769108280254777	0.600000000000000	0.899930986887509	0.504610033396524
0.500000000000000	0.937177280550775	0.500000000000000	0.916666666666667	0.650000000000000	0.767515923566879	0.600000000000000	0.899240855762595	0.501870458215767
0.500000000000000	0.936746987951807	0.500000000000000	0.916095890410959	0.650000000000000	0.765923566878981	0.600000000000000	0.898550724637681	0.504236778247399
0.500000000000000	0.936316695352840	0.500000000000000	0.915525114155251	0.650000000000000	0.764331210191083	0.600000000000000	0.897860593512768	0.507845437423924
0.500000000000000	0.935886402753873	0.500000000000000	0.914954337899543	0.650000000000000	0.762738853503185	0.600000000000000	0.897170462387854	0.504367013869450
0.500000000000000	0.935456110154905	0.500000000000000	0.914383561643836	0.650000000000000	0.761146496815287	0.600000000000000	0.896480331262940	0.498147366841454
0.500000000000000	0.935025817555938	0.500000000000000	0.913812785388128	0.650000000000000	0.759554140127389	0.600000000000000	0.895790200138026	0.488841868392325
0.500000000000000	0.934595524956971	0.500000000000000	0.913242009132420	0.650000000000000	0.757961783439491	0.600000000000000	0.895100069013113	0.494408253241304
0.500000000000000	0.934165232358003	0.500000000000000	0.912671232876712	0.650000000000000	0.756369426751592	0.600000000000000	0.894409937888199	0.491800400876932
0.500000000000000	0.933734939759036	0.500000000000000	0.912100456621005	0.650000000000000	0.754777070063694	0.600000000000000	0.893719806763285	0.486887866711721
0.500000000000000	0.933304647160069	0.500000000000000	0.911529680365297	0.650000000000000	0.753184713375796	0.600000000000000	0.893029675638371	0.482742445881781
0.500000000000000	0.932874354561102	0.500000000000000	0.910958904109589	0.650000000000000	0.751592356687898	0.600000000000000	0.892339544513458	0.477886383907510
0.500000000000000	0.932444061962134	0.500000000000000	0.910388127853881	0.650000000000000	0.750000000000000	0.600000000000000	0.891649413388544	0.478691623199473
0.500000000000000	0.932013769363167	0.500000000000000	0.909817351598174	0.650000000000000	0.748407643312102	0.600000000000000	0.890959282263630	0.485245238063054
0.500000000000000	0.931583476764200	0.500000000000000	0.909246575342466	0.650000000000000	0.746815286624204	0.600000000000000	0.890269151138716	0.488544318322988
0.500000000000000	0.931153184165232	0.500000000000000	0.908675799086758	0.650000000000000	0.745222929936306	0.600000000000000	0.889579020013803	0.478788247278477
0.500000000000000	0.930722891566265	0.500000000000000	0.908105022831050	0.650000000000000	0.743630573248408	0.600000000000000	0.888888888888889	0.476747374119562
0.500000000000000	0.930292598967298	0.500000000000000	0.907534246575342	0.650000000000000	0.742038216560510	0.600000000000000	0.888198757763975	0.475851295618530
0.500000000000000	0.929862306368330	0.500000000000000	0.906963470319635	0.650000000000000	0.740445859872612	0.600000000000000	0.887508626639061	0.467167886140417
0.500000000000000	0.929432013769363	0.550000000000000	0.906392694063927	0.650000000000000	0.738853503184713	0.600000000000000	0.886818495514148	0.471345195756714
0.500000000000000	0.929001721170396	0.550000000000000	0.905821917808219	0.650000000000000	0.737261146496815	0.600000000000000	0.886128364389234	0.472134573065283
0.500000000000000	0.928571428571429	0.550000000000000	0.905251141552511	0.650000000000000	0.735668789808917	0.600000000000000	0.885438233264320	0.467125944748690
0.500000000000000	0.928141135972461	0.550000000000000	0.904680365296804	0.650000000000000	0.734076433121019	0.600000000000000	0.884748102139407	0.464013906848935
0.500000000000000	0.927710843373494	0.550000000000000	0.904109589041096	0.700000000000000	0.732484076433121	0.600000000000000	0.884057971014493	0.458022580204441
0.500000000000000	0.927280550774527	0.550000000000000	0.903538812785388	0.700000000000000	0.730891719745223	0.600000000000000	0.883367839889579	0.452316423273985
0.500000000000000	0.926850258175559	0.550000000000000	0.902968036529680	0.700000000000000	0.729299363057325	0.600000000000000	0.882677708764665	0.447003270804832
0.500000000000000	0.926419965576592	0.550000000000000	0.902397260273973	0.700000000000000	0.727707006369427	0.600000000000000	0.881987577639752	0.449516427556086
0.500000000000000	0.925989672977625	0.550000000000000	0.901826484018265	0.700000000000000	0.726114649681529	0.600000000000000	0.881297446514838	0.449020380561079
0.500000000000000	0.925559380378658	0.550000000000000	0.901255707762557	0.700000000000000	0.724522292993631	0.600000000000000	0.880607315389924	0.448763848079524
0.500000000000000	0.925129087779690	0.550000000000000	0.900684931506849	0.700000000000000	0.722929936305732	0.600000000000000	0.879917184265010	0.445277980633373
0.500000000000000	0.924698795180723	0.550000000000000	0.900114155251142	0.700000000000000	0.721337579617834	0.600000000000000	0.879227053140097	0.441294708807906
0.500000000000000	0.924268502581756	0.550000000000000	0.899543378995434	0.700000000000000	0.719745222929936	0.600000000000000	0.878536922015183	0.441925553947070
0.500000000000000	0.923838209982788	0.550000000000000	0.898972602739726	0.700000000000000	0.718152866242038	0.600000000000000	0.877846790890269	0.439697211219675
0.500000000000000	0.923407917383821	0.550000000000000	0.898401826484018	0.700000000000000	0.716560509554140	0.600000000000000	0.877156659765355	0.440646919460672
0.500000000000000	0.922977624784854	0.550000000000000	0.897831050228310	0.700000000000000	0.714968152866242	0.600000000000000	0.876466528640442	0.440285815160693
0.500000000000000	0.922547332185886	0.550000000000000	0.897260273972603	0.700000000000000	0.713375796178344	0.600000000000000	0.875776397515528	0.440367751385524
0.500000000000000	0.922117039586919	0.550000000000000	0.896689497716895	0.700000000000000	0.711783439490446	0.600000000000000	0.875086266390614	0.442598422598002
0.500000000000000	0.921686746987952	0.550000000000000	0.896118721461187	0.700000000000000	0.710191082802548	0.600000000000000	0.874396135265701	0.441269289236694
0.500000000000000	0.921256454388985	0.550000000000000	0.895547945205479	0.700000000000000	0.708598726114650	0.600000000000000	0.873706004140787	0.443768784145211
0.500000000000000	0.920826161790017	0.550000000000000	0.894977168949772	0.700000000000000	0.707006369426752	0.600000000000000	0.873015873015873	0.440419252549471
0.500000000000000	0.920395869191050	0.550000000000000	0.894406392694064	0.700000000000000	0.705414012738854	0.600000000000000	0.872325741890959	0.443980423809152
0.500000000000000	0.919965576592083	0.550000000000000	0.893835616438356	0.700000000000000	0.703821656050955	0.600000000000000	0.871635610766046	0.437559828790362
0.500000000000000	0.919535283993115	0.550000000000000	0.893264840182648	0.700000000000000	0.702229299363057	0.600000000000000	0.870945479641132	0.437280536731737
0.500000000000000	0.919104991394148	0.550000000000000	0.892694063926941	0.700000000000000	0.700636942675159	0.600000000000000	0.870255348516218	0.438976480971587
0.500000000000000	0.918674698795181	0.550000000000000	0.892123287671233	0.700000000000000	0.699044585987261	0.600000000000000	0.869565217391304	0.438917349446286
0.500000000000000	0.918244406196213	0.550000000000000	0.891552511415525	0.700000000000000	0.697452229299363	0.600000000000000	0.868875086266391	0.429159131349123
0.500000000000000	0.917814113597246	0.550000000000000	0.890981735159817	0.700000000000000	0.695859872611465	0.600000000000000	0.868184955141477	0.425633319253621
0.500000000000000	0.917383820998279	0.550000000000000	0.890410958904110	0.700000000000000	0.694267515923567	0.600000000000000	0.867494824016563	0.423476701211884
0.500000000000000	0.916953528399312	0.550000000000000	0.889840182648402	0.700000000000000	0.692675159235669	0.600000000000000	0.866804692891649	0.422068874888263
0.500000000000000	0.916523235800344	0.550000000000000	0.889269406392694	0.700000000000000	0.691082802547771	0.600000000000000	0.866114561766736	0.420440825385112
0.500000000000000	0.916092943201377	0.550000000000000	0.888698630136986	0.700000000000000	0.689490445859873	0.600000000000000	0.865424430641822	0.421279421022195
0.500000000000000	0.915662650602410	0.550000000000000	0.888127853881279	0.700000000000000	0.687898089171975	0.600000000000000	0.864734299516908	0.421509055867487
0.500000000000000	0.915232358003442	0.550000000000000	0.887557077625571	0.700000000000000	0.686305732484076	0.600000000000000	0.864044168391995	0.418950395733560
0.500000000000000	0.914802065404475	0.550000000000000	0.886986301369863	0.700000000000000	0.684713375796178	0.600000000000000	0.863354037267081	0.413705900272829
0.500000000000000	0.914371772805508	0.550000000000000	0.886415525114155	0.700000000000000	0.683121019108280	0.600000000000000	0.862663906142167	0.411964929831304
0.500000000000000	0.913941480206540	0.550000000000000	0.885844748858448	0.700000000000000	0.681528662420382	0.600000000000000	0.861973775017253	0.410053593996768
0.500000000000000	0.913511187607573	0.550000000000000	0.885273972602740	0.700000000000000	0.679936305732484	0.600000000000000	0.861283643892340	0.409910698570309
0.500000000000000	0.913080895008606	0.550000000000000	0.884703196347032	0.700000000000000	0.678343949044586	0.600000000000000	0.860593512767426	0.415749597002586
0.550000000000000	0.912650602409639	0.550000000000000	0.884132420091324	0.700000000000000	0.676751592356688	0.600000000000000	0.859903381642512	0.411874168456393
0.550000000000000	0.912220309810671	0.550000000000000	0.883561643835616	0.700000000000000	0.675159235668790	0.600000000000000	0.859213250517598	0.412048679760075
0.550000000000000	0.911790017211704	0.550000000000000	0.882990867579909	0.700000000000000	0.673566878980892	0.600000000000000	0.858523119392685	0.406751140873843
0.550000000000000	0.911359724612737	0.550000000000000	0.882420091324201	0.750000000000000	0.671974522292994	0.600000000000000	0.857832988267771	0.403864852511828
0.550000000000000	0.910929432013769	0.550000000000000	0.881849315068493	0.750000000000000	0.670382165605096	0.600000000000000	0.857142857142857	0.401571052374394
0.550000000000000	0.910499139414802	0.550000000000000	0.881278538812785	0.750000000000000	0.668789808917198	0.600000000000000	0.856452726017943	0.400664522146994
0.550000000000000	0.910068846815835	0.550000000000000	0.880707762557078	0.750000000000000	0.667197452229299	0.600000000000000	0.855762594893030	0.401785588027949
0.550000000000000	0.909638554216868	0.550000000000000	0.880136986301370	0.750000000000000	0.665605095541401	0.600000000000000	0.855072463768116	0.397177540995645
0.550000000000000	0.909208261617900	0.550000000000000	0.879566210045662	0.750000000000000	0.664012738853503	0.600000000000000	0.854382332643202	0.395830698527533
0.550000000000000	0.908777969018933	0.550000000000000	0.878995433789954	0.750000000000000	0.662420382165605	0.600000000000000	0.853692201518289	0.391582602733271
0.550000000000000	0.908347676419966	0.550000000000000	0.878424657534247	0.750000000000000	0.660828025477707	0.600000000000000	0.853002070393375	0.389301841253677
0.550000000000000	0.907917383820998	0.550000000000000	0.877853881278539	0.750000000000000	0.659235668789809	0.600000000000000	0.852311939268461	0.388280392098726
0.550000000000000	0.907487091222031	0.550000000000000	0.877283105022831	0.750000000000000	0.657643312101911	0.600000000000000	0.851621808143547	0.388385557476468
0.550000000000000	0.907056798623064	0.550000000000000	0.876712328767123	0.750000000000000	0.656050955414013	0.600000000000000	0.850931677018634	0.383506092162518
0.550000000000000	0.906626506024096	0.550000000000000	0.876141552511416	0.750000000000000	0.654458598726115	0.600000000000000	0.850241545893720	0.378749001484383
0.550000000000000	0.906196213425129	0.550000000000000	0.875570776255708	0.750000000000000	0.652866242038217	0.600000000000000	0.849551414768806	0.375763302623776
0.550000000000000	0.905765920826162	0.550000000000000	0.875000000000000	0.750000000000000	0.651273885350319	0.600000000000000	0.848861283643892	0.376818450152325
0.550000000000000	0.905335628227195	0.550000000000000	0.874429223744292	0.750000000000000	0.649681528662421	0.600000000000000	0.848171152518979	0.376678758773079
0.550000000000000	0.904905335628227	0.550000000000000	0.873858447488584	0.750000000000000	0.648089171974522	0.600000000000000	0.847481021394065	0.373999990435804
0.550000000000000	0.904475043029260	0.550000000000000	0.873287671232877	0.750000000000000	0.646496815286624	0.600000000000000	0.846790890269151	0.368462918123705
0.550000000000000	0.904044750430293	0.550000000000000	0.872716894977169	0.750000000000000	0.644904458598726	0.600000000000000	0.846100759144237	0.367754296555006
0.550000000000000	0.903614457831325	0.550000000000000	0.872146118721461	0.750000000000000	0.643312101910828	0.600000000000000	0.845410628019324	0.365719975987439
0.550000000000000	0.903184165232358	0.550000000000000	0.871575342465753	0.750000000000000	0.641719745222930	0.600000000000000	0.844720496894410	0.364489994189911
0.550000000000000	0.902753872633391	0.550000000000000	0.871004566210046	0.750000000000000	0.640127388535032	0.600000000000000	0.844030365769496	0.364376512556573
0.550000000000000	0.902323580034423	0.550000000000000	0.870433789954338	0.750000000000000	0.638535031847134	0.600000000000000	0.843340234644582	0.359894214321716
0.550000000000000	0.901893287435456	0.550000000000000	0.869863013698630	0.750000000000000	0.636942675159236	0.600000000000000	0.842650103519669	0.357890252441928
0.550000000000000	0.901462994836489	0.550000000000000	0.869292237442922	0.750000000000000	0.635350318471338	0.600000000000000	0.841959972394755	0.355829781837634
0.550000000000000	0.901032702237522	0.550000000000000	0.868721461187215	0.750000000000000	0.633757961783440	0.600000000000000	0.841269841269841	0.353610696108817
0.550000000000000	0.900602409638554	0.550000000000000	0.868150684931507	0.750000000000000	0.632165605095541	0.600000000000000	0.840579710144928	0.351831722797253
0.550000000000000	0.900172117039587	0.550000000000000	0.867579908675799	0.750000000000000	0.630573248407643	0.600000000000000	0.839889579020014	0.351312526313883
0.550000000000000	0.899741824440620	0.550000000000000	0.867009132420091	0.750000000000000	0.628980891719745	0.600000000000000	0.839199447895100	0.351254924788547
0.550000000000000	0.899311531841652	0.550000000000000	0.866438356164384	0.750000000000000	0.627388535031847	0.600000000000000	0.838509316770186	0.348411555774032
0.550000000000000	0.898881239242685	0.550000000000000	0.865867579908676	0.750000000000000	0.625796178343949	0.600000000000000	0.837819185645273	0.348826128935657
0.550000000000000	0.898450946643718	0.550000000000000	0.865296803652968	0.750000000000000	0.624203821656051	0.600000000000000	0.837129054520359	0.348192977089912
0.550000000000000	0.898020654044750	0.550000000000000	0.864726027397260	0.750000000000000	0.622611464968153	0.600000000000000	0.836438923395445	0.344810300294283
0.550000000000000	0.897590361445783	0.550000000000000	0.864155251141552	0.750000000000000	0.621019108280255	0.600000000000000	0.835748792270531	0.343927197816325
0.550000000000000	0.897160068846816	0.550000000000000	0.863584474885845	0.750000000000000	0.619426751592357	0.600000000000000	0.835058661145618	0.344568956854463
0.550000000000000	0.896729776247849	0.550000000000000	0.863013698630137	0.800000000000000	0.617834394904459	0.600000000000000	0.834368530020704	0.351068188345309
0.550000000000000	0.896299483648881	0.550000000000000	0.862442922374429	0.800000000000000	0.616242038216561	0.600000000000000	0.833678398895790	0.349605487495137
0.550000000000000	0.895869191049914	0.550000000000000	0.861872146118721	0.800000000000000	0.614649681528662	0.600000000000000	0.832988267770876	0.349753703103126
0.550000000000000	0.895438898450947	0.550000000000000	0.861301369863014	0.800000000000000	0.613057324840764	0.600000000000000	0.832298136645963	0.350279682238178
0.550000000000000	0.895008605851979	0.550000000000000	0.860730593607306	0.800000000000000	0.611464968152866	0.600000000000000	0.831608005521049	0.343631228865134
0.550000000000000	0.894578313253012	0.550000000000000	0.860159817351598	0.800000000000000	0.609872611464968	0.600000000000000	0.830917874396135	0.343356347896863
0.550000000000000	0.894148020654045	0.550000000000000	0.859589041095890	0.800000000000000	0.608280254777070	0.600000000000000	0.830227743271222	0.339780955187351
0.550000000000000	0.893717728055077	0.550000000000000	0.859018264840183	0.800000000000000	0.606687898089172	0.600000000000000	0.829537612146308	0.341223026613696
0.550000000000000	0.893287435456110	0.550000000000000	0.858447488584475	0.800000000000000	0.605095541401274	0.600000000000000	0.828847481021394	0.338415769272516
0.550000000000000	0.892857142857143	0.550000000000000	0.857876712328767	0.800000000000000	0.603503184713376	0.600000000000000	0.828157349896480	0.331543274999576
0.550000000000000	0.892426850258176	0.550000000000000	0.857305936073059	0.800000000000000	0.601910828025478	0.600000000000000	0.827467218771567	0.329454090566323
0.550000000000000	0.891996557659208	0.550000000000000	0.856735159817352	0.800000000000000	0.600318471337580	0.600000000000000	0.826777087646653	0.335152481742184
0.550000000000000	0.891566265060241	0.550000000000000	0.856164383561644	0.800000000000000	0.598726114649682	0.600000000000000	0.826086956521739	0.336088711390206
0.550000000000000	0.891135972461274	0.550000000000000	0.855593607305936	0.800000000000000	0.597133757961784	0.600000000000000	0.825396825396825	0.333790588612685
0.550000000000000	0.890705679862306	0.550000000000000	0.855022831050228	0.800000000000000	0.595541401273885	0.600000000000000	0.824706694271912	0.330456350508054
0.550000000000000	0.890275387263339	0.550000000000000	0.854452054794521	0.800000000000000	0.593949044585987	0.600000000000000	0.824016563146998	0.328281182418260
0.550000000000000	0.889845094664372	0.550000000000000	0.853881278538813	0.800000000000000	0.592356687898089	0.600000000000000	0.823326432022084	0.330097624172251
0.550000000000000	0.889414802065405	0.550000000000000	0.853310502283105	0.800000000000000	0.590764331210191	0.600000000000000	0.822636300897170	0.330044796344709
0.550000000000000	0.888984509466437	0.550000000000000	0.852739726027397	0.800000000000000	0.589171974522293	0.600000000000000	0.821946169772257	0.328804927068415
0.550000000000000	0.888554216867470	0.550000000000000	0.852168949771690	0.800000000000000	0.587579617834395	0.600000000000000	0.821256038647343	0.324188917367591
0.550000000000000	0.888123924268503	0.550000000000000	0.851598173515982	0.800000000000000	0.585987261146497	0.600000000000000	0.820565907522429	0.322802508855075
0.550000000000000	0.887693631669535	0.550000000000000	0.851027397260274	0.800000000000000	0.584394904458599	0.600000000000000	0.819875776397516	0.323872516006015
0.550000000000000	0.887263339070568	0.550000000000000	0.850456621004566	0.800000000000000	0.582802547770701	0.600000000000000	0.819185645272602	0.326029935536727
0.550000000000000	0.886833046471601	0.550000000000000	0.849885844748858	0.800000000000000	0.581210191082803	0.600000000000000	0.818495514147688	0.326991406874756
0.550000000000000	0.886402753872633	0.550000000000000	0.849315068493151	0.850000000000000	0.579617834394904	0.600000000000000	0.817805383022774	0.322582486550671
0.550000000000000	0.885972461273666	0.550000000000000	0.848744292237443	0.850000000000000	0.578025477707006	0.600000000000000	0.817115251897861	0.321421859487433
0.550000000000000	0.885542168674699	0.550000000000000	0.848173515981735	0.850000000000000	0.576433121019108	0.600000000000000	0.816425120772947	0.320686220895385
0.550000000000000	0.885111876075732	0.550000000000000	0.847602739726027	0.850000000000000	0.574840764331210	0.600000000000000	0.815734989648033	0.318385337832949
0.550000000000000	0.884681583476764	0.550000000000000	0.847031963470320	0.850000000000000	0.573248407643312	0.600000000000000	0.815044858523119	0.317561409681035
0.550000000000000	0.884251290877797	0.550000000000000	0.846461187214612	0.850000000000000	0.571656050955414	0.600000000000000	0.814354727398206	0.310290312724147
0.550000000000000	0.883820998278830	0.550000000000000	0.845890410958904	0.850000000000000	0.570063694267516	0.600000000000000	0.813664596273292	0.308607961689684
0.550000000000000	0.883390705679862	0.550000000000000	0.845319634703196	0.850000000000000	0.568471337579618	0.600000000000000	0.812974465148378	0.308681865093248
0.550000000000000	0.882960413080895	0.550000000000000	0.844748858447489	0.850000000000000	0.566878980891720	0.600000000000000	0.812284334023464	0.308356378808489
0.550000000000000	0.882530120481928	0.550000000000000	0.844178082191781	0.850000000000000	0.565286624203822	0.600000000000000	0.811594202898551	0.308686669564067
0.550000000000000	0.882099827882960	0.550000000000000	0.843607305936073	0.850000000000000	0.563694267515924	0.600000000000000	0.810904071773637	0.307227746431064
0.550000000000000	0.881669535283993	0.550000000000000	0.843036529680365	0.850000000000000	0.562101910828025	0.600000000000000	0.810213940648723	0.303074584141734
0.550000000000000	0.881239242685026	0.550000000000000	0.842465753424658	0.850000000000000	0.560509554140127	0.650000000000000	0.809523809523810	0.300082040139380
0.550000000000000	0.880808950086059	0.550000000000000	0.841894977168950	0.850000000000000	0.558917197452229	0.650000000000000	0.808833678398896	0.296930746330454
0.550000000000000	0.880378657487091	0.550000000000000	0.841324200913242	0.850000000000000	0.557324840764331	0.650000000000000	0.808143547273982	0.296287113435605
0.550000000000000	0.879948364888124	0.550000000000000	0.840753424657534	0.900000000000000	0.555732484076433	0.650000000000000	0.807453416149068	0.298257602912535
0.550000000000000	0.879518072289157	0.550000000000000	0.840182648401826	0.900000000000000	0.554140127388535	0.650000000000000	0.806763285024155	0.294490676770418
0.550000000000000	0.879087779690189	0.550000000000000	0.839611872146119	0.900000000000000	0.552547770700637	0.650000000000000	0.806073153899241	0.294166864859251
0.550000000000000	0.878657487091222	0.550000000000000	0.839041095890411	0.900000000000000	0.550955414012739	0.650000000000000	0.805383022774327	0.292795455067980
0.550000000000000	0.878227194492255	0.550000000000000	0.838470319634703	0.900000000000000	0.549363057324841	0.650000000000000	0.804692891649413	0.289902637043851
0.550000000000000	0.877796901893287	0.550000000000000	0.837899543378995	0.900000000000000	0.547770700636943	0.650000000000000	0.804002760524500	0.293653976353299
0.550000000000000	0.877366609294320	0.550000000000000	0.837328767123288	0.900000000000000	0.546178343949045	0.650000000000000	0.803312629399586	0.296143502501776
0.550000000000000	0.876936316695353	0.550000000000000	0.836757990867580	0.900000000000000	0.544585987261147	0.650000000000000	0.802622498274672	0.294313902154476
0.550000000000000	0.876506024096386	0.550000000000000	0.836187214611872	0.900000000000000	0.542993630573248	0.650000000000000	0.801932367149759	0.291625061561272
0.550000000000000	0.876075731497418	0.550000000000000	0.835616438356164	0.900000000000000	0.541401273885350	0.650000000000000	0.801242236024845	0.294417785327717
0.550000000000000	0.875645438898451	0.550000000000000	0.835045662100457	0.900000000000000	0.539808917197452	0.650000000000000	0.800552104899931	0.294319241972108
0.550000000000000	0.875215146299484	0.550000000000000	0.834474885844749	0.900000000000000	0.538216560509554	0.650000000000000	0.799861973775017	0.293029148069481
0.550000000000000	0.874784853700516	0.550000000000000	0.833904109589041	0.900000000000000	0.536624203821656	0.650000000000000	0.799171842650104	0.291459805970578
0.550000000000000	0.874354561101549	0.550000000000000	0.833333333333333	0.900000000000000	0.535031847133758	0.650000000000000	0.798481711525190	0.286167815449309
0.550000000000000	0.873924268502582	0.550000000000000	0.832762557077626	0.900000000000000	0.533439490445860	0.650000000000000	0.797791580400276	0.282924311880603
0.550000000000000	0.873493975903614	0.550000000000000	0.832191780821918	0.900000000000000	0.531847133757962	0.650000000000000	0.797101449275362	0.286116988203355
0.550000000000000	0.873063683304647	0.550000000000000	0.831621004566210	0.900000000000000	0.530254777070064	0.650000000000000	0.796411318150449	0.284215090598664
0.550000000000000	0.872633390705680	0.550000000000000	0.831050228310502	0.900000000000000	0.528662420382166	0.650000000000000	0.795721187025535	0.281201249575158
0.550000000000000	0.872203098106713	0.550000000000000	0.830479452054795	0.900000000000000	0.527070063694268	0.650000000000000	0.795031055900621	0.277943322727407
0.550000000000000	0.871772805507745	0.550000000000000	0.829908675799087	0.950000000000000	0.525477707006369	0.650000000000000	0.794340924775707	0.279816607059537
0.550000000000000	0.871342512908778	0.550000000000000	0.829337899543379	0.950000000000000	0.523885350318471	0.650000000000000	0.793650793650794	0.279919584205942
0.550000000000000	0.870912220309811	0.550000000000000	0.828767123287671	0.950000000000000	0.522292993630573	0.650000000000000	0.792960662525880	0.281747383142979
0.550000000000000	0.870481927710843	0.550000000000000	0.828196347031963	0.950000000000000	0.520700636942675	0.650000000000000	0.792270531400966	0.283983595292994
0.550000000000000	0.870051635111876	0.550000000000000	0.827625570776256	0.950000000000000	0.519108280254777	0.650000000000000	0.791580400276053	0.279183979278110
0.550000000000000	0.869621342512909	0.550000000000000	0.827054794520548	0.950000000000000	0.517515923566879	0.650000000000000	0.790890269151139	0.277952899229451
0.550000000000000	0.869191049913942	0.600000000000000	0.826484018264840	0.950000000000000	0.515923566878981	0.650000000000000	0.790200138026225	0.279589839383248
0.550000000000000	0.868760757314974	0.600000000000000	0.825913242009132	0.950000000000000	0.514331210191083	0.650000000000000	0.789510006901311	0.277117033716544
0.550000000000000	0.868330464716007	0.600000000000000	0.825342465753425	0.950000000000000	0.512738853503185	0.650000000000000	0.788819875776398	0.279724957899220
0.550000000000000	0.867900172117040	0.600000000000000	0.824771689497717	0.950000000000000	0.511146496815287	0.650000000000000	0.788129744651484	0.280733678669162
0.550000000000000	0.867469879518072	0.600000000000000	0.824200913242009	0.950000000000000	0.509554140127389	0.650000000000000	0.787439613526570	0.279033772343169
0.550000000000000	0.867039586919105	0.600000000000000	0.823630136986301	0.950000000000000	0.507961783439491	0.650000000000000	0.786749482401656	0.279859623788005
0.550000000000000	0.866609294320138	0.600000000000000	0.823059360730594	0.950000000000000	0.506369426751592	0.650000000000000	0.786059351276743	0.279766362033579
0.550000000000000	0.866179001721170	0.600000000000000	0.822488584474886	1	0.504777070063694	0.650000000000000	0.785369220151829	0.278035491991644
0.550000000000000	0.865748709122203	0.600000000000000	0.821917808219178	1	0.503184713375796	0.650000000000000	0.784679089026915	0.277412513964893
0.550000000000000	0.865318416523236	0.600000000000000	0.821347031963470	1	0.501592356687898	0.650000000000000	0.783988957902001	0.273844780226672
0.550000000000000	0.864888123924269	0.600000000000000	0.820776255707763	1	0.500000000000000	0.650000000000000	0.783298826777088	0.276605751620549
0.550000000000000	0.864457831325301	0.600000000000000	0.820205479452055	1	0.498407643312102	0.650000000000000	0.782608695652174	0.278132974990656
0.550000000000000	0.864027538726334	0.600000000000000	0.819634703196347	1	0.496815286624204	0.650000000000000	0.781918564527260	0.277434761654892
0.550000000000000	0.863597246127367	0.600000000000000	0.819063926940639	1	0.495222929936306	0.650000000000000	0.781228433402347	0.274169948908126
0.550000000000000	0.863166953528399	0.600000000000000	0.818493150684932	1	0.493630573248408	0.650000000000000	0.780538302277433	0.273658317979004
0.550000000000000	0.862736660929432	0.600000000000000	0.817922374429224	1	0.492038216560510	0.650000000000000	0.779848171152519	0.271023786275084
0.550000000000000	0.862306368330465	0.600000000000000	0.817351598173516	1	0.490445859872611	0.650000000000000	0.779158040027605	0.271165795420162
0.550000000000000	0.861876075731497	0.600000000000000	0.816780821917808	1	0.488853503184713	0.650000000000000	0.778467908902692	0.269411171868012
0.550000000000000	0.861445783132530	0.600000000000000	0.816210045662100	105000000000000	0.487261146496815	0.650000000000000	0.777777777777778	0.264829171069716
0.550000000000000	0.861015490533563	0.600000000000000	0.815639269406393	105000000000000	0.485668789808917	0.650000000000000	0.777087646652864	0.263572242989343
0.550000000000000	0.860585197934596	0.600000000000000	0.815068493150685	105000000000000	0.484076433121019	0.650000000000000	0.776397515527950	0.269984169917642
0.550000000000000	0.860154905335628	0.600000000000000	0.814497716894977	105000000000000	0.482484076433121	0.650000000000000	0.775707384403037	0.268319355404061
0.550000000000000	0.859724612736661	0.600000000000000	0.813926940639269	105000000000000	0.480891719745223	0.650000000000000	0.775017253278123	0.268353901084974
0.550000000000000	0.859294320137694	0.600000000000000	0.813356164383562	105000000000000	0.479299363057325	0.650000000000000	0.774327122153209	0.270100142075650
0.550000000000000	0.858864027538726	0.600000000000000	0.812785388127854	105000000000000	0.477707006369427	0.650000000000000	0.773636991028295	0.271189083306672
0.550000000000000	0.858433734939759	0.600000000000000	0.812214611872146	105000000000000	0.476114649681529	0.650000000000000	0.772946859903382	0.271950496891082
0.550000000000000	0.858003442340792	0.600000000000000	0.811643835616438	105000000000000	0.474522292993631	0.650000000000000	0.772256728778468	0.267384765096783
0.550000000000000	0.857573149741824	0.600000000000000	0.811073059360731	105000000000000	0.472929936305732	0.650000000000000	0.771566597653554	0.265471352990099
0.550000000000000	0.857142857142857	0.600000000000000	0.810502283105023	105000000000000	0.471337579617834	0.650000000000000	0.770876466528641	0.268555529749055
0.550000000000000	0.856712564543890	0.600000000000000	0.809931506849315	105000000000000	0.469745222929936	0.650000000000000	0.770186335403727	0.266534360708779
0.550000000000000	0.856282271944923	0.600000000000000	0.809360730593607	110000000000000	0.468152866242038	0.650000000000000	0.769496204278813	0.265833853543409
0.550000000000000	0.855851979345955	0.600000000000000	0.808789954337900	110000000000000	0.466560509554140	0.650000000000000	0.768806073153899	0.262767226933276
0.550000000000000	0.855421686746988	0.600000000000000	0.808219178082192	110000000000000	0.464968152866242	0.650000000000000	0.768115942028986	0.263320639200035
0.550000000000000	0.854991394148021	0.600000000000000	0.807648401826484	110000000000000	0.463375796178344	0.650000000000000	0.767425810904072	0.263195135611127
0.550000000000000	0.854561101549053	0.600000000000000	0.807077625570776	110000000000000	0.461783439490446	0.650000000000000	0.766735679779158	0.262722707376445
0.550000000000000	0.854130808950086	0.600000000000000	0.806506849315068	110000000000000	0.460191082802548	0.650000000000000	0.766045548654244	0.262827174324525
0.550000000000000	0.853700516351119	0.600000000000000	0.805936073059361	110000000000000	0.458598726114650	0.650000000000000	0.765355417529331	0.260888700846642
0.550000000000000	0.853270223752151	0.600000000000000	0.805365296803653	110000000000000	0.457006369426752	0.650000000000000	0.764665286404417	0.258311400843866
0.550000000000000	0.852839931153184	0.600000000000000	0.804794520547945	110000000000000	0.455414012738854	0.650000000000000	0.763975155279503	0.256457431000645
0.550000000000000	0.852409638554217	0.600000000000000	0.804223744292237	110000000000000	0.453821656050955	0.650000000000000	0.763285024154589	0.256037959059736
0.550000000000000	0.851979345955250	0.600000000000000	0.803652968036530	110000000000000	0.452229299363057	0.650000000000000	0.762594893029676	0.256315046573280
0.550000000000000	0.851549053356282	0.600000000000000	0.803082191780822	110000000000000	0.450636942675159	0.650000000000000	0.761904761904762	0.254524725756649
0.550000000000000	0.851118760757315	0.600000000000000	0.802511415525114	110000000000000	0.449044585987261	0.650000000000000	0.761214630779848	0.253040831597555
0.550000000000000	0.850688468158348	0.600000000000000	0.801940639269406	115000000000000	0.447452229299363	0.650000000000000	0.760524499654934	0.256542573427354
0.550000000000000	0.850258175559380	0.600000000000000	0.801369863013699	115000000000000	0.445859872611465	0.650000000000000	0.759834368530021	0.254595947133190
0.550000000000000	0.849827882960413	0.600000000000000	0.800799086757991	115000000000000	0.444267515923567	0.650000000000000	0.759144237405107	0.252153288478311
0.550000000000000	0.849397590361446	0.600000000000000	0.800228310502283	115000000000000	0.442675159235669	0.650000000000000	0.758454106280193	0.253038518164929
0.550000000000000	0.848967297762479	0.600000000000000	0.799657534246575	115000000000000	0.441082802547771	0.650000000000000	0.757763975155280	0.252512164300003
0.550000000000000	0.848537005163511	0.600000000000000	0.799086757990868	115000000000000	0.439490445859873	0.650000000000000	0.757073844030366	0.249524061762908
0.550000000000000	0.848106712564544	0.600000000000000	0.798515981735160	115000000000000	0.437898089171975	0.650000000000000	0.756383712905452	0.248202863431431
0.550000000000000	0.847676419965577	0.600000000000000	0.797945205479452	115000000000000	0.436305732484076	0.650000000000000	0.755693581780538	0.250323542414863
0.550000000000000	0.847246127366609	0.600000000000000	0.797374429223744	115000000000000	0.434713375796178	0.650000000000000	0.755003450655625	0.247651814107033
0.550000000000000	0.846815834767642	0.600000000000000	0.796803652968037	115000000000000	0.433121019108280	0.650000000000000	0.754313319530711	0.245780752391960
0.550000000000000	0.846385542168675	0.600000000000000	0.796232876712329	115000000000000	0.431528662420382	0.650000000000000	0.753623188405797	0.247848563162659
0.550000000000000	0.845955249569707	0.600000000000000	0.795662100456621	115000000000000	0.429936305732484	0.650000000000000	0.752933057280883	0.244772545728382
0.550000000000000	0.845524956970740	0.600000000000000	0.795091324200913	115000000000000	0.428343949044586	0.650000000000000	0.752242926155970	0.244419801544761
0.550000000000000	0.845094664371773	0.600000000000000	0.794520547945206	120000000000000	0.426751592356688	0.650000000000000	0.751552795031056	0.241184239667803
0.550000000000000	0.844664371772806	0.600000000000000	0.793949771689498	120000000000000	0.425159235668790	0.650000000000000	0.750862663906142	0.238449069506281
0.550000000000000	0.844234079173838	0.600000000000000	0.793378995433790	120000000000000	0.423566878980892	0.650000000000000	0.750172532781228	0.234704101483751
0.550000000000000	0.843803786574871	0.600000000000000	0.792808219178082	120000000000000	0.421974522292994	0.650000000000000	0.749482401656315	0.237714629197590
0.550000000000000	0.843373493975904	0.600000000000000	0.792237442922374	120000000000000	0.420382165605096	0.650000000000000	0.748792270531401	0.240450283366280
0.550000000000000	0.842943201376936	0.600000000000000	0.791666666666667	120000000000000	0.418789808917197	0.650000000000000	0.748102139406487	0.238502217729655
0.550000000000000	0.842512908777969	0.600000000000000	0.791095890410959	120000000000000	0.417197452229299	0.650000000000000	0.747412008281574	0.239771090653994
0.550000000000000	0.842082616179002	0.600000000000000	0.790525114155251	120000000000000	0.415605095541401	0.650000000000000	0.746721877156660	0.237560465735027
0.550000000000000	0.841652323580034	0.600000000000000	0.789954337899543	120000000000000	0.414012738853503	0.650000000000000	0.746031746031746	0.240089737212193
0.550000000000000	0.841222030981067	0.600000000000000	0.789383561643836	120000000000000	0.412420382165605	0.650000000000000	0.745341614906832	0.234376801746148
0.550000000000000	0.840791738382100	0.600000000000000	0.788812785388128	125000000000000	0.410828025477707	0.650000000000000	0.744651483781919	0.232222960943403
0.550000000000000	0.840361445783133	0.600000000000000	0.788242009132420	125000000000000	0.409235668789809	0.650000000000000	0.743961352657005	0.233109456435805
0.550000000000000	0.839931153184165	0.600000000000000	0.787671232876712	125000000000000	0.407643312101911	0.650000000000000	0.743271221532091	0.233026004555805
0.550000000000000	0.839500860585198	0.600000000000000	0.787100456621005	125000000000000	0.406050955414013	0.650000000000000	0.742581090407177	0.233898462076527
0.550000000000000	0.839070567986231	0.600000000000000	0.786529680365297	125000000000000	0.404458598726115	0.650000000000000	0.741890959282264	0.235003712198702
0.550000000000000	0.838640275387263	0.600000000000000	0.785958904109589	125000000000000	0.402866242038217	0.700000000000000	0.741200828157350	0.229751384872678
0.550000000000000	0.838209982788296	0.600000000000000	0.785388127853881	125000000000000	0.401273885350319	0.700000000000000	0.740510697032436	0.229080767904029
0.550000000000000	0.837779690189329	0.600000000000000	0.784817351598174	125000000000000	0.399681528662420	0.700000000000000	0.739820565907522	0.225649624757879
0.550000000000000	0.837349397590361	0.600000000000000	0.784246575342466	125000000000000	0.398089171974522	0.700000000000000	0.739130434782609	0.223200241274440
0.550000000000000	0.836919104991394	0.600000000000000	0.783675799086758	125000000000000	0.396496815286624	0.700000000000000	0.738440303657695	0.221160918925240
0.550000000000000	0.836488812392427	0.600000000000000	0.783105022831050	125000000000000	0.394904458598726	0.700000000000000	0.737750172532781	0.221767796286778
0.550000000000000	0.836058519793460	0.600000000000000	0.782534246575342	125000000000000	0.393312101910828	0.700000000000000	0.737060041407868	0.220466245924402
0.550000000000000	0.835628227194492	0.600000000000000	0.781963470319635	125000000000000	0.391719745222930	0.700000000000000	0.736369910282954	0.220706407935335
0.600000000000000	0.835197934595525	0.600000000000000	0.781392694063927	130000000000000	0.390127388535032	0.700000000000000	0.735679779158040	0.216671126487935
0.600000000000000	0.834767641996558	0.600000000000000	0.780821917808219	130000000000000	0.388535031847134	0.700000000000000	0.734989648033126	0.215172482166468
0.600000000000000	0.834337349397590	0.600000000000000	0.780251141552511	130000000000000	0.386942675159236	0.700000000000000	0.734299516908213	0.217400969003358
0.600000000000000	0.833907056798623	0.600000000000000	0.779680365296804	130000000000000	0.385350318471338	0.700000000000000	0.733609385783299	0.217598584310004
0.600000000000000	0.833476764199656	0.600000000000000	0.779109589041096	130000000000000	0.383757961783439	0.700000000000000	0.732919254658385	0.222202921433773
0.600000000000000	0.833046471600689	0.600000000000000	0.778538812785388	130000000000000	0.382165605095541	0.700000000000000	0.732229123533471	0.221551849169613
0.600000000000000	0.832616179001721	0.600000000000000	0.777968036529680	130000000000000	0.380573248407643	0.700000000000000	0.731538992408558	0.221316790967596
0.600000000000000	0.832185886402754	0.600000000000000	0.777397260273973	130000000000000	0.378980891719745	0.700000000000000	0.730848861283644	0.220695220324372
0.600000000000000	0.831755593803787	0.600000000000000	0.776826484018265	135000000000000	0.377388535031847	0.700000000000000	0.730158730158730	0.218796455119643
0.600000000000000	0.831325301204819	0.600000000000000	0.776255707762557	135000000000000	0.375796178343949	0.700000000000000	0.729468599033816	0.217722833070541
0.600000000000000	0.830895008605852	0.600000000000000	0.775684931506849	135000000000000	0.374203821656051	0.700000000000000	0.728778467908903	0.219259550581884
0.600000000000000	0.830464716006885	0.600000000000000	0.775114155251142	135000000000000	0.372611464968153	0.700000000000000	0.728088336783989	0.214951817701301
0.600000000000000	0.830034423407917	0.600000000000000	0.774543378995434	135000000000000	0.371019108280255	0.700000000000000	0.727398205659075	0.215400266092178
0.600000000000000	0.829604130808950	0.600000000000000	0.773972602739726	135000000000000	0.369426751592357	0.700000000000000	0.726708074534161	0.217920456764521
0.600000000000000	0.829173838209983	0.600000000000000	0.773401826484018	135000000000000	0.367834394904459	0.700000000000000	0.726017943409248	0.211952468251001
0.600000000000000	0.828743545611016	0.600000000000000	0.772831050228310	135000000000000	0.366242038216561	0.700000000000000	0.725327812284334	0.209711612956766
0.600000000000000	0.828313253012048	0.600000000000000	0.772260273972603	140000000000000	0.364649681528662	0.700000000000000	0.724637681159420	0.212544560201966
0.600000000000000	0.827882960413081	0.600000000000000	0.771689497716895	140000000000000	0.363057324840764	0.700000000000000	0.723947550034507	0.214113242031122
0.600000000000000	0.827452667814114	0.600000000000000	0.771118721461187	140000000000000	0.361464968152866	0.700000000000000	0.723257418909593	0.213878614398415
0.600000000000000	0.827022375215146	0.600000000000000	0.770547945205479	140000000000000	0.359872611464968	0.700000000000000	0.722567287784679	0.217430648575061
0.600000000000000	0.826592082616179	0.600000000000000	0.769977168949772	140000000000000	0.358280254777070	0.700000000000000	0.721877156659765	0.214690982867303
0.600000000000000	0.826161790017212	0.600000000000000	0.769406392694064	140000000000000	0.356687898089172	0.700000000000000	0.721187025534852	0.216610548065547
0.600000000000000	0.825731497418244	0.600000000000000	0.768835616438356	140000000000000	0.355095541401274	0.700000000000000	0.720496894409938	0.216126521469337
0.600000000000000	0.825301204819277	0.600000000000000	0.768264840182648	140000000000000	0.353503184713376	0.700000000000000	0.719806763285024	0.214156001660165
0.600000000000000	0.824870912220310	0.600000000000000	0.767694063926941	145000000000000	0.351910828025478	0.700000000000000	0.719116632160110	0.212669114768753
0.600000000000000	0.824440619621343	0.600000000000000	0.767123287671233	145000000000000	0.350318471337580	0.700000000000000	0.718426501035197	0.211032399928728
0.600000000000000	0.824010327022375	0.600000000000000	0.766552511415525	145000000000000	0.348726114649682	0.700000000000000	0.717736369910283	0.210863271649987
0.600000000000000	0.823580034423408	0.600000000000000	0.765981735159817	145000000000000	0.347133757961784	0.700000000000000	0.717046238785369	0.210679288404318
0.600000000000000	0.823149741824441	0.600000000000000	0.765410958904110	150000000000000	0.345541401273885	0.700000000000000	0.716356107660455	0.207200400435235
0.600000000000000	0.822719449225473	0.600000000000000	0.764840182648402	150000000000000	0.343949044585987	0.700000000000000	0.715665976535542	0.208175444728289
0.600000000000000	0.822289156626506	0.600000000000000	0.764269406392694	150000000000000	0.342356687898089	0.700000000000000	0.714975845410628	0.208862554916383
0.600000000000000	0.821858864027539	0.600000000000000	0.763698630136986	150000000000000	0.340764331210191	0.700000000000000	0.714285714285714	0.209845525889222
0.600000000000000	0.821428571428571	0.600000000000000	0.763127853881279	150000000000000	0.339171974522293	0.700000000000000	0.713595583160801	0.205290171997340
0.600000000000000	0.820998278829604	0.600000000000000	0.762557077625571	150000000000000	0.337579617834395	0.700000000000000	0.712905452035887	0.204827665579633
0.600000000000000	0.820567986230637	0.600000000000000	0.761986301369863	155000000000000	0.335987261146497	0.700000000000000	0.712215320910973	0.204778132313646
0.600000000000000	0.820137693631670	0.600000000000000	0.761415525114155	155000000000000	0.334394904458599	0.700000000000000	0.711525189786059	0.201569418148095
0.600000000000000	0.819707401032702	0.600000000000000	0.760844748858448	155000000000000	0.332802547770701	0.700000000000000	0.710835058661146	0.197584668090469
0.600000000000000	0.819277108433735	0.650000000000000	0.760273972602740	155000000000000	0.331210191082803	0.700000000000000	0.710144927536232	0.201321274402708
0.600000000000000	0.818846815834768	0.650000000000000	0.759703196347032	160000000000000	0.329617834394904	0.700000000000000	0.709454796411318	0.199904000803076
0.600000000000000	0.818416523235800	0.650000000000000	0.759132420091324	160000000000000	0.328025477707006	0.700000000000000	0.708764665286404	0.200997271451272
0.600000000000000	0.817986230636833	0.650000000000000	0.758561643835616	160000000000000	0.326433121019108	0.700000000000000	0.708074534161491	0.200793637987860
0.600000000000000	0.817555938037866	0.650000000000000	0.757990867579909	160000000000000	0.324840764331210	0.700000000000000	0.707384403036577	0.199158849545555
0.600000000000000	0.817125645438898	0.650000000000000	0.757420091324201	160000000000000	0.323248407643312	0.700000000000000	0.706694271911663	0.198446511031449
0.600000000000000	0.816695352839931	0.650000000000000	0.756849315068493	160000000000000	0.321656050955414	0.700000000000000	0.706004140786749	0.196997551397558
0.600000000000000	0.816265060240964	0.650000000000000	0.756278538812785	160000000000000	0.320063694267516	0.700000000000000	0.705314009661836	0.194189113940782
0.600000000000000	0.815834767641997	0.650000000000000	0.755707762557078	160000000000000	0.318471337579618	0.700000000000000	0.704623878536922	0.190839146127230
0.600000000000000	0.815404475043029	0.650000000000000	0.755136986301370	160000000000000	0.316878980891720	0.700000000000000	0.703933747412008	0.191109406966321
0.600000000000000	0.814974182444062	0.650000000000000	0.754566210045662	165000000000000	0.315286624203822	0.700000000000000	0.703243616287095	0.191062505547770
0.600000000000000	0.814543889845095	0.650000000000000	0.753995433789954	165000000000000	0.313694267515924	0.700000000000000	0.702553485162181	0.191603611893904
0.600000000000000	0.814113597246127	0.650000000000000	0.753424657534247	165000000000000	0.312101910828026	0.700000000000000	0.701863354037267	0.193409855506766
0.600000000000000	0.813683304647160	0.650000000000000	0.752853881278539	165000000000000	0.310509554140127	0.700000000000000	0.701173222912353	0.190665852500735
0.600000000000000	0.813253012048193	0.650000000000000	0.752283105022831	165000000000000	0.308917197452229	0.700000000000000	0.700483091787440	0.190463295751387
0.600000000000000	0.812822719449226	0.650000000000000	0.751712328767123	165000000000000	0.307324840764331	0.700000000000000	0.699792960662526	0.186843897535054
0.600000000000000	0.812392426850258	0.650000000000000	0.751141552511416	170000000000000	0.305732484076433	0.700000000000000	0.699102829537612	0.186239493499025
0.600000000000000	0.811962134251291	0.650000000000000	0.750570776255708	170000000000000	0.304140127388535	0.700000000000000	0.698412698412698	0.182927396733701
0.600000000000000	0.811531841652324	0.650000000000000	0.750000000000000	170000000000000	0.302547770700637	0.700000000000000	0.697722567287785	0.180148610178102
0.600000000000000	0.811101549053356	0.650000000000000	0.749429223744292	170000000000000	0.300955414012739	0.700000000000000	0.697032436162871	0.178970319374508
0.600000000000000	0.810671256454389	0.650000000000000	0.748858447488584	170000000000000	0.299363057324841	0.700000000000000	0.696342305037957	0.178793374062833
0.600000000000000	0.810240963855422	0.650000000000000	0.748287671232877	170000000000000	0.297770700636943	0.700000000000000	0.695652173913044	0.180078289142143
0.600000000000000	0.809810671256454	0.650000000000000	0.747716894977169	170000000000000	0.296178343949045	0.700000000000000	0.694962042788130	0.180582068883961
0.600000000000000	0.809380378657487	0.650000000000000	0.747146118721461	170000000000000	0.294585987261147	0.700000000000000	0.694271911663216	0.180247558972483
0.600000000000000	0.808950086058520	0.650000000000000	0.746575342465753	170000000000000	0.292993630573248	0.700000000000000	0.693581780538302	0.179983436276836
0.600000000000000	0.808519793459553	0.650000000000000	0.746004566210046	175000000000000	0.291401273885350	0.700000000000000	0.692891649413389	0.176729313118860
0.600000000000000	0.808089500860585	0.650000000000000	0.745433789954338	175000000000000	0.289808917197452	0.700000000000000	0.692201518288475	0.175471160642257
0.600000000000000	0.807659208261618	0.650000000000000	0.744863013698630	175000000000000	0.288216560509554	0.700000000000000	0.691511387163561	0.174273735181461
0.600000000000000	0.807228915662651	0.650000000000000	0.744292237442922	175000000000000	0.286624203821656	0.700000000000000	0.690821256038647	0.175394658716069
0.600000000000000	0.806798623063683	0.650000000000000	0.743721461187215	175000000000000	0.285031847133758	0.700000000000000	0.690131124913734	0.177951393368039
0.600000000000000	0.806368330464716	0.650000000000000	0.743150684931507	175000000000000	0.283439490445860	0.700000000000000	0.689440993788820	0.176758769665788
0.600000000000000	0.805938037865749	0.650000000000000	0.742579908675799	175000000000000	0.281847133757962	0.700000000000000	0.688750862663906	0.177074109317894
0.600000000000000	0.805507745266781	0.650000000000000	0.742009132420091	175000000000000	0.280254777070064	0.700000000000000	0.688060731538992	0.177878365805385
0.600000000000000	0.805077452667814	0.650000000000000	0.741438356164384	175000000000000	0.278662420382166	0.700000000000000	0.687370600414079	0.178407152264475
0.600000000000000	0.804647160068847	0.650000000000000	0.740867579908676	175000000000000	0.277070063694268	0.750000000000000	0.686680469289165	0.175603075199786
0.600000000000000	0.804216867469880	0.650000000000000	0.740296803652968	175000000000000	0.275477707006369	0.750000000000000	0.685990338164251	0.175301466662636
0.600000000000000	0.803786574870912	0.650000000000000	0.739726027397260	175000000000000	0.273885350318471	0.750000000000000	0.685300207039338	0.175999026000629
0.600000000000000	0.803356282271945	0.650000000000000	0.739155251141552	175000000000000	0.272292993630573	0.750000000000000	0.684610075914424	0.173739505767478
0.600000000000000	0.802925989672978	0.650000000000000	0.738584474885845	180000000000000	0.270700636942675	0.750000000000000	0.683919944789510	0.173144327598803
0.600000000000000	0.802495697074010	0.650000000000000	0.738013698630137	180000000000000	0.269108280254777	0.750000000000000	0.683229813664596	0.177000872030786
0.600000000000000	0.802065404475043	0.650000000000000	0.737442922374429	180000000000000	0.267515923566879	0.750000000000000	0.682539682539683	0.175677462170993
0.600000000000000	0.801635111876076	0.650000000000000	0.736872146118722	180000000000000	0.265923566878981	0.750000000000000	0.681849551414769	0.173173101294473
0.600000000000000	0.801204819277108	0.650000000000000	0.736301369863014	180000000000000	0.264331210191083	0.750000000000000	0.681159420289855	0.171262663483497
0.600000000000000	0.800774526678141	0.650000000000000	0.735730593607306	185000000000000	0.262738853503185	0.750000000000000	0.680469289164941	0.171207888768010
0.600000000000000	0.800344234079174	0.650000000000000	0.735159817351598	185000000000000	0.261146496815287	0.750000000000000	0.679779158040028	0.167802513619128
0.600000000000000	0.799913941480207	0.650000000000000	0.734589041095890	185000000000000	0.259554140127389	0.750000000000000	0.679089026915114	0.169420151947970
0.600000000000000	0.799483648881239	0.650000000000000	0.734018264840183	190000000000000	0.257961783439491	0.750000000000000	0.678398895790200	0.169903583590517
0.600000000000000	0.799053356282272	0.650000000000000	0.733447488584475	190000000000000	0.256369426751592	0.750000000000000	0.677708764665286	0.168634491189166
0.600000000000000	0.798623063683305	0.650000000000000	0.732876712328767	190000000000000	0.254777070063694	0.750000000000000	0.677018633540373	0.170254456523682
0.600000000000000	0.798192771084337	0.650000000000000	0.732305936073059	190000000000000	0.253184713375796	0.750000000000000	0.676328502415459	0.167248506753298
0.600000000000000	0.797762478485370	0.650000000000000	0.731735159817352	195000000000000	0.251592356687898	0.750000000000000	0.675638371290545	0.167275310289866
0.600000000000000	0.797332185886403	0.650000000000000	0.731164383561644	195000000000000	0.250000000000000	0.750000000000000	0.674948240165632	0.167064405135725
0.600000000000000	0.796901893287435	0.650000000000000	0.730593607305936	2	0.248407643312102	0.750000000000000	0.674258109040718	0.167774070779093
0.600000000000000	0.796471600688468	0.650000000000000	0.730022831050228	205000000000000	0.246815286624204	0.750000000000000	0.673567977915804	0.167117393722700
0.600000000000000	0.796041308089501	0.650000000000000	0.729452054794521	205000000000000	0.245222929936306	0.750000000000000	0.672877846790890	0.164790785232792
0.600000000000000	0.795611015490534	0.650000000000000	0.728881278538813	215000000000000	0.243630573248408	0.750000000000000	0.672187715665977	0.167493413356943
0.600000000000000	0.795180722891566	0.650000000000000	0.728310502283105	215000000000000	0.242038216560510	0.750000000000000	0.671497584541063	0.165412986811573
0.600000000000000	0.794750430292599	0.650000000000000	0.727739726027397	215000000000000	0.240445859872611	0.750000000000000	0.670807453416149	0.164352172474311
0.600000000000000	0.794320137693632	0.650000000000000	0.727168949771690	220000000000000	0.238853503184713	0.750000000000000	0.670117322291235	0.164306545695130
0.600000000000000	0.793889845094664	0.650000000000000	0.726598173515982	220000000000000	0.237261146496815	0.750000000000000	0.669427191166322	0.163040090459249
0.600000000000000	0.793459552495697	0.650000000000000	0.726027397260274	220000000000000	0.235668789808917	0.750000000000000	0.668737060041408	0.162063879806568
0.600000000000000	0.793029259896730	0.650000000000000	0.725456621004566	225000000000000	0.234076433121019	0.750000000000000	0.668046928916494	0.160356263836753
0.600000000000000	0.792598967297763	0.650000000000000	0.724885844748858	225000000000000	0.232484076433121	0.750000000000000	0.667356797791580	0.160968135317727
0.600000000000000	0.792168674698795	0.650000000000000	0.724315068493151	225000000000000	0.230891719745223	0.750000000000000	0.666666666666667	0.157673243301503
0.600000000000000	0.791738382099828	0.650000000000000	0.723744292237443	225000000000000	0.229299363057325	0.750000000000000	0.665976535541753	0.158496291552668
0.600000000000000	0.791308089500861	0.650000000000000	0.723173515981735	230000000000000	0.227707006369427	0.750000000000000	0.665286404416839	0.158326733641172
0.600000000000000	0.790877796901893	0.650000000000000	0.722602739726027	230000000000000	0.226114649681529	0.750000000000000	0.664596273291926	0.158057974063175
0.600000000000000	0.790447504302926	0.650000000000000	0.722031963470320	235000000000000	0.224522292993631	0.750000000000000	0.663906142167012	0.155671175405277
0.600000000000000	0.790017211703959	0.650000000000000	0.721461187214612	235000000000000	0.222929936305732	0.750000000000000	0.663216011042098	0.159112558255851
0.600000000000000	0.789586919104991	0.650000000000000	0.720890410958904	235000000000000	0.221337579617834	0.750000000000000	0.662525879917184	0.159415819691887
0.600000000000000	0.789156626506024	0.650000000000000	0.720319634703196	240000000000000	0.219745222929936	0.750000000000000	0.661835748792271	0.157877528337183
0.600000000000000	0.788726333907057	0.650000000000000	0.719748858447489	240000000000000	0.218152866242038	0.750000000000000	0.661145617667357	0.156810758485727
0.600000000000000	0.788296041308090	0.650000000000000	0.719178082191781	245000000000000	0.216560509554140	0.750000000000000	0.660455486542443	0.157519600899845
0.600000000000000	0.787865748709122	0.650000000000000	0.718607305936073	245000000000000	0.214968152866242	0.750000000000000	0.659765355417529	0.156943297593688
0.600000000000000	0.787435456110155	0.650000000000000	0.718036529680365	245000000000000	0.213375796178344	0.750000000000000	0.659075224292616	0.156783736195931
0.600000000000000	0.787005163511188	0.650000000000000	0.717465753424658	245000000000000	0.211783439490446	0.750000000000000	0.658385093167702	0.157339559052470
0.600000000000000	0.786574870912220	0.650000000000000	0.716894977168950	250000000000000	0.210191082802548	0.750000000000000	0.657694962042788	0.157257259035640
0.600000000000000	0.786144578313253	0.650000000000000	0.716324200913242	250000000000000	0.208598726114650	0.750000000000000	0.657004830917874	0.158852381073546
0.600000000000000	0.785714285714286	0.650000000000000	0.715753424657534	250000000000000	0.207006369426752	0.750000000000000	0.656314699792961	0.159055282224999
0.600000000000000	0.785283993115318	0.650000000000000	0.715182648401826	255000000000000	0.205414012738854	0.750000000000000	0.655624568668047	0.159955383647656
0.600000000000000	0.784853700516351	0.650000000000000	0.714611872146119	255000000000000	0.203821656050955	0.750000000000000	0.654934437543133	0.160338098672667
0.600000000000000	0.784423407917384	0.650000000000000	0.714041095890411	255000000000000	0.202229299363057	0.750000000000000	0.654244306418220	0.158763951195007
0.600000000000000	0.783993115318417	0.650000000000000	0.713470319634703	255000000000000	0.200636942675159	0.750000000000000	0.653554175293306	0.155679761968167
0.600000000000000	0.783562822719449	0.650000000000000	0.712899543378995	265000000000000	0.199044585987261	0.750000000000000	0.652864044168392	0.155349186321789
0.600000000000000	0.783132530120482	0.650000000000000	0.712328767123288	270000000000000	0.197452229299363	0.750000000000000	0.652173913043478	0.154495744213631
0.600000000000000	0.782702237521515	0.650000000000000	0.711757990867580	270000000000000	0.195859872611465	0.750000000000000	0.651483781918565	0.152490555827083
0.600000000000000	0.782271944922547	0.650000000000000	0.711187214611872	270000000000000	0.194267515923567	0.750000000000000	0.650793650793651	0.151483378732880
0.600000000000000	0.781841652323580	0.650000000000000	0.710616438356164	275000000000000	0.192675159235669	0.750000000000000	0.650103519668737	0.153085412945385
0.600000000000000	0.781411359724613	0.650000000000000	0.710045662100457	275000000000000	0.191082802547771	0.750000000000000	0.649413388543823	0.154753226043660
0.600000000000000	0.780981067125645	0.650000000000000	0.709474885844749	280000000000000	0.189490445859873	0.750000000000000	0.648723257418910	0.154296266492732
0.600000000000000	0.780550774526678	0.650000000000000	0.708904109589041	280000000000000	0.187898089171974	0.750000000000000	0.648033126293996	0.154415204984390
0.600000000000000	0.780120481927711	0.650000000000000	0.708333333333333	290000000000000	0.186305732484076	0.750000000000000	0.647342995169082	0.154373084148703
0.600000000000000	0.779690189328744	0.650000000000000	0.707762557077626	290000000000000	0.184713375796178	0.750000000000000	0.646652864044168	0.155641515175074
0.600000000000000	0.779259896729776	0.650000000000000	0.707191780821918	290000000000000	0.183121019108280	0.750000000000000	0.645962732919255	0.153801352540054
0.600000000000000	0.778829604130809	0.650000000000000	0.706621004566210	290000000000000	0.181528662420382	0.750000000000000	0.645272601794341	0.154543871419356
0.600000000000000	0.778399311531842	0.650000000000000	0.706050228310502	295000000000000	0.179936305732484	0.750000000000000	0.644582470669427	0.152351752756977
0.600000000000000	0.777969018932874	0.650000000000000	0.705479452054795	3	0.178343949044586	0.750000000000000	0.643892339544514	0.151158957801105
0.600000000000000	0.777538726333907	0.650000000000000	0.704908675799087	3	0.176751592356688	0.750000000000000	0.643202208419600	0.154149568764170
0.600000000000000	0.777108433734940	0.650000000000000	0.704337899543379	3	0.175159235668790	0.750000000000000	0.642512077294686	0.154219457671638
0.600000000000000	0.776678141135972	0.650000000000000	0.703767123287671	3	0.173566878980892	0.750000000000000	0.641821946169772	0.152652439228289
0.600000000000000	0.776247848537005	0.650000000000000	0.703196347031964	3	0.171974522292994	0.750000000000000	0.641131815044859	0.153440817089187
0.600000000000000	0.775817555938038	0.650000000000000	0.702625570776256	305000000000000	0.170382165605096	0.750000000000000	0.640441683919945	0.153963315785227
0.600000000000000	0.775387263339071	0.650000000000000	0.702054794520548	320000000000000	0.168789808917197	0.750000000000000	0.639751552795031	0.152786519627362
0.600000000000000	0.774956970740103	0.650000000000000	0.701484018264840	320000000000000	0.167197452229299	0.750000000000000	0.639061421670117	0.148513409698790
0.600000000000000	0.774526678141136	0.650000000000000	0.700913242009132	325000000000000	0.165605095541401	0.750000000000000	0.638371290545204	0.148698889103414
0.600000000000000	0.774096385542169	0.650000000000000	0.700342465753425	325000000000000	0.164012738853503	0.750000000000000	0.637681159420290	0.148251183062709
0.600000000000000	0.773666092943201	0.650000000000000	0.699771689497717	330000000000000	0.162420382165605	0.750000000000000	0.636991028295376	0.150847300296054
0.600000000000000	0.773235800344234	0.650000000000000	0.699200913242009	330000000000000	0.160828025477707	0.750000000000000	0.636300897170463	0.150304740222759
0.600000000000000	0.772805507745267	0.650000000000000	0.698630136986301	330000000000000	0.159235668789809	0.750000000000000	0.635610766045549	0.151543502470824
0.600000000000000	0.772375215146300	0.650000000000000	0.698059360730594	335000000000000	0.157643312101911	0.750000000000000	0.634920634920635	0.153224276795523
0.600000000000000	0.771944922547332	0.650000000000000	0.697488584474886	340000000000000	0.156050955414013	0.750000000000000	0.634230503795721	0.156214583491415
0.600000000000000	0.771514629948365	0.650000000000000	0.696917808219178	345000000000000	0.154458598726115	0.750000000000000	0.633540372670807	0.153323530671163
0.600000000000000	0.771084337349398	0.650000000000000	0.696347031963470	350000000000000	0.152866242038217	0.750000000000000	0.632850241545894	0.148919377453775
0.600000000000000	0.770654044750430	0.650000000000000	0.695776255707763	355000000000000	0.151273885350319	0.750000000000000	0.632160110420980	0.147809939759942
0.600000000000000	0.770223752151463	0.650000000000000	0.695205479452055	355000000000000	0.149681528662420	0.800000000000000	0.631469979296066	0.148138593822790
0.600000000000000	0.769793459552496	0.650000000000000	0.694634703196347	370000000000000	0.148089171974522	0.800000000000000	0.630779848171153	0.149829154593358
0.600000000000000	0.769363166953528	0.650000000000000	0.694063926940639	380000000000000	0.146496815286624	0.800000000000000	0.630089717046239	0.148193005947490
0.600000000000000	0.768932874354561	0.650000000000000	0.693493150684932	385000000000000	0.144904458598726	0.800000000000000	0.629399585921325	0.146124223368385
0.600000000000000	0.768502581755594	0.650000000000000	0.692922374429224	385000000000000	0.143312101910828	0.800000000000000	0.628709454796411	0.148332626650095
0.600000000000000	0.768072289156627	0.650000000000000	0.692351598173516	405000000000000	0.141719745222930	0.800000000000000	0.628019323671498	0.148111373027853
0.600000000000000	0.767641996557659	0.650000000000000	0.691780821917808	410000000000000	0.140127388535032	0.800000000000000	0.627329192546584	0.147950265452936
0.600000000000000	0.767211703958692	0.650000000000000	0.691210045662100	410000000000000	0.138535031847134	0.800000000000000	0.626639061421670	0.148314357064389
0.600000000000000	0.766781411359725	0.650000000000000	0.690639269406393	415000000000000	0.136942675159236	0.800000000000000	0.625948930296756	0.149385214258356
0.600000000000000	0.766351118760757	0.700000000000000	0.690068493150685	415000000000000	0.135350318471338	0.800000000000000	0.625258799171843	0.147130962642019
0.600000000000000	0.765920826161790	0.700000000000000	0.689497716894977	420000000000000	0.133757961783439	0.800000000000000	0.624568668046929	0.146681668322065
0.600000000000000	0.765490533562823	0.700000000000000	0.688926940639269	425000000000000	0.132165605095541	0.800000000000000	0.623878536922015	0.146451152519511
0.600000000000000	0.765060240963855	0.700000000000000	0.688356164383562	430000000000000	0.130573248407643	0.800000000000000	0.623188405797101	0.146277500127807
0.600000000000000	0.764629948364888	0.700000000000000	0.687785388127854	435000000000000	0.128980891719745	0.800000000000000	0.622498274672188	0.145532396522912
0.600000000000000	0.764199655765921	0.700000000000000	0.687214611872146	435000000000000	0.127388535031847	0.800000000000000	0.621808143547274	0.145189630763684
0.600000000000000	0.763769363166954	0.700000000000000	0.686643835616438	450000000000000	0.125796178343949	0.800000000000000	0.621118012422360	0.145707655038935
0.600000000000000	0.763339070567986	0.700000000000000	0.686073059360731	465000000000000	0.124203821656051	0.800000000000000	0.620427881297447	0.141892723499800
0.600000000000000	0.762908777969019	0.700000000000000	0.685502283105023	485000000000000	0.122611464968153	0.800000000000000	0.619737750172533	0.141138819671700
0.600000000000000	0.762478485370052	0.700000000000000	0.684931506849315	490000000000000	0.121019108280255	0.800000000000000	0.619047619047619	0.141032183622705
0.600000000000000	0.762048192771084	0.700000000000000	0.684360730593607	5	0.119426751592357	0.800000000000000	0.618357487922705	0.139663124147004
0.600000000000000	0.761617900172117	0.700000000000000	0.683789954337900	5	0.117834394904459	0.800000000000000	0.617667356797792	0.140355723318077
0.600000000000000	0.761187607573150	0.700000000000000	0.683219178082192	505000000000000	0.116242038216561	0.800000000000000	0.616977225672878	0.139287084685691
0.600000000000000	0.760757314974182	0.700000000000000	0.682648401826484	525000000000000	0.114649681528662	0.800000000000000	0.616287094547964	0.137792607606887
0.650000000000000	0.760327022375215	0.700000000000000	0.682077625570776	525000000000000	0.113057324840764	0.800000000000000	0.615596963423050	0.138938081587998
0.650000000000000	0.759896729776248	0.700000000000000	0.681506849315068	525000000000000	0.111464968152866	0.800000000000000	0.614906832298137	0.140093818760003
0.650000000000000	0.759466437177281	0.700000000000000	0.680936073059361	550000000000000	0.109872611464968	0.800000000000000	0.614216701173223	0.138861180774954
0.650000000000000	0.759036144578313	0.700000000000000	0.680365296803653	550000000000000	0.108280254777070	0.800000000000000	0.613526570048309	0.138856002776522
0.650000000000000	0.758605851979346	0.700000000000000	0.679794520547945	555000000000000	0.106687898089172	0.800000000000000	0.612836438923396	0.140564519921675
0.650000000000000	0.758175559380379	0.700000000000000	0.679223744292237	570000000000000	0.105095541401274	0.800000000000000	0.612146307798482	0.140366948276568
0.650000000000000	0.757745266781411	0.700000000000000	0.678652968036530	585000000000000	0.103503184713376	0.800000000000000	0.611456176673568	0.139131983253957
0.650000000000000	0.757314974182444	0.700000000000000	0.678082191780822	590000000000000	0.101910828025478	0.800000000000000	0.610766045548654	0.138666327871520
0.650000000000000	0.756884681583477	0.700000000000000	0.677511415525114	615000000000000	0.100318471337580	0.800000000000000	0.610075914423740	0.138586435838711
0.650000000000000	0.756454388984510	0.700000000000000	0.676940639269406	625000000000000	0.0987261146496815	0.800000000000000	0.609385783298827	0.137309655354341
0.650000000000000	0.756024096385542	0.700000000000000	0.676369863013699	650000000000000	0.0971337579617835	0.800000000000000	0.608695652173913	0.137085162005885
0.650000000000000	0.755593803786575	0.700000000000000	0.675799086757991	685000000000000	0.0955414012738853	0.800000000000000	0.608005521048999	0.135577893846609
0.650000000000000	0.755163511187608	0.700000000000000	0.675228310502283	685000000000000	0.0939490445859873	0.800000000000000	0.607315389924086	0.136056426422399
0.650000000000000	0.754733218588640	0.700000000000000	0.674657534246575	690000000000000	0.0923566878980892	0.800000000000000	0.606625258799172	0.134715474540782
0.650000000000000	0.754302925989673	0.700000000000000	0.674086757990868	720000000000000	0.0907643312101911	0.800000000000000	0.605935127674258	0.132037427425758
0.650000000000000	0.753872633390706	0.700000000000000	0.673515981735160	750000000000000	0.0891719745222930	0.800000000000000	0.605244996549344	0.131199528273571
0.650000000000000	0.753442340791738	0.700000000000000	0.672945205479452	750000000000000	0.0875796178343949	0.800000000000000	0.604554865424431	0.132270353350703
0.650000000000000	0.753012048192771	0.700000000000000	0.672374429223744	785000000000000	0.0859872611464968	0.800000000000000	0.603864734299517	0.133545421189560
0.650000000000000	0.752581755593804	0.700000000000000	0.671803652968037	810000000000000	0.0843949044585988	0.800000000000000	0.603174603174603	0.135115341523528
0.650000000000000	0.752151462994837	0.700000000000000	0.671232876712329	830000000000000	0.0828025477707006	0.800000000000000	0.602484472049690	0.134527861335927
0.650000000000000	0.751721170395869	0.700000000000000	0.670662100456621	845000000000000	0.0812101910828026	0.800000000000000	0.601794340924776	0.134403896338076
0.650000000000000	0.751290877796902	0.700000000000000	0.670091324200913	855000000000000	0.0796178343949044	0.800000000000000	0.601104209799862	0.133124547731475
0.650000000000000	0.750860585197935	0.700000000000000	0.669520547945206	875000000000000	0.0780254777070064	0.800000000000000	0.600414078674948	0.130858667712980
0.650000000000000	0.750430292598967	0.700000000000000	0.668949771689498	880000000000000	0.0764331210191083	0.800000000000000	0.599723947550034	0.131359180013037
0.650000000000000	0.750000000000000	0.700000000000000	0.668378995433790	880000000000000	0.0748407643312102	0.800000000000000	0.599033816425121	0.130980787236085
0.650000000000000	0.749569707401033	0.700000000000000	0.667808219178082	885000000000000	0.0732484076433121	0.800000000000000	0.598343685300207	0.129977625758640
0.650000000000000	0.749139414802065	0.700000000000000	0.667237442922374	890000000000000	0.0716560509554141	0.800000000000000	0.597653554175293	0.130521172591128
0.650000000000000	0.748709122203098	0.700000000000000	0.666666666666667	890000000000000	0.0700636942675159	0.800000000000000	0.596963423050380	0.129497768965677
0.650000000000000	0.748278829604131	0.700000000000000	0.666095890410959	905000000000000	0.0684713375796179	0.850000000000000	0.596273291925466	0.128707746317298
0.650000000000000	0.747848537005164	0.700000000000000	0.665525114155251	915000000000000	0.0668789808917197	0.850000000000000	0.595583160800552	0.128656593471736
0.650000000000000	0.747418244406196	0.700000000000000	0.664954337899543	920000000000000	0.0652866242038217	0.850000000000000	0.594893029675638	0.127579227854874
0.650000000000000	0.746987951807229	0.700000000000000	0.664383561643836	945000000000000	0.0636942675159236	0.850000000000000	0.594202898550725	0.125844735385763
0.650000000000000	0.746557659208262	0.700000000000000	0.663812785388128	975000000000000	0.0621019108280255	0.850000000000000	0.593512767425811	0.122331020794286
0.650000000000000	0.746127366609294	0.700000000000000	0.663242009132420	102500000000000	0.0605095541401274	0.850000000000000	0.592822636300897	0.119824252048238
0.650000000000000	0.745697074010327	0.700000000000000	0.662671232876712	103000000000000	0.0589171974522293	0.850000000000000	0.592132505175983	0.120752114834399
0.650000000000000	0.745266781411360	0.700000000000000	0.662100456621005	105500000000000	0.0573248407643312	0.850000000000000	0.591442374051070	0.120518977144700
0.650000000000000	0.744836488812392	0.700000000000000	0.661529680365297	105500000000000	0.0557324840764332	0.850000000000000	0.590752242926156	0.121956834432736
0.650000000000000	0.744406196213425	0.700000000000000	0.660958904109589	110500000000000	0.0541401273885350	0.850000000000000	0.590062111801242	0.121600581615545
0.650000000000000	0.743975903614458	0.700000000000000	0.660388127853881	110500000000000	0.0525477707006370	0.850000000000000	0.589371980676329	0.118425798493364
0.650000000000000	0.743545611015491	0.700000000000000	0.659817351598174	111500000000000	0.0509554140127388	0.850000000000000	0.588681849551415	0.119333206979981
0.650000000000000	0.743115318416523	0.700000000000000	0.659246575342466	112500000000000	0.0493630573248408	0.850000000000000	0.587991718426501	0.121751912980210
0.650000000000000	0.742685025817556	0.700000000000000	0.658675799086758	112500000000000	0.0477707006369427	0.850000000000000	0.587301587301587	0.120565324363732
0.650000000000000	0.742254733218589	0.700000000000000	0.658105022831050	114000000000000	0.0461783439490446	0.850000000000000	0.586611456176674	0.118254452758972
0.650000000000000	0.741824440619621	0.700000000000000	0.657534246575342	116000000000000	0.0445859872611465	0.850000000000000	0.585921325051760	0.118458296519272
0.650000000000000	0.741394148020654	0.700000000000000	0.656963470319635	122000000000000	0.0429936305732485	0.850000000000000	0.585231193926846	0.118838965974058
0.650000000000000	0.740963855421687	0.700000000000000	0.656392694063927	128000000000000	0.0414012738853503	0.850000000000000	0.584541062801932	0.118902599694688
0.650000000000000	0.740533562822719	0.700000000000000	0.655821917808219	129000000000000	0.0398089171974523	0.850000000000000	0.583850931677019	0.117928958087581
0.650000000000000	0.740103270223752	0.700000000000000	0.655251141552511	133500000000000	0.0382165605095541	0.850000000000000	0.583160800552105	0.120028424519858
0.650000000000000	0.739672977624785	0.700000000000000	0.654680365296804	138000000000000	0.0366242038216561	0.850000000000000	0.582470669427191	0.120236409377239
0.650000000000000	0.739242685025818	0.700000000000000	0.654109589041096	138500000000000	0.0350318471337580	0.850000000000000	0.581780538302277	0.120367391037862
0.650000000000000	0.738812392426850	0.700000000000000	0.653538812785388	146000000000000	0.0334394904458599	0.850000000000000	0.581090407177364	0.120833863254678
0.650000000000000	0.738382099827883	0.700000000000000	0.652968036529680	150500000000000	0.0318471337579618	0.850000000000000	0.580400276052450	0.118363155580692
0.650000000000000	0.737951807228916	0.700000000000000	0.652397260273973	151500000000000	0.0302547770700637	0.850000000000000	0.579710144927536	0.117903341183804
0.650000000000000	0.737521514629948	0.700000000000000	0.651826484018265	162000000000000	0.0286624203821656	0.850000000000000	0.579020013802623	0.118197426794897
0.650000000000000	0.737091222030981	0.700000000000000	0.651255707762557	181500000000000	0.0270700636942676	0.850000000000000	0.578329882677709	0.118193512581906
0.650000000000000	0.736660929432014	0.700000000000000	0.650684931506849	182500000000000	0.0254777070063694	0.850000000000000	0.577639751552795	0.118410228940651
0.650000000000000	0.736230636833047	0.700000000000000	0.650114155251142	183500000000000	0.0238853503184714	0.850000000000000	0.576949620427881	0.121007708800534
0.650000000000000	0.735800344234079	0.700000000000000	0.649543378995434	186500000000000	0.0222929936305732	0.850000000000000	0.576259489302968	0.123861351848139
0.650000000000000	0.735370051635112	0.700000000000000	0.648972602739726	191500000000000	0.0207006369426752	0.850000000000000	0.575569358178054	0.121865829353576
0.650000000000000	0.734939759036145	0.700000000000000	0.648401826484018	245000000000000	0.0191082802547771	0.850000000000000	0.574879227053140	0.122472500718627
0.650000000000000	0.734509466437177	0.700000000000000	0.647831050228310	248500000000000	0.0175159235668790	0.850000000000000	0.574189095928226	0.119789778975027
0.650000000000000	0.734079173838210	0.700000000000000	0.647260273972603	249500000000000	0.0159235668789809	0.850000000000000	0.573498964803313	0.119007534126328
0.650000000000000	0.733648881239243	0.700000000000000	0.646689497716895	252000000000000	0.0143312101910829	0.850000000000000	0.572808833678399	0.119598945090662
0.650000000000000	0.733218588640275	0.700000000000000	0.646118721461187	262000000000000	0.0127388535031847	0.850000000000000	0.572118702553485	0.120054948355670
0.650000000000000	0.732788296041308	0.700000000000000	0.645547945205480	284500000000000	0.0111464968152867	0.850000000000000	0.571428571428571	0.119589719752327
0.650000000000000	0.732358003442341	0.700000000000000	0.644977168949772	288500000000000	0.00955414012738853	0.850000000000000	0.570738440303658	0.119839055086599
0.650000000000000	0.731927710843374	0.700000000000000	0.644406392694064	300500000000000	0.00796178343949050	0.850000000000000	0.570048309178744	0.122526750790070
0.650000000000000	0.731497418244406	0.700000000000000	0.643835616438356	325000000000000	0.00636942675159236	0.850000000000000	0.569358178053830	0.119867545081251
0.650000000000000	0.731067125645439	0.700000000000000	0.643264840182648	351000000000000	0.00477707006369432	0.850000000000000	0.568668046928917	0.118652944633680
0.650000000000000	0.730636833046472	0.700000000000000	0.642694063926941	379000000000000	0.00318471337579618	0.850000000000000	0.567977915804003	0.118192910129853
0.650000000000000	0.730206540447504	0.700000000000000	0.642123287671233	442000000000000	0.00159235668789814	0.850000000000000	0.567287784679089	0.119705716956287
0.650000000000000	0.729776247848537	0.700000000000000	0.641552511415525	471500000000000	0	0.850000000000000	0.566597653554175	0.119547801117332
0.650000000000000	0.729345955249570	0.700000000000000	0.640981735159817			0.850000000000000	0.565907522429262	0.118954061218134
0.650000000000000	0.728915662650602	0.700000000000000	0.640410958904110			0.850000000000000	0.565217391304348	0.117981118085910
0.650000000000000	0.728485370051635	0.700000000000000	0.639840182648402			0.900000000000000	0.564527260179434	0.115820350961440
0.650000000000000	0.728055077452668	0.700000000000000	0.639269406392694			0.900000000000000	0.563837129054520	0.118775500478201
0.650000000000000	0.727624784853701	0.700000000000000	0.638698630136986			0.900000000000000	0.563146997929607	0.119540724028777
0.650000000000000	0.727194492254733	0.700000000000000	0.638127853881279			0.900000000000000	0.562456866804693	0.118215516366806
0.650000000000000	0.726764199655766	0.750000000000000	0.637557077625571			0.900000000000000	0.561766735679779	0.117643490960057
0.650000000000000	0.726333907056799	0.750000000000000	0.636986301369863			0.900000000000000	0.561076604554865	0.118314647746734
0.650000000000000	0.725903614457831	0.750000000000000	0.636415525114155			0.900000000000000	0.560386473429952	0.117975756013073
0.650000000000000	0.725473321858864	0.750000000000000	0.635844748858448			0.900000000000000	0.559696342305038	0.115710960780675
0.650000000000000	0.725043029259897	0.750000000000000	0.635273972602740			0.900000000000000	0.559006211180124	0.114472525012199
0.650000000000000	0.724612736660929	0.750000000000000	0.634703196347032			0.900000000000000	0.558316080055211	0.112409374232699
0.650000000000000	0.724182444061962	0.750000000000000	0.634132420091324			0.900000000000000	0.557625948930297	0.112118232208777
0.650000000000000	0.723752151462995	0.750000000000000	0.633561643835616			0.900000000000000	0.556935817805383	0.111588793738633
0.650000000000000	0.723321858864028	0.750000000000000	0.632990867579909			0.900000000000000	0.556245686680469	0.110435704926691
0.650000000000000	0.722891566265060	0.750000000000000	0.632420091324201			0.900000000000000	0.555555555555556	0.109310272937368
0.650000000000000	0.722461273666093	0.750000000000000	0.631849315068493			0.900000000000000	0.554865424430642	0.110767693043698
0.650000000000000	0.722030981067126	0.750000000000000	0.631278538812785			0.900000000000000	0.554175293305728	0.109611450921272
0.650000000000000	0.721600688468158	0.750000000000000	0.630707762557078			0.900000000000000	0.553485162180814	0.107426279883440
0.650000000000000	0.721170395869191	0.750000000000000	0.630136986301370			0.900000000000000	0.552795031055901	0.109199656055502
0.650000000000000	0.720740103270224	0.750000000000000	0.629566210045662			0.900000000000000	0.552104899930987	0.106796597328762
0.650000000000000	0.720309810671256	0.750000000000000	0.628995433789954			0.900000000000000	0.551414768806073	0.108602208071652
0.650000000000000	0.719879518072289	0.750000000000000	0.628424657534247			0.900000000000000	0.550724637681159	0.106290759419527
0.650000000000000	0.719449225473322	0.750000000000000	0.627853881278539			0.900000000000000	0.550034506556246	0.105182151720002
0.650000000000000	0.719018932874355	0.750000000000000	0.627283105022831			0.900000000000000	0.549344375431332	0.105739614087485
0.650000000000000	0.718588640275387	0.750000000000000	0.626712328767123			0.900000000000000	0.548654244306418	0.105720226561970
0.650000000000000	0.718158347676420	0.750000000000000	0.626141552511416			0.900000000000000	0.547964113181505	0.103768348677276
0.650000000000000	0.717728055077453	0.750000000000000	0.625570776255708			0.900000000000000	0.547273982056591	0.104896381619361
0.650000000000000	0.717297762478485	0.750000000000000	0.625000000000000			0.900000000000000	0.546583850931677	0.105041713153128
0.650000000000000	0.716867469879518	0.750000000000000	0.624429223744292			0.900000000000000	0.545893719806763	0.106235074098576
0.650000000000000	0.716437177280551	0.750000000000000	0.623858447488584			0.900000000000000	0.545203588681850	0.105981949455280
0.650000000000000	0.716006884681584	0.750000000000000	0.623287671232877			0.900000000000000	0.544513457556936	0.105913272983533
0.650000000000000	0.715576592082616	0.750000000000000	0.622716894977169			0.900000000000000	0.543823326432022	0.104837100079476
0.650000000000000	0.715146299483649	0.750000000000000	0.622146118721461			0.900000000000000	0.543133195307108	0.107265797133983
0.650000000000000	0.714716006884682	0.750000000000000	0.621575342465753			0.900000000000000	0.542443064182195	0.105589532218473
0.650000000000000	0.714285714285714	0.750000000000000	0.621004566210046			0.900000000000000	0.541752933057281	0.106110074490054
0.650000000000000	0.713855421686747	0.750000000000000	0.620433789954338			0.900000000000000	0.541062801932367	0.104996345824611
0.650000000000000	0.713425129087780	0.750000000000000	0.619863013698630			0.900000000000000	0.540372670807453	0.104219978913575
0.650000000000000	0.712994836488812	0.750000000000000	0.619292237442922			0.900000000000000	0.539682539682540	0.102706441638358
0.650000000000000	0.712564543889845	0.750000000000000	0.618721461187215			0.900000000000000	0.538992408557626	0.104749149626817
0.650000000000000	0.712134251290878	0.750000000000000	0.618150684931507			0.900000000000000	0.538302277432712	0.104939072633401
0.650000000000000	0.711703958691911	0.750000000000000	0.617579908675799			0.900000000000000	0.537612146307799	0.104897072863294
0.650000000000000	0.711273666092943	0.750000000000000	0.617009132420091			0.900000000000000	0.536922015182885	0.102677626333489
0.650000000000000	0.710843373493976	0.750000000000000	0.616438356164384			0.900000000000000	0.536231884057971	0.102514455453325
0.650000000000000	0.710413080895009	0.750000000000000	0.615867579908676			0.900000000000000	0.535541752933057	0.102319707038433
0.650000000000000	0.709982788296041	0.750000000000000	0.615296803652968			0.900000000000000	0.534851621808144	0.102020101828034
0.650000000000000	0.709552495697074	0.750000000000000	0.614726027397260			0.900000000000000	0.534161490683230	0.101907547816048
0.650000000000000	0.709122203098107	0.750000000000000	0.614155251141552			0.900000000000000	0.533471359558316	0.101549119803776
0.650000000000000	0.708691910499139	0.750000000000000	0.613584474885845			0.900000000000000	0.532781228433402	0.100878599517497
0.650000000000000	0.708261617900172	0.750000000000000	0.613013698630137			0.900000000000000	0.532091097308489	0.0974442245345821
0.650000000000000	0.707831325301205	0.750000000000000	0.612442922374429			0.900000000000000	0.531400966183575	0.0985340758782572
0.650000000000000	0.707401032702238	0.750000000000000	0.611872146118722			0.950000000000000	0.530710835058661	0.100270436920654
0.650000000000000	0.706970740103270	0.750000000000000	0.611301369863014			0.950000000000000	0.530020703933748	0.0981649965946428
0.650000000000000	0.706540447504303	0.750000000000000	0.610730593607306			0.950000000000000	0.529330572808834	0.101159952723635
0.650000000000000	0.706110154905336	0.750000000000000	0.610159817351598			0.950000000000000	0.528640441683920	0.0979045480657796
0.650000000000000	0.705679862306368	0.750000000000000	0.609589041095890			0.950000000000000	0.527950310559006	0.0953651693524923
0.650000000000000	0.705249569707401	0.750000000000000	0.609018264840183			0.950000000000000	0.527260179434093	0.0934397544119257
0.650000000000000	0.704819277108434	0.750000000000000	0.608447488584475			0.950000000000000	0.526570048309179	0.0927667215680961
0.650000000000000	0.704388984509466	0.750000000000000	0.607876712328767			0.950000000000000	0.525879917184265	0.0910439364373203
0.650000000000000	0.703958691910499	0.750000000000000	0.607305936073059			0.950000000000000	0.525189786059351	0.0925706160531749
0.650000000000000	0.703528399311532	0.750000000000000	0.606735159817352			0.950000000000000	0.524499654934438	0.0926416396951937
0.650000000000000	0.703098106712565	0.750000000000000	0.606164383561644			0.950000000000000	0.523809523809524	0.0926184565307861
0.650000000000000	0.702667814113597	0.750000000000000	0.605593607305936			0.950000000000000	0.523119392684610	0.0917299046249089
0.650000000000000	0.702237521514630	0.750000000000000	0.605022831050228			0.950000000000000	0.522429261559696	0.0904451174515088
0.650000000000000	0.701807228915663	0.750000000000000	0.604452054794521			0.950000000000000	0.521739130434783	0.0919752112937850
0.650000000000000	0.701376936316695	0.750000000000000	0.603881278538813			0.950000000000000	0.521048999309869	0.0901301657676188
0.650000000000000	0.700946643717728	0.750000000000000	0.603310502283105			0.950000000000000	0.520358868184955	0.0912356593771854
0.700000000000000	0.700516351118761	0.750000000000000	0.602739726027397			0.950000000000000	0.519668737060042	0.0908329709098622
0.700000000000000	0.700086058519793	0.750000000000000	0.602168949771690			0.950000000000000	0.518978605935128	0.0908041707246400
0.700000000000000	0.699655765920826	0.750000000000000	0.601598173515982			0.950000000000000	0.518288474810214	0.0899467464848114
0.700000000000000	0.699225473321859	0.750000000000000	0.601027397260274			0.950000000000000	0.517598343685300	0.0896362225277024
0.700000000000000	0.698795180722892	0.750000000000000	0.600456621004566			0.950000000000000	0.516908212560387	0.0888221735835085
0.700000000000000	0.698364888123924	0.750000000000000	0.599885844748858			0.950000000000000	0.516218081435473	0.0885040066224261
0.700000000000000	0.697934595524957	0.750000000000000	0.599315068493151			0.950000000000000	0.515527950310559	0.0884953711705895
0.700000000000000	0.697504302925990	0.750000000000000	0.598744292237443			0.950000000000000	0.514837819185645	0.0898369217076358
0.700000000000000	0.697074010327022	0.750000000000000	0.598173515981735			0.950000000000000	0.514147688060732	0.0870690614769561
0.700000000000000	0.696643717728055	0.750000000000000	0.597602739726027			0.950000000000000	0.513457556935818	0.0860191011198550
0.700000000000000	0.696213425129088	0.750000000000000	0.597031963470320			0.950000000000000	0.512767425810904	0.0873585299805419
0.700000000000000	0.695783132530121	0.800000000000000	0.596461187214612			0.950000000000000	0.512077294685990	0.0856720862186249
0.700000000000000	0.695352839931153	0.800000000000000	0.595890410958904			0.950000000000000	0.511387163561077	0.0853675540426031
0.700000000000000	0.694922547332186	0.800000000000000	0.595319634703196			0.950000000000000	0.510697032436163	0.0847155594107663
0.700000000000000	0.694492254733219	0.800000000000000	0.594748858447489			0.950000000000000	0.510006901311249	0.0864875191690011
0.700000000000000	0.694061962134251	0.800000000000000	0.594178082191781			0.950000000000000	0.509316770186336	0.0862975324044487
0.700000000000000	0.693631669535284	0.800000000000000	0.593607305936073			0.950000000000000	0.508626639061422	0.0869705558664129
0.700000000000000	0.693201376936317	0.800000000000000	0.593036529680365			0.950000000000000	0.507936507936508	0.0863574711697446
0.700000000000000	0.692771084337349	0.800000000000000	0.592465753424658			0.950000000000000	0.507246376811594	0.0864376632882140
0.700000000000000	0.692340791738382	0.800000000000000	0.591894977168950			0.950000000000000	0.506556245686681	0.0885882536991376
0.700000000000000	0.691910499139415	0.800000000000000	0.591324200913242			0.950000000000000	0.505866114561767	0.0877848774628708
0.700000000000000	0.691480206540448	0.800000000000000	0.590753424657534			1	0.505175983436853	0.0867673023556044
0.700000000000000	0.691049913941480	0.800000000000000	0.590182648401826			1	0.504485852311939	0.0862610226391084
0.700000000000000	0.690619621342513	0.800000000000000	0.589611872146119			1	0.503795721187026	0.0875877241677138
0.700000000000000	0.690189328743546	0.800000000000000	0.589041095890411			1	0.503105590062112	0.0848522893321894
0.700000000000000	0.689759036144578	0.800000000000000	0.588470319634703			1	0.502415458937198	0.0833702628890156
0.700000000000000	0.689328743545611	0.800000000000000	0.587899543378995			1	0.501725327812284	0.0828618334635796
0.700000000000000	0.688898450946644	0.800000000000000	0.587328767123288			1	0.501035196687371	0.0850918354537378
0.700000000000000	0.688468158347676	0.800000000000000	0.586757990867580			1	0.500345065562457	0.0841294640460727
0.700000000000000	0.688037865748709	0.800000000000000	0.586187214611872			1	0.499654934437543	0.0824365467226865
0.700000000000000	0.687607573149742	0.800000000000000	0.585616438356164			1	0.498964803312629	0.0810550723339066
0.700000000000000	0.687177280550775	0.800000000000000	0.585045662100457			1	0.498274672187716	0.0811625432513959
0.700000000000000	0.686746987951807	0.800000000000000	0.584474885844749			1	0.497584541062802	0.0804440001007638
0.700000000000000	0.686316695352840	0.800000000000000	0.583904109589041			1	0.496894409937888	0.0817123773507895
0.700000000000000	0.685886402753873	0.800000000000000	0.583333333333333			1	0.496204278812974	0.0828272552851539
0.700000000000000	0.685456110154905	0.800000000000000	0.582762557077626			1	0.495514147688061	0.0837080900585877
0.700000000000000	0.685025817555938	0.800000000000000	0.582191780821918			1	0.494824016563147	0.0830734588949713
0.700000000000000	0.684595524956971	0.800000000000000	0.581621004566210			1	0.494133885438233	0.0823320913404711
0.700000000000000	0.684165232358003	0.800000000000000	0.581050228310502			1	0.493443754313320	0.0824280726231203
0.700000000000000	0.683734939759036	0.800000000000000	0.580479452054795			1	0.492753623188406	0.0821937383189437
0.700000000000000	0.683304647160069	0.800000000000000	0.579908675799087			1	0.492063492063492	0.0811993646718702
0.700000000000000	0.682874354561102	0.800000000000000	0.579337899543379			1	0.491373360938578	0.0800737262878066
0.700000000000000	0.682444061962134	0.800000000000000	0.578767123287671			1	0.490683229813665	0.0808165277479206
0.700000000000000	0.682013769363167	0.800000000000000	0.578196347031964			1	0.489993098688751	0.0813670942292245
0.700000000000000	0.681583476764200	0.800000000000000	0.577625570776256			1	0.489302967563837	0.0798184622797600
0.700000000000000	0.681153184165232	0.800000000000000	0.577054794520548			1	0.488612836438923	0.0801064036614780
0.700000000000000	0.680722891566265	0.800000000000000	0.576484018264840			1	0.487922705314010	0.0804290784252585
0.700000000000000	0.680292598967298	0.800000000000000	0.575913242009132			1	0.487232574189096	0.0795757915577108
0.700000000000000	0.679862306368330	0.800000000000000	0.575342465753425			1	0.486542443064182	0.0773815564564837
0.700000000000000	0.679432013769363	0.800000000000000	0.574771689497717			1	0.485852311939269	0.0789544433529389
0.700000000000000	0.679001721170396	0.800000000000000	0.574200913242009			1	0.485162180814355	0.0788459070094589
0.700000000000000	0.678571428571429	0.800000000000000	0.573630136986301			1	0.484472049689441	0.0779942507999531
0.700000000000000	0.678141135972461	0.800000000000000	0.573059360730594			1	0.483781918564527	0.0765499836875832
0.700000000000000	0.677710843373494	0.800000000000000	0.572488584474886			1	0.483091787439614	0.0767485390258625
0.700000000000000	0.677280550774527	0.800000000000000	0.571917808219178			1	0.482401656314700	0.0771066892583249
0.700000000000000	0.676850258175559	0.800000000000000	0.571347031963470			1	0.481711525189786	0.0755424705805986
0.700000000000000	0.676419965576592	0.800000000000000	0.570776255707763			1	0.481021394064872	0.0741335454854919
0.700000000000000	0.675989672977625	0.800000000000000	0.570205479452055			1	0.480331262939959	0.0751613941908314
0.700000000000000	0.675559380378658	0.800000000000000	0.569634703196347			1	0.479641131815045	0.0760577492850499
0.700000000000000	0.675129087779690	0.800000000000000	0.569063926940639			1	0.478951000690131	0.0753629896288908
0.700000000000000	0.674698795180723	0.800000000000000	0.568493150684932			105000000000000	0.478260869565217	0.0764985186452957
0.700000000000000	0.674268502581756	0.800000000000000	0.567922374429224			105000000000000	0.477570738440304	0.0775305654541637
0.700000000000000	0.673838209982788	0.800000000000000	0.567351598173516			105000000000000	0.476880607315390	0.0777399890273848
0.700000000000000	0.673407917383821	0.800000000000000	0.566780821917808			105000000000000	0.476190476190476	0.0771383255830360
0.700000000000000	0.672977624784854	0.800000000000000	0.566210045662100			105000000000000	0.475500345065563	0.0752223986300094
0.700000000000000	0.672547332185886	0.800000000000000	0.565639269406393			105000000000000	0.474810213940649	0.0726087817263911
0.700000000000000	0.672117039586919	0.800000000000000	0.565068493150685			105000000000000	0.474120082815735	0.0719169255719125
0.700000000000000	0.671686746987952	0.800000000000000	0.564497716894977			105000000000000	0.473429951690821	0.0710490608624111
0.700000000000000	0.671256454388985	0.800000000000000	0.563926940639269			105000000000000	0.472739820565908	0.0733364550579158
0.700000000000000	0.670826161790017	0.800000000000000	0.563356164383562			105000000000000	0.472049689440994	0.0733622888597757
0.700000000000000	0.670395869191050	0.800000000000000	0.562785388127854			105000000000000	0.471359558316080	0.0731109626330253
0.700000000000000	0.669965576592083	0.800000000000000	0.562214611872146			105000000000000	0.470669427191166	0.0726101536186877
0.700000000000000	0.669535283993115	0.800000000000000	0.561643835616438			105000000000000	0.469979296066253	0.0723871684934499
0.700000000000000	0.669104991394148	0.800000000000000	0.561073059360731			105000000000000	0.469289164941339	0.0733008887576123
0.700000000000000	0.668674698795181	0.800000000000000	0.560502283105023			105000000000000	0.468599033816425	0.0731489028492670
0.700000000000000	0.668244406196213	0.800000000000000	0.559931506849315			105000000000000	0.467908902691511	0.0708864518532621
0.700000000000000	0.667814113597246	0.800000000000000	0.559360730593607			105000000000000	0.467218771566598	0.0700406673303856
0.700000000000000	0.667383820998279	0.800000000000000	0.558789954337900			105000000000000	0.466528640441684	0.0701115157823364
0.700000000000000	0.666953528399312	0.800000000000000	0.558219178082192			105000000000000	0.465838509316770	0.0714518529870911
0.700000000000000	0.666523235800344	0.800000000000000	0.557648401826484			105000000000000	0.465148378191857	0.0727156324532467
0.700000000000000	0.666092943201377	0.800000000000000	0.557077625570776			105000000000000	0.464458247066943	0.0706596609052208
0.700000000000000	0.665662650602410	0.800000000000000	0.556506849315068			105000000000000	0.463768115942029	0.0705774212531834
0.700000000000000	0.665232358003442	0.800000000000000	0.555936073059361			105000000000000	0.463077984817115	0.0707038333738306
0.700000000000000	0.664802065404475	0.800000000000000	0.555365296803653			105000000000000	0.462387853692202	0.0712421613543151
0.700000000000000	0.664371772805508	0.800000000000000	0.554794520547945			105000000000000	0.461697722567288	0.0709548356944881
0.700000000000000	0.663941480206540	0.800000000000000	0.554223744292237			105000000000000	0.461007591442374	0.0690654999989778
0.700000000000000	0.663511187607573	0.800000000000000	0.553652968036530			105000000000000	0.460317460317460	0.0688970111296302
0.700000000000000	0.663080895008606	0.800000000000000	0.553082191780822			105000000000000	0.459627329192547	0.0682739543746345
0.700000000000000	0.662650602409639	0.800000000000000	0.552511415525114			105000000000000	0.458937198067633	0.0670352537718955
0.700000000000000	0.662220309810671	0.800000000000000	0.551940639269406			105000000000000	0.458247066942719	0.0685580840328066
0.700000000000000	0.661790017211704	0.800000000000000	0.551369863013699			105000000000000	0.457556935817805	0.0698925818869664
0.700000000000000	0.661359724612737	0.800000000000000	0.550799086757991			105000000000000	0.456866804692892	0.0707091624147313
0.700000000000000	0.660929432013769	0.800000000000000	0.550228310502283			105000000000000	0.456176673567978	0.0705854581066041
0.700000000000000	0.660499139414802	0.850000000000000	0.549657534246575			105000000000000	0.455486542443064	0.0690611052998478
0.700000000000000	0.660068846815835	0.850000000000000	0.549086757990868			105000000000000	0.454796411318150	0.0681429429734930
0.700000000000000	0.659638554216868	0.850000000000000	0.548515981735160			110000000000000	0.454106280193237	0.0700757138631133
0.700000000000000	0.659208261617900	0.850000000000000	0.547945205479452			110000000000000	0.453416149068323	0.0688921010841016
0.700000000000000	0.658777969018933	0.850000000000000	0.547374429223744			110000000000000	0.452726017943409	0.0688746188665175
0.700000000000000	0.658347676419966	0.850000000000000	0.546803652968037			110000000000000	0.452035886818496	0.0689112738700042
0.700000000000000	0.657917383820998	0.850000000000000	0.546232876712329			110000000000000	0.451345755693582	0.0695559569431995
0.700000000000000	0.657487091222031	0.850000000000000	0.545662100456621			110000000000000	0.450655624568668	0.0711361252767478
0.700000000000000	0.657056798623064	0.850000000000000	0.545091324200913			110000000000000	0.449965493443754	0.0711885036109880
0.700000000000000	0.656626506024096	0.850000000000000	0.544520547945206			110000000000000	0.449275362318841	0.0685467050468238
0.700000000000000	0.656196213425129	0.850000000000000	0.543949771689498			110000000000000	0.448585231193927	0.0681743503866769
0.700000000000000	0.655765920826162	0.850000000000000	0.543378995433790			110000000000000	0.447895100069013	0.0660425713829696
0.700000000000000	0.655335628227195	0.850000000000000	0.542808219178082			110000000000000	0.447204968944099	0.0664791571831250
0.700000000000000	0.654905335628227	0.850000000000000	0.542237442922374			110000000000000	0.446514837819186	0.0646355955694019
0.700000000000000	0.654475043029260	0.850000000000000	0.541666666666667			110000000000000	0.445824706694272	0.0636910798213314
0.700000000000000	0.654044750430293	0.850000000000000	0.541095890410959			110000000000000	0.445134575569358	0.0662073763209021
0.700000000000000	0.653614457831325	0.850000000000000	0.540525114155251			110000000000000	0.444444444444444	0.0652149436347845
0.700000000000000	0.653184165232358	0.850000000000000	0.539954337899543			110000000000000	0.443754313319531	0.0643189690426089
0.700000000000000	0.652753872633391	0.850000000000000	0.539383561643836			110000000000000	0.443064182194617	0.0641873565562370
0.700000000000000	0.652323580034423	0.850000000000000	0.538812785388128			110000000000000	0.442374051069703	0.0641392745395248
0.700000000000000	0.651893287435456	0.850000000000000	0.538242009132420			110000000000000	0.441683919944790	0.0663226712575830
0.700000000000000	0.651462994836489	0.850000000000000	0.537671232876712			110000000000000	0.440993788819876	0.0647901328615543
0.700000000000000	0.651032702237522	0.850000000000000	0.537100456621005			110000000000000	0.440303657694962	0.0638715045655622
0.700000000000000	0.650602409638554	0.850000000000000	0.536529680365297			110000000000000	0.439613526570048	0.0648083889663960
0.700000000000000	0.650172117039587	0.850000000000000	0.535958904109589			110000000000000	0.438923395445135	0.0648985122736192
0.700000000000000	0.649741824440620	0.850000000000000	0.535388127853881			110000000000000	0.438233264320221	0.0645376345630777
0.700000000000000	0.649311531841652	0.850000000000000	0.534817351598174			110000000000000	0.437543133195307	0.0647026348521564
0.700000000000000	0.648881239242685	0.850000000000000	0.534246575342466			110000000000000	0.436853002070393	0.0646386702894592
0.750000000000000	0.648450946643718	0.850000000000000	0.533675799086758			110000000000000	0.436162870945480	0.0654761475284773
0.750000000000000	0.648020654044750	0.850000000000000	0.533105022831050			110000000000000	0.435472739820566	0.0645801355392284
0.750000000000000	0.647590361445783	0.850000000000000	0.532534246575342			110000000000000	0.434782608695652	0.0652225444980454
0.750000000000000	0.647160068846816	0.850000000000000	0.531963470319635			110000000000000	0.434092477570738	0.0643818014430207
0.750000000000000	0.646729776247849	0.850000000000000	0.531392694063927			110000000000000	0.433402346445825	0.0638974464051240
0.750000000000000	0.646299483648881	0.850000000000000	0.530821917808219			110000000000000	0.432712215320911	0.0623360342071888
0.750000000000000	0.645869191049914	0.850000000000000	0.530251141552511			115000000000000	0.432022084195997	0.0632806581898616
0.750000000000000	0.645438898450947	0.850000000000000	0.529680365296804			115000000000000	0.431331953071084	0.0629804076142239
0.750000000000000	0.645008605851979	0.850000000000000	0.529109589041096			115000000000000	0.430641821946170	0.0634127579230291
0.750000000000000	0.644578313253012	0.850000000000000	0.528538812785388			115000000000000	0.429951690821256	0.0636266735830160
0.750000000000000	0.644148020654045	0.850000000000000	0.527968036529680			115000000000000	0.429261559696342	0.0620757225530847
0.750000000000000	0.643717728055077	0.850000000000000	0.527397260273973			115000000000000	0.428571428571429	0.0612976393772757
0.750000000000000	0.643287435456110	0.850000000000000	0.526826484018265			115000000000000	0.427881297446515	0.0608030882690777
0.750000000000000	0.642857142857143	0.850000000000000	0.526255707762557			115000000000000	0.427191166321601	0.0625267971049286
0.750000000000000	0.642426850258176	0.850000000000000	0.525684931506849			115000000000000	0.426501035196687	0.0620500524379991
0.750000000000000	0.641996557659208	0.850000000000000	0.525114155251142			115000000000000	0.425810904071774	0.0640827880303549
0.750000000000000	0.641566265060241	0.850000000000000	0.524543378995434			115000000000000	0.425120772946860	0.0637472749289277
0.750000000000000	0.641135972461274	0.850000000000000	0.523972602739726			115000000000000	0.424430641821946	0.0618838690376964
0.750000000000000	0.640705679862306	0.850000000000000	0.523401826484018			115000000000000	0.423740510697032	0.0614978319245273
0.750000000000000	0.640275387263339	0.850000000000000	0.522831050228310			115000000000000	0.423050379572119	0.0618665600950007
0.750000000000000	0.639845094664372	0.850000000000000	0.522260273972603			115000000000000	0.422360248447205	0.0610359969331964
0.750000000000000	0.639414802065405	0.850000000000000	0.521689497716895			115000000000000	0.421670117322291	0.0606957090856098
0.750000000000000	0.638984509466437	0.850000000000000	0.521118721461187			115000000000000	0.420979986197378	0.0609679695227914
0.750000000000000	0.638554216867470	0.850000000000000	0.520547945205480			115000000000000	0.420289855072464	0.0621514717308304
0.750000000000000	0.638123924268503	0.850000000000000	0.519977168949772			115000000000000	0.419599723947550	0.0619172413941169
0.750000000000000	0.637693631669535	0.850000000000000	0.519406392694064			115000000000000	0.418909592822636	0.0608308567742028
0.750000000000000	0.637263339070568	0.850000000000000	0.518835616438356			115000000000000	0.418219461697723	0.0613321224082553
0.750000000000000	0.636833046471601	0.850000000000000	0.518264840182648			115000000000000	0.417529330572809	0.0628447752803348
0.750000000000000	0.636402753872633	0.850000000000000	0.517694063926941			115000000000000	0.416839199447895	0.0613223623171144
0.750000000000000	0.635972461273666	0.850000000000000	0.517123287671233			115000000000000	0.416149068322981	0.0610482970953665
0.750000000000000	0.635542168674699	0.850000000000000	0.516552511415525			115000000000000	0.415458937198068	0.0617555394624027
0.750000000000000	0.635111876075732	0.850000000000000	0.515981735159817			115000000000000	0.414768806073154	0.0596860271638691
0.750000000000000	0.634681583476764	0.850000000000000	0.515410958904110			115000000000000	0.414078674948240	0.0591692944870537
0.750000000000000	0.634251290877797	0.850000000000000	0.514840182648402			115000000000000	0.413388543823326	0.0591089995447499
0.750000000000000	0.633820998278830	0.850000000000000	0.514269406392694			115000000000000	0.412698412698413	0.0597730058208287
0.750000000000000	0.633390705679862	0.900000000000000	0.513698630136986			115000000000000	0.412008281573499	0.0567152065716185
0.750000000000000	0.632960413080895	0.900000000000000	0.513127853881279			120000000000000	0.411318150448585	0.0572844856971904
0.750000000000000	0.632530120481928	0.900000000000000	0.512557077625571			120000000000000	0.410628019323672	0.0576652887189964
0.750000000000000	0.632099827882960	0.900000000000000	0.511986301369863			120000000000000	0.409937888198758	0.0587763377981682
0.750000000000000	0.631669535283993	0.900000000000000	0.511415525114155			120000000000000	0.409247757073844	0.0598465820379211
0.750000000000000	0.631239242685026	0.900000000000000	0.510844748858448			120000000000000	0.408557625948930	0.0602580383887810
0.750000000000000	0.630808950086059	0.900000000000000	0.510273972602740			120000000000000	0.407867494824017	0.0608189775688076
0.750000000000000	0.630378657487091	0.900000000000000	0.509703196347032			120000000000000	0.407177363699103	0.0599268936170987
0.750000000000000	0.629948364888124	0.900000000000000	0.509132420091324			120000000000000	0.406487232574189	0.0574659508885547
0.750000000000000	0.629518072289157	0.900000000000000	0.508561643835616			120000000000000	0.405797101449275	0.0577852513926025
0.750000000000000	0.629087779690189	0.900000000000000	0.507990867579909			120000000000000	0.405106970324362	0.0576610590236833
0.750000000000000	0.628657487091222	0.900000000000000	0.507420091324201			120000000000000	0.404416839199448	0.0572051236989401
0.750000000000000	0.628227194492255	0.900000000000000	0.506849315068493			120000000000000	0.403726708074534	0.0561128421409202
0.750000000000000	0.627796901893287	0.900000000000000	0.506278538812785			120000000000000	0.403036576949621	0.0563508362670021
0.750000000000000	0.627366609294320	0.900000000000000	0.505707762557078			120000000000000	0.402346445824707	0.0567676913783878
0.750000000000000	0.626936316695353	0.900000000000000	0.505136986301370			120000000000000	0.401656314699793	0.0552326868745894
0.750000000000000	0.626506024096386	0.900000000000000	0.504566210045662			120000000000000	0.400966183574879	0.0568120815061908
0.750000000000000	0.626075731497418	0.900000000000000	0.503995433789954			120000000000000	0.400276052449965	0.0570273850025674
0.750000000000000	0.625645438898451	0.900000000000000	0.503424657534247			120000000000000	0.399585921325052	0.0564838665576330
0.750000000000000	0.625215146299484	0.900000000000000	0.502853881278539			120000000000000	0.398895790200138	0.0562992084083447
0.750000000000000	0.624784853700516	0.900000000000000	0.502283105022831			120000000000000	0.398205659075224	0.0556431950871132
0.750000000000000	0.624354561101549	0.900000000000000	0.501712328767123			120000000000000	0.397515527950311	0.0549783882179131
0.750000000000000	0.623924268502582	0.900000000000000	0.501141552511416			120000000000000	0.396825396825397	0.0558648233385228
0.750000000000000	0.623493975903614	0.900000000000000	0.500570776255708			120000000000000	0.396135265700483	0.0545460133184219
0.750000000000000	0.623063683304647	0.900000000000000	0.500000000000000			120000000000000	0.395445134575569	0.0545530920405129
0.750000000000000	0.622633390705680	0.900000000000000	0.499429223744292			120000000000000	0.394755003450656	0.0541051390229162
0.750000000000000	0.622203098106713	0.900000000000000	0.498858447488584			120000000000000	0.394064872325742	0.0562660879429439
0.750000000000000	0.621772805507745	0.900000000000000	0.498287671232877			125000000000000	0.393374741200828	0.0570920775388666
0.750000000000000	0.621342512908778	0.900000000000000	0.497716894977169			125000000000000	0.392684610075914	0.0583568847118227
0.750000000000000	0.620912220309811	0.900000000000000	0.497146118721461			125000000000000	0.391994478951001	0.0560490207067551
0.750000000000000	0.620481927710843	0.900000000000000	0.496575342465753			125000000000000	0.391304347826087	0.0571468982350230
0.750000000000000	0.620051635111876	0.900000000000000	0.496004566210046			125000000000000	0.390614216701173	0.0582644286587996
0.750000000000000	0.619621342512909	0.900000000000000	0.495433789954338			125000000000000	0.389924085576259	0.0566688019522836
0.750000000000000	0.619191049913942	0.900000000000000	0.494863013698630			125000000000000	0.389233954451346	0.0567848890054939
0.750000000000000	0.618760757314974	0.900000000000000	0.494292237442922			125000000000000	0.388543823326432	0.0589566848151093
0.750000000000000	0.618330464716007	0.900000000000000	0.493721461187215			125000000000000	0.387853692201518	0.0582204235128075
0.750000000000000	0.617900172117040	0.900000000000000	0.493150684931507			125000000000000	0.387163561076605	0.0573308271068271
0.750000000000000	0.617469879518072	0.900000000000000	0.492579908675799			125000000000000	0.386473429951691	0.0590968624694285
0.750000000000000	0.617039586919105	0.900000000000000	0.492009132420091			125000000000000	0.385783298826777	0.0572533732955649
0.750000000000000	0.616609294320138	0.900000000000000	0.491438356164384			125000000000000	0.385093167701863	0.0560957903309029
0.750000000000000	0.616179001721170	0.900000000000000	0.490867579908676			125000000000000	0.384403036576950	0.0539076552442447
0.750000000000000	0.615748709122203	0.900000000000000	0.490296803652968			125000000000000	0.383712905452036	0.0561818977352454
0.750000000000000	0.615318416523236	0.900000000000000	0.489726027397260			125000000000000	0.383022774327122	0.0545977957586746
0.750000000000000	0.614888123924269	0.900000000000000	0.489155251141553			125000000000000	0.382332643202208	0.0549955379611340
0.750000000000000	0.614457831325301	0.900000000000000	0.488584474885845			125000000000000	0.381642512077295	0.0552808663332445
0.750000000000000	0.614027538726334	0.900000000000000	0.488013698630137			125000000000000	0.380952380952381	0.0569476326644427
0.750000000000000	0.613597246127367	0.900000000000000	0.487442922374429			125000000000000	0.380262249827467	0.0561054409006984
0.750000000000000	0.613166953528399	0.900000000000000	0.486872146118721			125000000000000	0.379572118702554	0.0567912169242740
0.750000000000000	0.612736660929432	0.900000000000000	0.486301369863014			130000000000000	0.378881987577640	0.0574449283924147
0.750000000000000	0.612306368330465	0.900000000000000	0.485730593607306			130000000000000	0.378191856452726	0.0565942990715390
0.750000000000000	0.611876075731497	0.900000000000000	0.485159817351598			130000000000000	0.377501725327812	0.0555807082957248
0.750000000000000	0.611445783132530	0.950000000000000	0.484589041095890			130000000000000	0.376811594202899	0.0564680128051043
0.750000000000000	0.611015490533563	0.950000000000000	0.484018264840183			130000000000000	0.376121463077985	0.0568572636710775
0.750000000000000	0.610585197934596	0.950000000000000	0.483447488584475			130000000000000	0.375431331953071	0.0555094329309183
0.750000000000000	0.610154905335628	0.950000000000000	0.482876712328767			130000000000000	0.374741200828157	0.0528920343961889
0.750000000000000	0.609724612736661	0.950000000000000	0.482305936073059			130000000000000	0.374051069703244	0.0539998893085437
0.750000000000000	0.609294320137694	0.950000000000000	0.481735159817352			130000000000000	0.373360938578330	0.0547712343296108
0.750000000000000	0.608864027538726	0.950000000000000	0.481164383561644			130000000000000	0.372670807453416	0.0554589018625931
0.750000000000000	0.608433734939759	0.950000000000000	0.480593607305936			130000000000000	0.371980676328502	0.0549838888561246
0.750000000000000	0.608003442340792	0.950000000000000	0.480022831050228			130000000000000	0.371290545203589	0.0556330500562587
0.750000000000000	0.607573149741824	0.950000000000000	0.479452054794521			130000000000000	0.370600414078675	0.0565603099648533
0.750000000000000	0.607142857142857	0.950000000000000	0.478881278538813			130000000000000	0.369910282953761	0.0557676475646264
0.750000000000000	0.606712564543890	0.950000000000000	0.478310502283105			130000000000000	0.369220151828848	0.0565389415627796
0.750000000000000	0.606282271944923	0.950000000000000	0.477739726027397			130000000000000	0.368530020703934	0.0552565361621828
0.750000000000000	0.605851979345955	0.950000000000000	0.477168949771689			130000000000000	0.367839889579020	0.0555742651864778
0.750000000000000	0.605421686746988	0.950000000000000	0.476598173515982			130000000000000	0.367149758454106	0.0554557028478838
0.750000000000000	0.604991394148021	0.950000000000000	0.476027397260274			130000000000000	0.366459627329193	0.0552134892411954
0.750000000000000	0.604561101549053	0.950000000000000	0.475456621004566			130000000000000	0.365769496204279	0.0548083153694119
0.750000000000000	0.604130808950086	0.950000000000000	0.474885844748858			130000000000000	0.365079365079365	0.0548579449601001
0.750000000000000	0.603700516351119	0.950000000000000	0.474315068493151			130000000000000	0.364389233954451	0.0552820624229975
0.750000000000000	0.603270223752151	0.950000000000000	0.473744292237443			130000000000000	0.363699102829538	0.0550960441397271
0.750000000000000	0.602839931153184	0.950000000000000	0.473173515981735			135000000000000	0.363008971704624	0.0540265789214578
0.750000000000000	0.602409638554217	0.950000000000000	0.472602739726027			135000000000000	0.362318840579710	0.0549998578348915
0.750000000000000	0.601979345955250	0.950000000000000	0.472031963470320			135000000000000	0.361628709454796	0.0552522967462337
0.750000000000000	0.601549053356282	0.950000000000000	0.471461187214612			135000000000000	0.360938578329883	0.0541661956495990
0.750000000000000	0.601118760757315	0.950000000000000	0.470890410958904			135000000000000	0.360248447204969	0.0555051106266113
0.750000000000000	0.600688468158348	0.950000000000000	0.470319634703196			135000000000000	0.359558316080055	0.0559517086373344
0.750000000000000	0.600258175559380	0.950000000000000	0.469748858447489			135000000000000	0.358868184955142	0.0553305108685581
0.750000000000000	0.599827882960413	0.950000000000000	0.469178082191781			135000000000000	0.358178053830228	0.0527218395810287
0.750000000000000	0.599397590361446	0.950000000000000	0.468607305936073			135000000000000	0.357487922705314	0.0539423154040130
0.750000000000000	0.598967297762479	0.950000000000000	0.468036529680365			135000000000000	0.356797791580400	0.0519378045391493
0.750000000000000	0.598537005163511	0.950000000000000	0.467465753424658			135000000000000	0.356107660455487	0.0509412243208799
0.750000000000000	0.598106712564544	0.950000000000000	0.466894977168950			135000000000000	0.355417529330573	0.0515625428036231
0.750000000000000	0.597676419965577	0.950000000000000	0.466324200913242			135000000000000	0.354727398205659	0.0513154533332227
0.750000000000000	0.597246127366609	0.950000000000000	0.465753424657534			135000000000000	0.354037267080745	0.0519865620608928
0.750000000000000	0.596815834767642	0.950000000000000	0.465182648401826			140000000000000	0.353347135955832	0.0516157412243817
0.750000000000000	0.596385542168675	0.950000000000000	0.464611872146119			140000000000000	0.352657004830918	0.0512226490024182
0.750000000000000	0.595955249569707	0.950000000000000	0.464041095890411			140000000000000	0.351966873706004	0.0510753194073711
0.750000000000000	0.595524956970740	0.950000000000000	0.463470319634703			140000000000000	0.351276742581090	0.0512213185073852
0.750000000000000	0.595094664371773	0.950000000000000	0.462899543378995			140000000000000	0.350586611456177	0.0512413571272191
0.750000000000000	0.594664371772806	0.950000000000000	0.462328767123288			140000000000000	0.349896480331263	0.0497199191714686
0.800000000000000	0.594234079173838	0.950000000000000	0.461757990867580			140000000000000	0.349206349206349	0.0504445473183385
0.800000000000000	0.593803786574871	0.950000000000000	0.461187214611872			140000000000000	0.348516218081436	0.0508194868847642
0.800000000000000	0.593373493975904	0.950000000000000	0.460616438356164			140000000000000	0.347826086956522	0.0509278925080221
0.800000000000000	0.592943201376936	0.950000000000000	0.460045662100457			140000000000000	0.347135955831608	0.0497492524008419
0.800000000000000	0.592512908777969	0.950000000000000	0.459474885844749			140000000000000	0.346445824706694	0.0502240495036963
0.800000000000000	0.592082616179002	1	0.458904109589041			140000000000000	0.345755693581781	0.0492934400205593
0.800000000000000	0.591652323580034	1	0.458333333333333			140000000000000	0.345065562456867	0.0509727721121258
0.800000000000000	0.591222030981067	1	0.457762557077626			140000000000000	0.344375431331953	0.0499634381479680
0.800000000000000	0.590791738382100	1	0.457191780821918			140000000000000	0.343685300207039	0.0493170075845343
0.800000000000000	0.590361445783133	1	0.456621004566210			140000000000000	0.342995169082126	0.0483401583714116
0.800000000000000	0.589931153184165	1	0.456050228310502			140000000000000	0.342305037957212	0.0481265606762988
0.800000000000000	0.589500860585198	1	0.455479452054795			140000000000000	0.341614906832298	0.0477362037355447
0.800000000000000	0.589070567986231	1	0.454908675799087			145000000000000	0.340924775707384	0.0481312941721524
0.800000000000000	0.588640275387263	1	0.454337899543379			145000000000000	0.340234644582471	0.0476172258168108
0.800000000000000	0.588209982788296	1	0.453767123287671			145000000000000	0.339544513457557	0.0487103307625598
0.800000000000000	0.587779690189329	1	0.453196347031963			145000000000000	0.338854382332643	0.0479196015766852
0.800000000000000	0.587349397590361	1	0.452625570776256			145000000000000	0.338164251207729	0.0485233448424508
0.800000000000000	0.586919104991394	1	0.452054794520548			145000000000000	0.337474120082816	0.0491498573895686
0.800000000000000	0.586488812392427	1	0.451484018264840			145000000000000	0.336783988957902	0.0484426793694569
0.800000000000000	0.586058519793460	1	0.450913242009132			145000000000000	0.336093857832988	0.0468772458201112
0.800000000000000	0.585628227194492	1	0.450342465753425			145000000000000	0.335403726708075	0.0473343823844290
0.800000000000000	0.585197934595525	1	0.449771689497717			145000000000000	0.334713595583161	0.0486964383228411
0.800000000000000	0.584767641996558	1	0.449200913242009			145000000000000	0.334023464458247	0.0477498995639837
0.800000000000000	0.584337349397590	1	0.448630136986301			145000000000000	0.333333333333333	0.0497859550781864
0.800000000000000	0.583907056798623	1	0.448059360730594			145000000000000	0.332643202208420	0.0492323128640130
0.800000000000000	0.583476764199656	1	0.447488584474886			145000000000000	0.331953071083506	0.0497502689968048
0.800000000000000	0.583046471600689	1	0.446917808219178			145000000000000	0.331262939958592	0.0484134804509251
0.800000000000000	0.582616179001721	1	0.446347031963470			145000000000000	0.330572808833678	0.0487192044933216
0.800000000000000	0.582185886402754	1	0.445776255707763			145000000000000	0.329882677708765	0.0483850124581542
0.800000000000000	0.581755593803787	1	0.445205479452055			145000000000000	0.329192546583851	0.0474411417327611
0.800000000000000	0.581325301204819	1	0.444634703196347			145000000000000	0.328502415458937	0.0469576392252919
0.800000000000000	0.580895008605852	1	0.444063926940639			145000000000000	0.327812284334023	0.0484780049812989
0.800000000000000	0.580464716006885	1	0.443493150684932			150000000000000	0.327122153209110	0.0475772103044404
0.800000000000000	0.580034423407917	1	0.442922374429224			150000000000000	0.326432022084196	0.0478022832709374
0.800000000000000	0.579604130808950	1	0.442351598173516			150000000000000	0.325741890959282	0.0468744727003966
0.800000000000000	0.579173838209983	1	0.441780821917808			150000000000000	0.325051759834369	0.0466224370686969
0.800000000000000	0.578743545611016	1	0.441210045662100			150000000000000	0.324361628709455	0.0471569294330869
0.800000000000000	0.578313253012048	105000000000000	0.440639269406393			150000000000000	0.323671497584541	0.0472645229589867
0.800000000000000	0.577882960413081	105000000000000	0.440068493150685			150000000000000	0.322981366459627	0.0458236482052362
0.800000000000000	0.577452667814114	105000000000000	0.439497716894977			150000000000000	0.322291235334714	0.0473467829457412
0.800000000000000	0.577022375215146	105000000000000	0.438926940639269			150000000000000	0.321601104209800	0.0465223694486387
0.800000000000000	0.576592082616179	105000000000000	0.438356164383562			150000000000000	0.320910973084886	0.0460317191473414
0.800000000000000	0.576161790017212	105000000000000	0.437785388127854			150000000000000	0.320220841959972	0.0478619425496629
0.800000000000000	0.575731497418244	105000000000000	0.437214611872146			150000000000000	0.319530710835059	0.0465261181306223
0.800000000000000	0.575301204819277	105000000000000	0.436643835616438			150000000000000	0.318840579710145	0.0467301647056289
0.800000000000000	0.574870912220310	105000000000000	0.436073059360731			150000000000000	0.318150448585231	0.0481667826910500
0.800000000000000	0.574440619621343	105000000000000	0.435502283105023			150000000000000	0.317460317460317	0.0483855885724853
0.800000000000000	0.574010327022375	105000000000000	0.434931506849315			150000000000000	0.316770186335404	0.0485066379684943
0.800000000000000	0.573580034423408	105000000000000	0.434360730593607			150000000000000	0.316080055210490	0.0468860587792371
0.800000000000000	0.573149741824441	105000000000000	0.433789954337900			150000000000000	0.315389924085576	0.0470093301750788
0.800000000000000	0.572719449225473	105000000000000	0.433219178082192			155000000000000	0.314699792960663	0.0477075961557855
0.800000000000000	0.572289156626506	105000000000000	0.432648401826484			155000000000000	0.314009661835749	0.0473335260743015
0.800000000000000	0.571858864027539	105000000000000	0.432077625570776			155000000000000	0.313319530710835	0.0473574836598120
0.800000000000000	0.571428571428571	105000000000000	0.431506849315068			155000000000000	0.312629399585921	0.0488600070758601
0.800000000000000	0.570998278829604	105000000000000	0.430936073059361			155000000000000	0.311939268461008	0.0482544567351390
0.800000000000000	0.570567986230637	105000000000000	0.430365296803653			155000000000000	0.311249137336094	0.0466783930730690
0.800000000000000	0.570137693631670	105000000000000	0.429794520547945			155000000000000	0.310559006211180	0.0462963978823464
0.800000000000000	0.569707401032702	105000000000000	0.429223744292237			155000000000000	0.309868875086266	0.0455516047435462
0.800000000000000	0.569277108433735	105000000000000	0.428652968036530			155000000000000	0.309178743961353	0.0446514717444857
0.800000000000000	0.568846815834768	105000000000000	0.428082191780822			155000000000000	0.308488612836439	0.0445908648653943
0.800000000000000	0.568416523235800	105000000000000	0.427511415525114			155000000000000	0.307798481711525	0.0453062747493529
0.800000000000000	0.567986230636833	105000000000000	0.426940639269406			155000000000000	0.307108350586611	0.0451673070548563
0.800000000000000	0.567555938037866	105000000000000	0.426369863013699			155000000000000	0.306418219461698	0.0454455887256376
0.800000000000000	0.567125645438898	105000000000000	0.425799086757991			160000000000000	0.305728088336784	0.0456488435574580
0.800000000000000	0.566695352839931	105000000000000	0.425228310502283			160000000000000	0.305037957211870	0.0447307769078457
0.800000000000000	0.566265060240964	105000000000000	0.424657534246575			160000000000000	0.304347826086957	0.0448138489313623
0.800000000000000	0.565834767641997	105000000000000	0.424086757990868			160000000000000	0.303657694962043	0.0456323987280614
0.800000000000000	0.565404475043029	105000000000000	0.423515981735160			160000000000000	0.302967563837129	0.0458544515676672
0.800000000000000	0.564974182444062	105000000000000	0.422945205479452			160000000000000	0.302277432712215	0.0445690133354116
0.800000000000000	0.564543889845095	110000000000000	0.422374429223744			160000000000000	0.301587301587302	0.0452872640662348
0.800000000000000	0.564113597246127	110000000000000	0.421803652968037			160000000000000	0.300897170462388	0.0454724190513481
0.800000000000000	0.563683304647160	110000000000000	0.421232876712329			160000000000000	0.300207039337474	0.0439878789964464
0.800000000000000	0.563253012048193	110000000000000	0.420662100456621			160000000000000	0.299516908212560	0.0445021003824455
0.800000000000000	0.562822719449226	110000000000000	0.420091324200913			160000000000000	0.298826777087647	0.0445772641295231
0.800000000000000	0.562392426850258	110000000000000	0.419520547945205			160000000000000	0.298136645962733	0.0444638744916931
0.800000000000000	0.561962134251291	110000000000000	0.418949771689498			160000000000000	0.297446514837819	0.0441657452594132
0.800000000000000	0.561531841652324	110000000000000	0.418378995433790			160000000000000	0.296756383712905	0.0435158095010115
0.800000000000000	0.561101549053356	110000000000000	0.417808219178082			160000000000000	0.296066252587992	0.0432351577704275
0.800000000000000	0.560671256454389	110000000000000	0.417237442922374			160000000000000	0.295376121463078	0.0433358644257620
0.800000000000000	0.560240963855422	110000000000000	0.416666666666667			165000000000000	0.294685990338164	0.0434696969495579
0.800000000000000	0.559810671256454	110000000000000	0.416095890410959			165000000000000	0.293995859213251	0.0445488921735551
0.800000000000000	0.559380378657487	110000000000000	0.415525114155251			165000000000000	0.293305728088337	0.0448181886081069
0.800000000000000	0.558950086058520	110000000000000	0.414954337899543			165000000000000	0.292615596963423	0.0442334069368664
0.800000000000000	0.558519793459553	110000000000000	0.414383561643836			165000000000000	0.291925465838509	0.0460367695802652
0.800000000000000	0.558089500860585	110000000000000	0.413812785388128			165000000000000	0.291235334713596	0.0456996260376769
0.800000000000000	0.557659208261618	110000000000000	0.413242009132420			165000000000000	0.290545203588682	0.0442578008046711
0.800000000000000	0.557228915662651	110000000000000	0.412671232876712			165000000000000	0.289855072463768	0.0448411479756008
0.800000000000000	0.556798623063683	110000000000000	0.412100456621005			165000000000000	0.289164941338854	0.0439591899609886
0.800000000000000	0.556368330464716	110000000000000	0.411529680365297			165000000000000	0.288474810213941	0.0443981553126724
0.800000000000000	0.555938037865749	110000000000000	0.410958904109589			165000000000000	0.287784679089027	0.0446123095582892
0.800000000000000	0.555507745266781	110000000000000	0.410388127853881			165000000000000	0.287094547964113	0.0451317602086706
0.800000000000000	0.555077452667814	110000000000000	0.409817351598174			165000000000000	0.286404416839200	0.0448788165654051
0.800000000000000	0.554647160068847	110000000000000	0.409246575342466			165000000000000	0.285714285714286	0.0454426403412878
0.800000000000000	0.554216867469880	110000000000000	0.408675799086758			165000000000000	0.285024154589372	0.0449745172071004
0.800000000000000	0.553786574870912	110000000000000	0.408105022831050			165000000000000	0.284334023464458	0.0458585077621993
0.800000000000000	0.553356282271945	110000000000000	0.407534246575342			165000000000000	0.283643892339545	0.0450342181071548
0.800000000000000	0.552925989672978	110000000000000	0.406963470319635			165000000000000	0.282953761214631	0.0441746287497634
0.800000000000000	0.552495697074010	110000000000000	0.406392694063927			170000000000000	0.282263630089717	0.0439686191999908
0.800000000000000	0.552065404475043	110000000000000	0.405821917808219			170000000000000	0.281573498964803	0.0430869041892076
0.800000000000000	0.551635111876076	110000000000000	0.405251141552511			170000000000000	0.280883367839890	0.0419276186177469
0.800000000000000	0.551204819277108	110000000000000	0.404680365296804			170000000000000	0.280193236714976	0.0425687434567359
0.800000000000000	0.550774526678141	110000000000000	0.404109589041096			170000000000000	0.279503105590062	0.0421422422963087
0.800000000000000	0.550344234079174	110000000000000	0.403538812785388			170000000000000	0.278812974465148	0.0420317608333029
0.800000000000000	0.549913941480207	110000000000000	0.402968036529680			170000000000000	0.278122843340235	0.0425087782948449
0.800000000000000	0.549483648881239	110000000000000	0.402397260273973			170000000000000	0.277432712215321	0.0426992765420991
0.800000000000000	0.549053356282272	115000000000000	0.401826484018265			170000000000000	0.276742581090407	0.0423409268752669
0.800000000000000	0.548623063683305	115000000000000	0.401255707762557			170000000000000	0.276052449965494	0.0418094120025902
0.800000000000000	0.548192771084337	115000000000000	0.400684931506849			170000000000000	0.275362318840580	0.0410533620664634
0.800000000000000	0.547762478485370	115000000000000	0.400114155251142			175000000000000	0.274672187715666	0.0413104259907588
0.850000000000000	0.547332185886403	115000000000000	0.399543378995434			175000000000000	0.273982056590752	0.0413292759097020
0.850000000000000	0.546901893287435	115000000000000	0.398972602739726			175000000000000	0.273291925465838	0.0430232303275032
0.850000000000000	0.546471600688468	115000000000000	0.398401826484018			175000000000000	0.272601794340925	0.0426802905690521
0.850000000000000	0.546041308089501	115000000000000	0.397831050228311			175000000000000	0.271911663216011	0.0431437652036761
0.850000000000000	0.545611015490534	115000000000000	0.397260273972603			175000000000000	0.271221532091097	0.0427330528878665
0.850000000000000	0.545180722891566	115000000000000	0.396689497716895			175000000000000	0.270531400966184	0.0425726540286626
0.850000000000000	0.544750430292599	115000000000000	0.396118721461187			175000000000000	0.269841269841270	0.0411739676122918
0.850000000000000	0.544320137693632	115000000000000	0.395547945205479			175000000000000	0.269151138716356	0.0406765407059731
0.850000000000000	0.543889845094664	115000000000000	0.394977168949772			175000000000000	0.268461007591442	0.0404975114088944
0.850000000000000	0.543459552495697	115000000000000	0.394406392694064			175000000000000	0.267770876466529	0.0407163507773522
0.850000000000000	0.543029259896730	115000000000000	0.393835616438356			175000000000000	0.267080745341615	0.0413638784452170
0.850000000000000	0.542598967297763	115000000000000	0.393264840182648			175000000000000	0.266390614216701	0.0422747640311754
0.850000000000000	0.542168674698795	115000000000000	0.392694063926941			175000000000000	0.265700483091787	0.0416302391965183
0.850000000000000	0.541738382099828	115000000000000	0.392123287671233			180000000000000	0.265010351966874	0.0413197071447114
0.850000000000000	0.541308089500861	115000000000000	0.391552511415525			180000000000000	0.264320220841960	0.0413731019633049
0.850000000000000	0.540877796901893	115000000000000	0.390981735159817			180000000000000	0.263630089717046	0.0419242169173173
0.850000000000000	0.540447504302926	115000000000000	0.390410958904110			180000000000000	0.262939958592133	0.0401004937860414
0.850000000000000	0.540017211703959	115000000000000	0.389840182648402			180000000000000	0.262249827467219	0.0394910363252591
0.850000000000000	0.539586919104991	115000000000000	0.389269406392694			180000000000000	0.261559696342305	0.0406185628487720
0.850000000000000	0.539156626506024	115000000000000	0.388698630136986			180000000000000	0.260869565217391	0.0410772588603994
0.850000000000000	0.538726333907057	115000000000000	0.388127853881279			180000000000000	0.260179434092478	0.0411438157274504
0.850000000000000	0.538296041308090	115000000000000	0.387557077625571			180000000000000	0.259489302967564	0.0396443415428579
0.850000000000000	0.537865748709122	115000000000000	0.386986301369863			180000000000000	0.258799171842650	0.0403768772310120
0.850000000000000	0.537435456110155	115000000000000	0.386415525114155			180000000000000	0.258109040717736	0.0396662247300267
0.850000000000000	0.537005163511188	115000000000000	0.385844748858447			185000000000000	0.257418909592823	0.0401537850097864
0.850000000000000	0.536574870912220	115000000000000	0.385273972602740			185000000000000	0.256728778467909	0.0396920748020582
0.850000000000000	0.536144578313253	115000000000000	0.384703196347032			185000000000000	0.256038647342995	0.0394826830815023
0.850000000000000	0.535714285714286	115000000000000	0.384132420091324			185000000000000	0.255348516218081	0.0402364392583910
0.850000000000000	0.535283993115318	115000000000000	0.383561643835616			185000000000000	0.254658385093168	0.0417950063498100
0.850000000000000	0.534853700516351	115000000000000	0.382990867579909			185000000000000	0.253968253968254	0.0416459358430588
0.850000000000000	0.534423407917384	115000000000000	0.382420091324201			185000000000000	0.253278122843340	0.0407553837378274
0.850000000000000	0.533993115318417	115000000000000	0.381849315068493			185000000000000	0.252587991718427	0.0410573881339173
0.850000000000000	0.533562822719449	120000000000000	0.381278538812785			190000000000000	0.251897860593513	0.0409312006793113
0.850000000000000	0.533132530120482	120000000000000	0.380707762557078			190000000000000	0.251207729468599	0.0408168418672911
0.850000000000000	0.532702237521515	120000000000000	0.380136986301370			190000000000000	0.250517598343685	0.0407104010531111
0.850000000000000	0.532271944922547	120000000000000	0.379566210045662			190000000000000	0.249827467218772	0.0416762564350505
0.850000000000000	0.531841652323580	120000000000000	0.378995433789954			190000000000000	0.249137336093858	0.0402123518664828
0.850000000000000	0.531411359724613	120000000000000	0.378424657534247			190000000000000	0.248447204968944	0.0422777050494074
0.850000000000000	0.530981067125645	120000000000000	0.377853881278539			190000000000000	0.247757073844030	0.0410593072563465
0.850000000000000	0.530550774526678	120000000000000	0.377283105022831			190000000000000	0.247066942719117	0.0403741676906111
0.850000000000000	0.530120481927711	120000000000000	0.376712328767123			190000000000000	0.246376811594203	0.0406882256325916
0.850000000000000	0.529690189328744	120000000000000	0.376141552511416			195000000000000	0.245686680469289	0.0408735066126126
0.850000000000000	0.529259896729776	120000000000000	0.375570776255708			195000000000000	0.244996549344375	0.0395621252848334
0.850000000000000	0.528829604130809	120000000000000	0.375000000000000			195000000000000	0.244306418219462	0.0392595306556000
0.850000000000000	0.528399311531842	120000000000000	0.374429223744292			195000000000000	0.243616287094548	0.0400314777434242
0.850000000000000	0.527969018932874	120000000000000	0.373858447488584			195000000000000	0.242926155969634	0.0401903435576883
0.850000000000000	0.527538726333907	120000000000000	0.373287671232877			195000000000000	0.242236024844721	0.0404492201606539
0.850000000000000	0.527108433734940	120000000000000	0.372716894977169			195000000000000	0.241545893719807	0.0388798110778657
0.850000000000000	0.526678141135972	120000000000000	0.372146118721461			195000000000000	0.240855762594893	0.0394096260962629
0.850000000000000	0.526247848537005	120000000000000	0.371575342465753			2	0.240165631469979	0.0400802623304769
0.850000000000000	0.525817555938038	120000000000000	0.371004566210046			2	0.239475500345066	0.0389722709854616
0.850000000000000	0.525387263339071	120000000000000	0.370433789954338			2	0.238785369220152	0.0404650693880983
0.850000000000000	0.524956970740103	120000000000000	0.369863013698630			2	0.238095238095238	0.0391825947364808
0.850000000000000	0.524526678141136	125000000000000	0.369292237442922			2	0.237405106970324	0.0391474883418063
0.850000000000000	0.524096385542169	125000000000000	0.368721461187215			205000000000000	0.236714975845411	0.0391056745792358
0.850000000000000	0.523666092943201	125000000000000	0.368150684931507			205000000000000	0.236024844720497	0.0398368408563330
0.850000000000000	0.523235800344234	125000000000000	0.367579908675799			205000000000000	0.235334713595583	0.0405420744266611
0.850000000000000	0.522805507745267	125000000000000	0.367009132420091			205000000000000	0.234644582470669	0.0406992195988779
0.850000000000000	0.522375215146300	125000000000000	0.366438356164384			205000000000000	0.233954451345756	0.0403226665698862
0.850000000000000	0.521944922547332	125000000000000	0.365867579908676			210000000000000	0.233264320220842	0.0396239797301709
0.850000000000000	0.521514629948365	125000000000000	0.365296803652968			210000000000000	0.232574189095928	0.0385014624265515
0.850000000000000	0.521084337349398	125000000000000	0.364726027397260			210000000000000	0.231884057971015	0.0402151283788288
0.850000000000000	0.520654044750430	125000000000000	0.364155251141553			210000000000000	0.231193926846101	0.0398243447255743
0.850000000000000	0.520223752151463	125000000000000	0.363584474885845			210000000000000	0.230503795721187	0.0401697252028523
0.850000000000000	0.519793459552496	125000000000000	0.363013698630137			215000000000000	0.229813664596273	0.0396454820505615
0.850000000000000	0.519363166953528	125000000000000	0.362442922374429			215000000000000	0.229123533471360	0.0383958833159484
0.850000000000000	0.518932874354561	125000000000000	0.361872146118721			215000000000000	0.228433402346446	0.0378659265919808
0.850000000000000	0.518502581755594	125000000000000	0.361301369863014			215000000000000	0.227743271221532	0.0378694745511004
0.850000000000000	0.518072289156627	125000000000000	0.360730593607306			215000000000000	0.227053140096618	0.0387551914820684
0.850000000000000	0.517641996557659	125000000000000	0.360159817351598			215000000000000	0.226363008971705	0.0397697512593406
0.850000000000000	0.517211703958692	125000000000000	0.359589041095890			215000000000000	0.225672877846791	0.0388835358723500
0.850000000000000	0.516781411359725	125000000000000	0.359018264840183			215000000000000	0.224982746721877	0.0385146244889271
0.850000000000000	0.516351118760757	125000000000000	0.358447488584475			220000000000000	0.224292615596963	0.0393391445725474
0.850000000000000	0.515920826161790	125000000000000	0.357876712328767			220000000000000	0.223602484472050	0.0382431271664815
0.850000000000000	0.515490533562823	125000000000000	0.357305936073059			220000000000000	0.222912353347136	0.0400023768823945
0.850000000000000	0.515060240963855	125000000000000	0.356735159817352			220000000000000	0.222222222222222	0.0394210206725332
0.900000000000000	0.514629948364888	125000000000000	0.356164383561644			220000000000000	0.221532091097309	0.0387665569399620
0.900000000000000	0.514199655765921	125000000000000	0.355593607305936			220000000000000	0.220841959972395	0.0396076092032181
0.900000000000000	0.513769363166954	125000000000000	0.355022831050228			225000000000000	0.220151828847481	0.0402270799512587
0.900000000000000	0.513339070567986	130000000000000	0.354452054794521			225000000000000	0.219461697722567	0.0407219107125590
0.900000000000000	0.512908777969019	130000000000000	0.353881278538813			225000000000000	0.218771566597654	0.0397987620921687
0.900000000000000	0.512478485370052	130000000000000	0.353310502283105			225000000000000	0.218081435472740	0.0393496443814175
0.900000000000000	0.512048192771084	130000000000000	0.352739726027397			225000000000000	0.217391304347826	0.0395998400380357
0.900000000000000	0.511617900172117	130000000000000	0.352168949771689			225000000000000	0.216701173222912	0.0396947657735474
0.900000000000000	0.511187607573150	130000000000000	0.351598173515982			225000000000000	0.216011042097999	0.0400804368151796
0.900000000000000	0.510757314974182	130000000000000	0.351027397260274			230000000000000	0.215320910973085	0.0411086106035857
0.900000000000000	0.510327022375215	130000000000000	0.350456621004566			230000000000000	0.214630779848171	0.0403067238737827
0.900000000000000	0.509896729776248	130000000000000	0.349885844748858			230000000000000	0.213940648723257	0.0403878252646827
0.900000000000000	0.509466437177281	130000000000000	0.349315068493151			230000000000000	0.213250517598344	0.0399601349877649
0.900000000000000	0.509036144578313	130000000000000	0.348744292237443			230000000000000	0.212560386473430	0.0397730984573123
0.900000000000000	0.508605851979346	130000000000000	0.348173515981735			235000000000000	0.211870255348516	0.0392838251705334
0.900000000000000	0.508175559380379	130000000000000	0.347602739726027			235000000000000	0.211180124223602	0.0385750565521272
0.900000000000000	0.507745266781411	130000000000000	0.347031963470320			235000000000000	0.210489993098689	0.0385552966900599
0.900000000000000	0.507314974182444	130000000000000	0.346461187214612			235000000000000	0.209799861973775	0.0366349988281885
0.900000000000000	0.506884681583477	130000000000000	0.345890410958904			240000000000000	0.209109730848861	0.0361764017594291
0.900000000000000	0.506454388984510	135000000000000	0.345319634703196			240000000000000	0.208419599723948	0.0369384305328790
0.900000000000000	0.506024096385542	135000000000000	0.344748858447489			240000000000000	0.207729468599034	0.0370448007650260
0.900000000000000	0.505593803786575	135000000000000	0.344178082191781			245000000000000	0.207039337474120	0.0359323919551841
0.900000000000000	0.505163511187608	135000000000000	0.343607305936073			245000000000000	0.206349206349206	0.0347739562876460
0.900000000000000	0.504733218588640	135000000000000	0.343036529680365			245000000000000	0.205659075224293	0.0345035960682685
0.900000000000000	0.504302925989673	135000000000000	0.342465753424658			245000000000000	0.204968944099379	0.0332696405885957
0.900000000000000	0.503872633390706	135000000000000	0.341894977168950			245000000000000	0.204278812974465	0.0336761041803233
0.900000000000000	0.503442340791738	135000000000000	0.341324200913242			250000000000000	0.203588681849551	0.0340537304019339
0.900000000000000	0.503012048192771	135000000000000	0.340753424657534			250000000000000	0.202898550724638	0.0328283375269514
0.900000000000000	0.502581755593804	135000000000000	0.340182648401826			250000000000000	0.202208419599724	0.0335121788139718
0.900000000000000	0.502151462994837	135000000000000	0.339611872146119			250000000000000	0.201518288474810	0.0339784789068242
0.900000000000000	0.501721170395869	135000000000000	0.339041095890411			250000000000000	0.200828157349896	0.0345392490072737
0.900000000000000	0.501290877796902	135000000000000	0.338470319634703			250000000000000	0.200138026224983	0.0350873733311555
0.900000000000000	0.500860585197935	135000000000000	0.337899543378995			250000000000000	0.199447895100069	0.0344676683361557
0.900000000000000	0.500430292598967	135000000000000	0.337328767123288			255000000000000	0.198757763975155	0.0343590144866459
0.900000000000000	0.500000000000000	135000000000000	0.336757990867580			255000000000000	0.198067632850242	0.0344428827892903
0.900000000000000	0.499569707401033	135000000000000	0.336187214611872			260000000000000	0.197377501725328	0.0353927043839316
0.900000000000000	0.499139414802065	135000000000000	0.335616438356164			260000000000000	0.196687370600414	0.0354389095991669
0.900000000000000	0.498709122203098	135000000000000	0.335045662100457			265000000000000	0.195997239475500	0.0353410330329888
0.900000000000000	0.498278829604131	135000000000000	0.334474885844749			265000000000000	0.195307108350587	0.0357970442576971
0.900000000000000	0.497848537005164	135000000000000	0.333904109589041			265000000000000	0.194616977225673	0.0344745005416489
0.900000000000000	0.497418244406196	135000000000000	0.333333333333333			265000000000000	0.193926846100759	0.0345555357841692
0.900000000000000	0.496987951807229	135000000000000	0.332762557077626			265000000000000	0.193236714975845	0.0347167331203608
0.900000000000000	0.496557659208262	135000000000000	0.332191780821918			265000000000000	0.192546583850932	0.0350481565512374
0.900000000000000	0.496127366609294	135000000000000	0.331621004566210			270000000000000	0.191856452726018	0.0339997006877198
0.900000000000000	0.495697074010327	140000000000000	0.331050228310502			270000000000000	0.191166321601104	0.0339241551348944
0.900000000000000	0.495266781411360	140000000000000	0.330479452054795			270000000000000	0.190476190476190	0.0335358241081247
0.900000000000000	0.494836488812392	140000000000000	0.329908675799087			275000000000000	0.189786059351277	0.0334565577048968
0.900000000000000	0.494406196213425	140000000000000	0.329337899543379			275000000000000	0.189095928226363	0.0343993387553853
0.900000000000000	0.493975903614458	140000000000000	0.328767123287671			275000000000000	0.188405797101449	0.0337935313463605
0.900000000000000	0.493545611015491	140000000000000	0.328196347031963			280000000000000	0.187715665976536	0.0341424093043868
0.900000000000000	0.493115318416523	140000000000000	0.327625570776256			280000000000000	0.187025534851622	0.0338798848032777
0.900000000000000	0.492685025817556	140000000000000	0.327054794520548			280000000000000	0.186335403726708	0.0343946719124288
0.900000000000000	0.492254733218589	140000000000000	0.326484018264840			280000000000000	0.185645272601794	0.0338808493362530
0.900000000000000	0.491824440619621	140000000000000	0.325913242009132			280000000000000	0.184955141476881	0.0334080630375328
0.900000000000000	0.491394148020654	140000000000000	0.325342465753425			280000000000000	0.184265010351967	0.0332410960314109
0.900000000000000	0.490963855421687	140000000000000	0.324771689497717			280000000000000	0.183574879227053	0.0331182299553978
0.900000000000000	0.490533562822719	140000000000000	0.324200913242009			285000000000000	0.182884748102139	0.0333470282220412
0.900000000000000	0.490103270223752	140000000000000	0.323630136986301			285000000000000	0.182194616977226	0.0338120704333057
0.900000000000000	0.489672977624785	140000000000000	0.323059360730594			285000000000000	0.181504485852312	0.0349945750171047
0.900000000000000	0.489242685025818	140000000000000	0.322488584474886			285000000000000	0.180814354727398	0.0332931800095676
0.900000000000000	0.488812392426850	140000000000000	0.321917808219178			285000000000000	0.180124223602484	0.0351662122241914
0.900000000000000	0.488382099827883	140000000000000	0.321347031963470			290000000000000	0.179434092477571	0.0345889489621712
0.900000000000000	0.487951807228916	140000000000000	0.320776255707763			290000000000000	0.178743961352657	0.0347046876470242
0.900000000000000	0.487521514629948	140000000000000	0.320205479452055			295000000000000	0.178053830227743	0.0345243218900988
0.900000000000000	0.487091222030981	140000000000000	0.319634703196347			295000000000000	0.177363699102830	0.0334894003412394
0.900000000000000	0.486660929432014	140000000000000	0.319063926940639			295000000000000	0.176673567977916	0.0346352552866614
0.900000000000000	0.486230636833046	140000000000000	0.318493150684932			295000000000000	0.175983436853002	0.0339637750757652
0.900000000000000	0.485800344234079	145000000000000	0.317922374429224			295000000000000	0.175293305728088	0.0336419586112121
0.900000000000000	0.485370051635112	145000000000000	0.317351598173516			295000000000000	0.174603174603175	0.0320295329180281
0.900000000000000	0.484939759036145	145000000000000	0.316780821917808			295000000000000	0.173913043478261	0.0320040534008108
0.900000000000000	0.484509466437177	145000000000000	0.316210045662100			3	0.173222912353347	0.0324453838553102
0.900000000000000	0.484079173838210	145000000000000	0.315639269406393			3	0.172532781228433	0.0338481662420021
0.950000000000000	0.483648881239243	145000000000000	0.315068493150685			3	0.171842650103520	0.0328581138136695
0.950000000000000	0.483218588640275	145000000000000	0.314497716894977			3	0.171152518978606	0.0326436525743796
0.950000000000000	0.482788296041308	145000000000000	0.313926940639269			3	0.170462387853692	0.0336444878553080
0.950000000000000	0.482358003442341	145000000000000	0.313356164383562			3	0.169772256728779	0.0337642079689714
0.950000000000000	0.481927710843374	145000000000000	0.312785388127854			3	0.169082125603865	0.0344635389491814
0.950000000000000	0.481497418244406	145000000000000	0.312214611872146			3	0.168391994478951	0.0341454505312967
0.950000000000000	0.481067125645439	145000000000000	0.311643835616438			305000000000000	0.167701863354037	0.0332257725980605
0.950000000000000	0.480636833046472	145000000000000	0.311073059360731			305000000000000	0.167011732229124	0.0329949934894405
0.950000000000000	0.480206540447504	145000000000000	0.310502283105023			305000000000000	0.166321601104210	0.0333193089048193
0.950000000000000	0.479776247848537	145000000000000	0.309931506849315			305000000000000	0.165631469979296	0.0331996004042936
0.950000000000000	0.479345955249570	145000000000000	0.309360730593607			305000000000000	0.164941338854382	0.0337643384498374
0.950000000000000	0.478915662650602	145000000000000	0.308789954337900			305000000000000	0.164251207729469	0.0336172561353216
0.950000000000000	0.478485370051635	150000000000000	0.308219178082192			310000000000000	0.163561076604555	0.0337097719166226
0.950000000000000	0.478055077452668	150000000000000	0.307648401826484			310000000000000	0.162870945479641	0.0337608090402586
0.950000000000000	0.477624784853701	150000000000000	0.307077625570776			310000000000000	0.162180814354727	0.0350151670421838
0.950000000000000	0.477194492254733	150000000000000	0.306506849315068			310000000000000	0.161490683229814	0.0348685622862650
0.950000000000000	0.476764199655766	150000000000000	0.305936073059361			310000000000000	0.160800552104900	0.0341152326640273
0.950000000000000	0.476333907056799	150000000000000	0.305365296803653			315000000000000	0.160110420979986	0.0349056141987623
0.950000000000000	0.475903614457831	150000000000000	0.304794520547945			315000000000000	0.159420289855073	0.0343150282826564
0.950000000000000	0.475473321858864	150000000000000	0.304223744292237			315000000000000	0.158730158730159	0.0345334228721668
0.950000000000000	0.475043029259897	150000000000000	0.303652968036530			315000000000000	0.158040027605245	0.0347070006318130
0.950000000000000	0.474612736660929	150000000000000	0.303082191780822			320000000000000	0.157349896480331	0.0337918616849450
0.950000000000000	0.474182444061962	150000000000000	0.302511415525114			320000000000000	0.156659765355417	0.0331471622603167
0.950000000000000	0.473752151462995	150000000000000	0.301940639269406			320000000000000	0.155969634230504	0.0346707924394593
0.950000000000000	0.473321858864028	150000000000000	0.301369863013699			320000000000000	0.155279503105590	0.0345602682792415
0.950000000000000	0.472891566265060	150000000000000	0.300799086757991			320000000000000	0.154589371980676	0.0341479209837083
0.950000000000000	0.472461273666093	155000000000000	0.300228310502283			320000000000000	0.153899240855763	0.0341706964076961
0.950000000000000	0.472030981067126	155000000000000	0.299657534246575			320000000000000	0.153209109730849	0.0339580511466685
0.950000000000000	0.471600688468158	155000000000000	0.299086757990868			325000000000000	0.152518978605935	0.0341723016742128
0.950000000000000	0.471170395869191	155000000000000	0.298515981735160			325000000000000	0.151828847481021	0.0329273418018017
0.950000000000000	0.470740103270224	155000000000000	0.297945205479452			330000000000000	0.151138716356108	0.0324625569372005
0.950000000000000	0.470309810671256	155000000000000	0.297374429223744			330000000000000	0.150448585231194	0.0321928326039289
0.950000000000000	0.469879518072289	155000000000000	0.296803652968037			330000000000000	0.149758454106280	0.0321342640125697
0.950000000000000	0.469449225473322	155000000000000	0.296232876712329			335000000000000	0.149068322981366	0.0326795382794843
0.950000000000000	0.469018932874355	155000000000000	0.295662100456621			335000000000000	0.148378191856453	0.0323718986232202
0.950000000000000	0.468588640275387	155000000000000	0.295091324200913			335000000000000	0.147688060731539	0.0321494681758978
0.950000000000000	0.468158347676420	155000000000000	0.294520547945205			340000000000000	0.146997929606625	0.0310601811334019
0.950000000000000	0.467728055077453	155000000000000	0.293949771689498			340000000000000	0.146307798481712	0.0311422801690042
0.950000000000000	0.467297762478485	155000000000000	0.293378995433790			345000000000000	0.145617667356798	0.0302453806889376
1	0.466867469879518	160000000000000	0.292808219178082			345000000000000	0.144927536231884	0.0300019879741667
1	0.466437177280551	160000000000000	0.292237442922374			345000000000000	0.144237405106970	0.0307280206371710
1	0.466006884681583	160000000000000	0.291666666666667			345000000000000	0.143547273982057	0.0319892077162708
1	0.465576592082616	160000000000000	0.291095890410959			350000000000000	0.142857142857143	0.0313309513818486
1	0.465146299483649	160000000000000	0.290525114155251			350000000000000	0.142167011732229	0.0306120029597123
1	0.464716006884682	160000000000000	0.289954337899543			355000000000000	0.141476880607315	0.0318162887545363
1	0.464285714285714	160000000000000	0.289383561643836			355000000000000	0.140786749482402	0.0321600994238313
1	0.463855421686747	160000000000000	0.288812785388128			360000000000000	0.140096618357488	0.0323910204528501
1	0.463425129087780	160000000000000	0.288242009132420			360000000000000	0.139406487232574	0.0320704090936484
1	0.462994836488812	160000000000000	0.287671232876712			360000000000000	0.138716356107660	0.0319382839345720
1	0.462564543889845	160000000000000	0.287100456621005			370000000000000	0.138026224982747	0.0312104799179224
1	0.462134251290878	160000000000000	0.286529680365297			375000000000000	0.137336093857833	0.0312059530159268
1	0.461703958691911	160000000000000	0.285958904109589			380000000000000	0.136645962732919	0.0323368609294875
1	0.461273666092943	160000000000000	0.285388127853881			380000000000000	0.135955831608006	0.0331124662300155
1	0.460843373493976	160000000000000	0.284817351598174			380000000000000	0.135265700483092	0.0330882824911087
1	0.460413080895009	160000000000000	0.284246575342466			385000000000000	0.134575569358178	0.0331905344320530
1	0.459982788296041	165000000000000	0.283675799086758			385000000000000	0.133885438233264	0.0335445068449149
1	0.459552495697074	165000000000000	0.283105022831050			385000000000000	0.133195307108351	0.0323939164349455
1	0.459122203098107	165000000000000	0.282534246575342			385000000000000	0.132505175983437	0.0323017268239909
1	0.458691910499139	165000000000000	0.281963470319635			390000000000000	0.131815044858523	0.0321673458370040
1	0.458261617900172	165000000000000	0.281392694063927			395000000000000	0.131124913733609	0.0327135789008010
1	0.457831325301205	165000000000000	0.280821917808219			395000000000000	0.130434782608696	0.0340130422980232
1	0.457401032702238	165000000000000	0.280251141552511			395000000000000	0.129744651483782	0.0327038993709462
1	0.456970740103270	165000000000000	0.279680365296804			395000000000000	0.129054520358868	0.0325477561544135
1	0.456540447504303	165000000000000	0.279109589041096			4	0.128364389233954	0.0335743890949652
1	0.456110154905336	165000000000000	0.278538812785388			405000000000000	0.127674258109041	0.0323143851197529
1	0.455679862306368	165000000000000	0.277968036529680			420000000000000	0.126984126984127	0.0327318818530545
1	0.455249569707401	165000000000000	0.277397260273973			430000000000000	0.126293995859213	0.0329256319059979
1	0.454819277108434	165000000000000	0.276826484018265			430000000000000	0.125603864734300	0.0332649976654525
1	0.454388984509466	165000000000000	0.276255707762557			435000000000000	0.124913733609386	0.0314707049397132
1	0.453958691910499	165000000000000	0.275684931506849			440000000000000	0.124223602484472	0.0318053051163605
1	0.453528399311532	170000000000000	0.275114155251142			445000000000000	0.123533471359558	0.0326443916545774
1	0.453098106712565	170000000000000	0.274543378995434			450000000000000	0.122843340234645	0.0322722659940879
1	0.452667814113597	170000000000000	0.273972602739726			455000000000000	0.122153209109731	0.0321360801559122
1	0.452237521514630	170000000000000	0.273401826484018			455000000000000	0.121463077984817	0.0324018917812161
1	0.451807228915663	170000000000000	0.272831050228311			460000000000000	0.120772946859903	0.0325364275218903
1	0.451376936316695	170000000000000	0.272260273972603			470000000000000	0.120082815734990	0.0326343536791183
1	0.450946643717728	170000000000000	0.271689497716895			480000000000000	0.119392684610076	0.0326633305561964
1	0.450516351118761	170000000000000	0.271118721461187			485000000000000	0.118702553485162	0.0323122606509039
1	0.450086058519793	170000000000000	0.270547945205479			490000000000000	0.118012422360248	0.0319699166451940
1	0.449655765920826	170000000000000	0.269977168949772			495000000000000	0.117322291235335	0.0331474135781878
105000000000000	0.449225473321859	175000000000000	0.269406392694064			495000000000000	0.116632160110421	0.0344897851988731
105000000000000	0.448795180722892	175000000000000	0.268835616438356			5	0.115942028985507	0.0341388736801554
105000000000000	0.448364888123924	175000000000000	0.268264840182648			5	0.115251897860594	0.0329835735994419
105000000000000	0.447934595524957	175000000000000	0.267694063926941			515000000000000	0.114561766735680	0.0312707368004821
105000000000000	0.447504302925990	175000000000000	0.267123287671233			515000000000000	0.113871635610766	0.0314351370084787
105000000000000	0.447074010327022	175000000000000	0.266552511415525			525000000000000	0.113181504485852	0.0315515046703358
105000000000000	0.446643717728055	180000000000000	0.265981735159817			535000000000000	0.112491373360939	0.0307230591536318
105000000000000	0.446213425129088	180000000000000	0.265410958904110			535000000000000	0.111801242236025	0.0311974451877374
105000000000000	0.445783132530121	180000000000000	0.264840182648402			535000000000000	0.111111111111111	0.0322255112734727
105000000000000	0.445352839931153	180000000000000	0.264269406392694			540000000000000	0.110420979986197	0.0312292447176023
105000000000000	0.444922547332186	180000000000000	0.263698630136986			540000000000000	0.109730848861284	0.0314603887081621
105000000000000	0.444492254733219	180000000000000	0.263127853881279			545000000000000	0.109040717736370	0.0317673899470147
105000000000000	0.444061962134251	180000000000000	0.262557077625571			550000000000000	0.108350586611456	0.0313755248189819
105000000000000	0.443631669535284	180000000000000	0.261986301369863			555000000000000	0.107660455486542	0.0316710026227602
105000000000000	0.443201376936317	180000000000000	0.261415525114155			555000000000000	0.106970324361629	0.0313383791094292
105000000000000	0.442771084337349	180000000000000	0.260844748858447			555000000000000	0.106280193236715	0.0304721066718535
105000000000000	0.442340791738382	180000000000000	0.260273972602740			560000000000000	0.105590062111801	0.0307613543038229
105000000000000	0.441910499139415	180000000000000	0.259703196347032			565000000000000	0.104899930986888	0.0307300787176528
105000000000000	0.441480206540448	180000000000000	0.259132420091324			565000000000000	0.104209799861974	0.0308875156806170
105000000000000	0.441049913941480	180000000000000	0.258561643835616			570000000000000	0.103519668737060	0.0310209762749121
105000000000000	0.440619621342513	180000000000000	0.257990867579909			575000000000000	0.102829537612146	0.0315788044451443
105000000000000	0.440189328743546	180000000000000	0.257420091324201			580000000000000	0.102139406487233	0.0301552569848026
105000000000000	0.439759036144578	180000000000000	0.256849315068493			585000000000000	0.101449275362319	0.0299434745435430
105000000000000	0.439328743545611	180000000000000	0.256278538812785			585000000000000	0.100759144237405	0.0308624830641170
105000000000000	0.438898450946644	180000000000000	0.255707762557078			585000000000000	0.100069013112491	0.0303851583307763
105000000000000	0.438468158347676	180000000000000	0.255136986301370			590000000000000	0.0993788819875776	0.0310539404743454
105000000000000	0.438037865748709	180000000000000	0.254566210045662			590000000000000	0.0986887508626639	0.0293924325352003
105000000000000	0.437607573149742	180000000000000	0.253995433789954			595000000000000	0.0979986197377502	0.0293883659083263
105000000000000	0.437177280550775	180000000000000	0.253424657534247			595000000000000	0.0973084886128365	0.0290708081971059
105000000000000	0.436746987951807	180000000000000	0.252853881278539			6	0.0966183574879227	0.0287117833721982
105000000000000	0.436316695352840	180000000000000	0.252283105022831			605000000000000	0.0959282263630090	0.0288754308630572
105000000000000	0.435886402753873	180000000000000	0.251712328767123			610000000000000	0.0952380952380952	0.0298666852932525
105000000000000	0.435456110154905	180000000000000	0.251141552511416			615000000000000	0.0945479641131816	0.0288625689394668
105000000000000	0.435025817555938	185000000000000	0.250570776255708			620000000000000	0.0938578329882678	0.0289475947215255
105000000000000	0.434595524956971	185000000000000	0.250000000000000			620000000000000	0.0931677018633540	0.0286744145482789
105000000000000	0.434165232358003	185000000000000	0.249429223744292			620000000000000	0.0924775707384403	0.0286640387113259
105000000000000	0.433734939759036	185000000000000	0.248858447488584			625000000000000	0.0917874396135265	0.0276995400726044
105000000000000	0.433304647160069	185000000000000	0.248287671232877			640000000000000	0.0910973084886129	0.0272255688578003
105000000000000	0.432874354561102	185000000000000	0.247716894977169			650000000000000	0.0904071773636991	0.0275011774698213
105000000000000	0.432444061962134	185000000000000	0.247146118721461			650000000000000	0.0897170462387854	0.0278828978554806
105000000000000	0.432013769363167	185000000000000	0.246575342465753			655000000000000	0.0890269151138716	0.0279425154828163
105000000000000	0.431583476764200	185000000000000	0.246004566210046			665000000000000	0.0883367839889580	0.0265193823660760
105000000000000	0.431153184165232	185000000000000	0.245433789954338			670000000000000	0.0876466528640442	0.0259449202887631
105000000000000	0.430722891566265	190000000000000	0.244863013698630			670000000000000	0.0869565217391305	0.0265965426552877
105000000000000	0.430292598967298	190000000000000	0.244292237442922			675000000000000	0.0862663906142167	0.0270386737393795
105000000000000	0.429862306368330	190000000000000	0.243721461187215			680000000000000	0.0855762594893029	0.0265833105520141
105000000000000	0.429432013769363	190000000000000	0.243150684931507			695000000000000	0.0848861283643893	0.0258102635825565
105000000000000	0.429001721170396	190000000000000	0.242579908675799			7	0.0841959972394755	0.0246819882771346
105000000000000	0.428571428571429	190000000000000	0.242009132420091			7	0.0835058661145618	0.0251525121318609
105000000000000	0.428141135972461	190000000000000	0.241438356164384			705000000000000	0.0828157349896480	0.0254915931948410
105000000000000	0.427710843373494	190000000000000	0.240867579908676			705000000000000	0.0821256038647343	0.0257344667603339
105000000000000	0.427280550774527	195000000000000	0.240296803652968			705000000000000	0.0814354727398206	0.0247778742689638
105000000000000	0.426850258175559	195000000000000	0.239726027397260			715000000000000	0.0807453416149069	0.0246080214547387
105000000000000	0.426419965576592	195000000000000	0.239155251141553			715000000000000	0.0800552104899931	0.0249825316245363
105000000000000	0.425989672977625	195000000000000	0.238584474885845			740000000000000	0.0793650793650794	0.0253282668465506
110000000000000	0.425559380378658	195000000000000	0.238013698630137			740000000000000	0.0786749482401656	0.0256232442148494
110000000000000	0.425129087779690	195000000000000	0.237442922374429			740000000000000	0.0779848171152519	0.0247591951831692
110000000000000	0.424698795180723	195000000000000	0.236872146118721			745000000000000	0.0772946859903382	0.0244914756760245
110000000000000	0.424268502581756	195000000000000	0.236301369863014			765000000000000	0.0766045548654244	0.0249229748688168
110000000000000	0.423838209982788	195000000000000	0.235730593607306			770000000000000	0.0759144237405107	0.0244493663332218
110000000000000	0.423407917383821	195000000000000	0.235159817351598			785000000000000	0.0752242926155969	0.0246942412239269
110000000000000	0.422977624784854	195000000000000	0.234589041095890			785000000000000	0.0745341614906833	0.0247385490663977
110000000000000	0.422547332185886	195000000000000	0.234018264840183			785000000000000	0.0738440303657695	0.0256859642770959
110000000000000	0.422117039586919	2	0.233447488584475			790000000000000	0.0731538992408558	0.0257663765824639
110000000000000	0.421686746987952	2	0.232876712328767			795000000000000	0.0724637681159420	0.0251745268910069
110000000000000	0.421256454388985	2	0.232305936073059			795000000000000	0.0717736369910283	0.0247731005031055
110000000000000	0.420826161790017	2	0.231735159817352			795000000000000	0.0710835058661146	0.0246223582439811
110000000000000	0.420395869191050	2	0.231164383561644			795000000000000	0.0703933747412008	0.0257106847875700
110000000000000	0.419965576592083	2	0.230593607305936			8	0.0697032436162871	0.0249543097323871
110000000000000	0.419535283993115	2	0.230022831050228			820000000000000	0.0690131124913733	0.0244098478956834
110000000000000	0.419104991394148	2	0.229452054794521			840000000000000	0.0683229813664597	0.0240690755783845
110000000000000	0.418674698795181	2	0.228881278538813			845000000000000	0.0676328502415459	0.0244798144166143
110000000000000	0.418244406196213	205000000000000	0.228310502283105			885000000000000	0.0669427191166322	0.0248720553947160
110000000000000	0.417814113597246	205000000000000	0.227739726027397			890000000000000	0.0662525879917184	0.0248752330976450
110000000000000	0.417383820998279	205000000000000	0.227168949771689			9	0.0655624568668047	0.0244590267058575
110000000000000	0.416953528399312	205000000000000	0.226598173515982			9	0.0648723257418910	0.0245940333174595
110000000000000	0.416523235800344	205000000000000	0.226027397260274			910000000000000	0.0641821946169773	0.0244543218507596
110000000000000	0.416092943201377	205000000000000	0.225456621004566			915000000000000	0.0634920634920635	0.0244444058927960
110000000000000	0.415662650602410	205000000000000	0.224885844748858			935000000000000	0.0628019323671497	0.0246141129138128
110000000000000	0.415232358003442	205000000000000	0.224315068493151			940000000000000	0.0621118012422360	0.0241748337446892
110000000000000	0.414802065404475	205000000000000	0.223744292237443			960000000000000	0.0614216701173223	0.0244206582496453
110000000000000	0.414371772805508	205000000000000	0.223173515981735			960000000000000	0.0607315389924086	0.0244341855481301
110000000000000	0.413941480206540	205000000000000	0.222602739726027			980000000000000	0.0600414078674948	0.0245923491019033
110000000000000	0.413511187607573	205000000000000	0.222031963470320			995000000000000	0.0593512767425811	0.0254431375010893
110000000000000	0.413080895008606	205000000000000	0.221461187214612			995000000000000	0.0586611456176673	0.0249073269004410
110000000000000	0.412650602409639	205000000000000	0.220890410958904			102500000000000	0.0579710144927537	0.0248135453441953
110000000000000	0.412220309810671	210000000000000	0.220319634703196			104000000000000	0.0572808833678399	0.0243049125094722
110000000000000	0.411790017211704	210000000000000	0.219748858447489			106500000000000	0.0565907522429262	0.0236731596755056
110000000000000	0.411359724612737	210000000000000	0.219178082191781			114000000000000	0.0559006211180124	0.0237511434782480
110000000000000	0.410929432013769	210000000000000	0.218607305936073			115000000000000	0.0552104899930987	0.0243983105365508
110000000000000	0.410499139414802	210000000000000	0.218036529680365			116000000000000	0.0545203588681850	0.0229478518861342
110000000000000	0.410068846815835	210000000000000	0.217465753424658			118000000000000	0.0538302277432712	0.0230150168657992
110000000000000	0.409638554216867	210000000000000	0.216894977168950			119500000000000	0.0531400966183575	0.0225036491824730
110000000000000	0.409208261617900	210000000000000	0.216324200913242			119500000000000	0.0524499654934437	0.0230816881252229
110000000000000	0.408777969018933	210000000000000	0.215753424657534			123500000000000	0.0517598343685300	0.0233370481285823
110000000000000	0.408347676419966	210000000000000	0.215182648401826			124500000000000	0.0510697032436163	0.0240723081269747
115000000000000	0.407917383820998	210000000000000	0.214611872146119			124500000000000	0.0503795721187026	0.0250406463284112
115000000000000	0.407487091222031	215000000000000	0.214041095890411			125000000000000	0.0496894409937888	0.0247930155907091
115000000000000	0.407056798623064	215000000000000	0.213470319634703			125000000000000	0.0489993098688751	0.0257934264415883
115000000000000	0.406626506024096	215000000000000	0.212899543378995			128000000000000	0.0483091787439613	0.0254683221695980
115000000000000	0.406196213425129	215000000000000	0.212328767123288			128000000000000	0.0476190476190477	0.0248234848057362
115000000000000	0.405765920826162	215000000000000	0.211757990867580			13	0.0469289164941339	0.0249308772967323
115000000000000	0.405335628227195	220000000000000	0.211187214611872			131000000000000	0.0462387853692201	0.0238833989108933
115000000000000	0.404905335628227	220000000000000	0.210616438356164			131000000000000	0.0455486542443064	0.0235214229945385
115000000000000	0.404475043029260	220000000000000	0.210045662100457			132500000000000	0.0448585231193926	0.0240061078505344
115000000000000	0.404044750430293	220000000000000	0.209474885844749			132500000000000	0.0441683919944790	0.0239304022624428
115000000000000	0.403614457831325	220000000000000	0.208904109589041			138000000000000	0.0434782608695652	0.0233797890160852
115000000000000	0.403184165232358	220000000000000	0.208333333333333			142000000000000	0.0427881297446515	0.0233728868808771
115000000000000	0.402753872633391	220000000000000	0.207762557077626			143500000000000	0.0420979986197377	0.0232645340645582
115000000000000	0.402323580034423	220000000000000	0.207191780821918			146000000000000	0.0414078674948241	0.0240209533029776
115000000000000	0.401893287435456	220000000000000	0.206621004566210			147000000000000	0.0407177363699103	0.0238954327274407
115000000000000	0.401462994836489	220000000000000	0.206050228310502			150500000000000	0.0400276052449966	0.0240029636203427
115000000000000	0.401032702237522	220000000000000	0.205479452054795			154000000000000	0.0393374741200828	0.0245754099738716
115000000000000	0.400602409638554	225000000000000	0.204908675799087			154000000000000	0.0386473429951690	0.0251416751930838
115000000000000	0.400172117039587	225000000000000	0.204337899543379			157000000000000	0.0379572118702554	0.0248715243210941
115000000000000	0.399741824440620	230000000000000	0.203767123287671			157000000000000	0.0372670807453416	0.0252821095856958
115000000000000	0.399311531841652	230000000000000	0.203196347031963			161000000000000	0.0365769496204279	0.0250302765240472
115000000000000	0.398881239242685	230000000000000	0.202625570776256			162000000000000	0.0358868184955141	0.0237828966278111
115000000000000	0.398450946643718	230000000000000	0.202054794520548			166500000000000	0.0351966873706004	0.0241755602705004
115000000000000	0.398020654044750	230000000000000	0.201484018264840			167500000000000	0.0345065562456867	0.0232496492831600
115000000000000	0.397590361445783	230000000000000	0.200913242009132			167500000000000	0.0338164251207730	0.0231159529602519
115000000000000	0.397160068846816	235000000000000	0.200342465753425			167500000000000	0.0331262939958592	0.0228614172662674
115000000000000	0.396729776247849	235000000000000	0.199771689497717			179500000000000	0.0324361628709455	0.0226765185168693
115000000000000	0.396299483648881	235000000000000	0.199200913242009			182000000000000	0.0317460317460317	0.0225087069001118
115000000000000	0.395869191049914	235000000000000	0.198630136986301			185000000000000	0.0310559006211180	0.0218499060585360
115000000000000	0.395438898450947	235000000000000	0.198059360730594			185000000000000	0.0303657694962043	0.0211322964379313
115000000000000	0.395008605851979	235000000000000	0.197488584474886			185000000000000	0.0296756383712905	0.0219791505311380
115000000000000	0.394578313253012	240000000000000	0.196917808219178			186000000000000	0.0289855072463768	0.0216376173130470
115000000000000	0.394148020654045	240000000000000	0.196347031963470			194500000000000	0.0282953761214630	0.0210959122598859
115000000000000	0.393717728055077	240000000000000	0.195776255707763			209500000000000	0.0276052449965494	0.0208496585063020
115000000000000	0.393287435456110	240000000000000	0.195205479452055			211000000000000	0.0269151138716356	0.0212338092671679
115000000000000	0.392857142857143	240000000000000	0.194634703196347			211500000000000	0.0262249827467219	0.0203464632182879
115000000000000	0.392426850258176	240000000000000	0.194063926940639			217000000000000	0.0255348516218081	0.0211187928237362
115000000000000	0.391996557659208	240000000000000	0.193493150684932			217000000000000	0.0248447204968945	0.0213195219831286
115000000000000	0.391566265060241	240000000000000	0.192922374429224			224500000000000	0.0241545893719807	0.0206921471764142
115000000000000	0.391135972461274	240000000000000	0.192351598173516			226500000000000	0.0234644582470669	0.0213418040094300
115000000000000	0.390705679862306	240000000000000	0.191780821917808			233000000000000	0.0227743271221532	0.0216213732606771
115000000000000	0.390275387263339	240000000000000	0.191210045662100			235500000000000	0.0220841959972394	0.0208028687498376
115000000000000	0.389845094664372	245000000000000	0.190639269406393			237500000000000	0.0213940648723258	0.0213486510315275
115000000000000	0.389414802065404	245000000000000	0.190068493150685			240500000000000	0.0207039337474120	0.0217903363922699
115000000000000	0.388984509466437	245000000000000	0.189497716894977			241500000000000	0.0200138026224983	0.0214189986542050
115000000000000	0.388554216867470	245000000000000	0.188926940639269			248000000000000	0.0193236714975845	0.0213645920845516
115000000000000	0.388123924268503	245000000000000	0.188356164383562			248000000000000	0.0186335403726708	0.0214778045766893
115000000000000	0.387693631669535	250000000000000	0.187785388127854			250500000000000	0.0179434092477571	0.0221127067373678
120000000000000	0.387263339070568	250000000000000	0.187214611872146			251000000000000	0.0172532781228434	0.0222214695182427
120000000000000	0.386833046471601	250000000000000	0.186643835616438			254000000000000	0.0165631469979296	0.0230243077314881
120000000000000	0.386402753872633	250000000000000	0.186073059360731			256500000000000	0.0158730158730159	0.0232252069024942
120000000000000	0.385972461273666	250000000000000	0.185502283105023			258000000000000	0.0151828847481021	0.0222323449818199
120000000000000	0.385542168674699	255000000000000	0.184931506849315			275000000000000	0.0144927536231884	0.0221828285967183
120000000000000	0.385111876075732	255000000000000	0.184360730593607			287500000000000	0.0138026224982747	0.0229319372082497
120000000000000	0.384681583476764	255000000000000	0.183789954337900			29	0.0131124913733609	0.0225128913220422
120000000000000	0.384251290877797	260000000000000	0.183219178082192			294500000000000	0.0124223602484472	0.0216336437003809
120000000000000	0.383820998278830	260000000000000	0.182648401826484			307500000000000	0.0117322291235334	0.0222920117252518
120000000000000	0.383390705679862	260000000000000	0.182077625570776			307500000000000	0.0110420979986198	0.0218305397830328
120000000000000	0.382960413080895	260000000000000	0.181506849315068			310500000000000	0.0103519668737060	0.0228410182125198
120000000000000	0.382530120481928	260000000000000	0.180936073059361			316500000000000	0.00966183574879231	0.0225699314898794
120000000000000	0.382099827882960	265000000000000	0.180365296803653			326000000000000	0.00897170462387853	0.0217330402588765
120000000000000	0.381669535283993	265000000000000	0.179794520547945			334500000000000	0.00828157349896486	0.0217408895268951
120000000000000	0.381239242685026	265000000000000	0.179223744292237			344500000000000	0.00759144237405107	0.0222251137544183
120000000000000	0.380808950086059	265000000000000	0.178652968036530			346000000000000	0.00690131124913729	0.0220835117449444
120000000000000	0.380378657487091	270000000000000	0.178082191780822			377500000000000	0.00621118012422361	0.0227519742677528
120000000000000	0.379948364888124	270000000000000	0.177511415525114			385500000000000	0.00552104899930983	0.0233172231793745
120000000000000	0.379518072289157	270000000000000	0.176940639269406			397500000000000	0.00483091787439616	0.0225346064011697
120000000000000	0.379087779690189	270000000000000	0.176369863013699			397500000000000	0.00414078674948237	0.0220876774018159
120000000000000	0.378657487091222	270000000000000	0.175799086757991			409000000000000	0.00345065562456870	0.0220000269913333
120000000000000	0.378227194492255	275000000000000	0.175228310502283			409000000000000	0.00276052449965492	0.0225251674848806
120000000000000	0.377796901893287	275000000000000	0.174657534246575			472000000000000	0.00207039337474124	0.0213335579617609
120000000000000	0.377366609294320	275000000000000	0.174086757990868			481500000000000	0.00138026224982746	0.0204194114142002
120000000000000	0.376936316695353	275000000000000	0.173515981735160			545000000000000	0.000690131124913784	0.0211663966872057
120000000000000	0.376506024096386	280000000000000	0.172945205479452			599000000000000	0	0.0218057604052802
120000000000000	0.376075731497418	280000000000000	0.172374429223744					0.0216886257241886
120000000000000	0.375645438898451	280000000000000	0.171803652968037					0.0225829046897143
120000000000000	0.375215146299484	280000000000000	0.171232876712329					0.0229804252841683
120000000000000	0.374784853700516	280000000000000	0.170662100456621					0.0218753505529125
120000000000000	0.374354561101549	280000000000000	0.170091324200913					0.0217998002948097
120000000000000	0.373924268502582	280000000000000	0.169520547945205					0.0217138083336086
120000000000000	0.373493975903614	280000000000000	0.168949771689498					0.0222079280286055
120000000000000	0.373063683304647	285000000000000	0.168378995433790					0.0224010774183517
120000000000000	0.372633390705680	285000000000000	0.167808219178082					0.0223752764705917
120000000000000	0.372203098106713	285000000000000	0.167237442922374					0.0214649042538247
120000000000000	0.371772805507745	285000000000000	0.166666666666667					0.0214249983497492
120000000000000	0.371342512908778	290000000000000	0.166095890410959					0.0212609456886308
120000000000000	0.370912220309811	290000000000000	0.165525114155251					0.0211528016030725
120000000000000	0.370481927710843	290000000000000	0.164954337899543					0.0212991156585402
120000000000000	0.370051635111876	295000000000000	0.164383561643836					0.0210275123360427
120000000000000	0.369621342512909	295000000000000	0.163812785388128					0.0214080193204309
120000000000000	0.369191049913941	295000000000000	0.163242009132420					0.0207812899657675
120000000000000	0.368760757314974	295000000000000	0.162671232876712					0.0197584153015791
120000000000000	0.368330464716007	295000000000000	0.162100456621005					0.0196709538117002
125000000000000	0.367900172117040	295000000000000	0.161529680365297					0.0205432401134274
125000000000000	0.367469879518072	295000000000000	0.160958904109589					0.0202607819572524
125000000000000	0.367039586919105	295000000000000	0.160388127853881					0.0195961496830479
125000000000000	0.366609294320138	3	0.159817351598174					0.0195543899026731
125000000000000	0.366179001721170	3	0.159246575342466					0.0202316972054139
125000000000000	0.365748709122203	3	0.158675799086758					0.0207893651437504
125000000000000	0.365318416523236	3	0.158105022831050					0.0216294476613839
125000000000000	0.364888123924269	3	0.157534246575342					0.0219605339465923
125000000000000	0.364457831325301	305000000000000	0.156963470319635					0.0212755458353267
125000000000000	0.364027538726334	305000000000000	0.156392694063927					0.0208434770747660
125000000000000	0.363597246127367	305000000000000	0.155821917808219					0.0207795163796064
125000000000000	0.363166953528399	310000000000000	0.155251141552511					0.0198529839815404
125000000000000	0.362736660929432	310000000000000	0.154680365296804					0.0195294480935471
125000000000000	0.362306368330465	310000000000000	0.154109589041096					0.0193499557181250
125000000000000	0.361876075731497	310000000000000	0.153538812785388					0.0191529826679154
125000000000000	0.361445783132530	310000000000000	0.152968036529680					0.0195583717051346
125000000000000	0.361015490533563	310000000000000	0.152397260273973					0.0198936542901260
125000000000000	0.360585197934596	310000000000000	0.151826484018265					0.0204385696530504
125000000000000	0.360154905335628	315000000000000	0.151255707762557					0.0200254427689065
125000000000000	0.359724612736661	315000000000000	0.150684931506849					0.0191283725875644
125000000000000	0.359294320137694	315000000000000	0.150114155251142					0.0191047057698187
125000000000000	0.358864027538726	320000000000000	0.149543378995434					0.0188994799229979
125000000000000	0.358433734939759	320000000000000	0.148972602739726					0.0195503592708129
125000000000000	0.358003442340792	320000000000000	0.148401826484018					0.0185092094631861
125000000000000	0.357573149741824	320000000000000	0.147831050228311					0.0187130028903083
125000000000000	0.357142857142857	325000000000000	0.147260273972603					0.0192125241390825
125000000000000	0.356712564543890	325000000000000	0.146689497716895					0.0196088157666390
125000000000000	0.356282271944923	325000000000000	0.146118721461187					0.0192399743520549
125000000000000	0.355851979345955	325000000000000	0.145547945205479					0.0188631529566828
125000000000000	0.355421686746988	325000000000000	0.144977168949772					0.0186940387395659
125000000000000	0.354991394148021	330000000000000	0.144406392694064					0.0187907051270253
125000000000000	0.354561101549053	330000000000000	0.143835616438356					0.0193553833552755
125000000000000	0.354130808950086	330000000000000	0.143264840182648					0.0191277947685552
125000000000000	0.353700516351119	335000000000000	0.142694063926941					0.0195270737161957
125000000000000	0.353270223752151	335000000000000	0.142123287671233					0.0199497695626298
125000000000000	0.352839931153184	340000000000000	0.141552511415525					0.0196213363957136
125000000000000	0.352409638554217	340000000000000	0.140981735159817					0.0201079497005105
125000000000000	0.351979345955250	340000000000000	0.140410958904110					0.0203850415675447
125000000000000	0.351549053356282	340000000000000	0.139840182648402					0.0203581126516022
125000000000000	0.351118760757315	345000000000000	0.139269406392694					0.0200122085698385
125000000000000	0.350688468158348	345000000000000	0.138698630136986					0.0196203991277105
125000000000000	0.350258175559380	350000000000000	0.138127853881279					0.0200572367465585
125000000000000	0.349827882960413	350000000000000	0.137557077625571					0.0193631559995993
125000000000000	0.349397590361446	350000000000000	0.136986301369863					0.0205272003158323
125000000000000	0.348967297762479	355000000000000	0.136415525114155					0.0197794231306555
125000000000000	0.348537005163511	355000000000000	0.135844748858447					0.0194230822592128
130000000000000	0.348106712564544	355000000000000	0.135273972602740					0.0187957890396517
130000000000000	0.347676419965577	355000000000000	0.134703196347032					0.0188738162132498
130000000000000	0.347246127366609	355000000000000	0.134132420091324					0.0193870312952722
130000000000000	0.346815834767642	355000000000000	0.133561643835616					0.0182127565201676
130000000000000	0.346385542168675	360000000000000	0.132990867579909					0.0184700650167436
130000000000000	0.345955249569707	360000000000000	0.132420091324201					0.0182801009836290
130000000000000	0.345524956970740	360000000000000	0.131849315068493					0.0187625606334981
130000000000000	0.345094664371773	365000000000000	0.131278538812785					0.0193840919937532
130000000000000	0.344664371772806	365000000000000	0.130707762557078					0.0195181345635268
130000000000000	0.344234079173838	365000000000000	0.130136986301370					0.0189031149569753
130000000000000	0.343803786574871	365000000000000	0.129566210045662					0.0187229668046691
130000000000000	0.343373493975904	365000000000000	0.128995433789954					0.0181027547432468
130000000000000	0.342943201376936	365000000000000	0.128424657534247					0.0185723451679364
130000000000000	0.342512908777969	370000000000000	0.127853881278539					0.0193090117375671
130000000000000	0.342082616179002	375000000000000	0.127283105022831					0.0199778974722835
130000000000000	0.341652323580034	375000000000000	0.126712328767123					0.0185178511296946
130000000000000	0.341222030981067	380000000000000	0.126141552511416					0.0179350617238818
130000000000000	0.340791738382100	380000000000000	0.125570776255708					0.0179487960198624
130000000000000	0.340361445783133	380000000000000	0.125000000000000					0.0178433006413221
130000000000000	0.339931153184165	380000000000000	0.124429223744292					0.0183580261753298
130000000000000	0.339500860585198	385000000000000	0.123858447488584					0.0177611496546905
130000000000000	0.339070567986231	385000000000000	0.123287671232877					0.0175894362281986
130000000000000	0.338640275387263	385000000000000	0.122716894977169					0.0174477217974504
130000000000000	0.338209982788296	385000000000000	0.122146118721461					0.0176906038439847
130000000000000	0.337779690189329	385000000000000	0.121575342465753					0.0179435389191261
130000000000000	0.337349397590361	385000000000000	0.121004566210046					0.0177410561240399
130000000000000	0.336919104991394	390000000000000	0.120433789954338					0.0177481371313418
130000000000000	0.336488812392427	390000000000000	0.119863013698630					0.0182895297440255
130000000000000	0.336058519793460	390000000000000	0.119292237442922					0.0187360704976425
135000000000000	0.335628227194492	395000000000000	0.118721461187215					0.0183748281467120
135000000000000	0.335197934595525	395000000000000	0.118150684931507					0.0179349050620559
135000000000000	0.334767641996558	395000000000000	0.117579908675799					0.0177731291354871
135000000000000	0.334337349397590	395000000000000	0.117009132420091					0.0177710292223293
135000000000000	0.333907056798623	4	0.116438356164384					0.0179901314755196
135000000000000	0.333476764199656	405000000000000	0.115867579908676					0.0183905737624482
135000000000000	0.333046471600688	405000000000000	0.115296803652968					0.0183257110171038
135000000000000	0.332616179001721	405000000000000	0.114726027397260					0.0189345283030200
135000000000000	0.332185886402754	410000000000000	0.114155251141553					0.0189271010789360
135000000000000	0.331755593803787	410000000000000	0.113584474885845					0.0193789118345014
135000000000000	0.331325301204819	410000000000000	0.113013698630137					0.0186264342012621
135000000000000	0.330895008605852	415000000000000	0.112442922374429					0.0187553040024559
135000000000000	0.330464716006885	415000000000000	0.111872146118721					0.0190511149169855
135000000000000	0.330034423407917	415000000000000	0.111301369863014					0.0189854331785155
135000000000000	0.329604130808950	420000000000000	0.110730593607306					0.0183359101515853
135000000000000	0.329173838209983	420000000000000	0.110159817351598					0.0186343514423311
135000000000000	0.328743545611016	425000000000000	0.109589041095890					0.0185463319461377
135000000000000	0.328313253012048	425000000000000	0.109018264840183					0.0178729700695890
135000000000000	0.327882960413081	425000000000000	0.108447488584475					0.0183596216784338
135000000000000	0.327452667814114	425000000000000	0.107876712328767					0.0183724988481525
135000000000000	0.327022375215146	430000000000000	0.107305936073059					0.0181443871039345
135000000000000	0.326592082616179	435000000000000	0.106735159817352					0.0170112008220080
135000000000000	0.326161790017212	435000000000000	0.106164383561644					0.0177255559646808
135000000000000	0.325731497418244	440000000000000	0.105593607305936					0.0175764456239471
135000000000000	0.325301204819277	440000000000000	0.105022831050228					0.0183717697900930
135000000000000	0.324870912220310	440000000000000	0.104452054794521					0.0183555985788652
135000000000000	0.324440619621343	440000000000000	0.103881278538813					0.0196054038934930
135000000000000	0.324010327022375	445000000000000	0.103310502283105					0.0189215813114698
135000000000000	0.323580034423408	445000000000000	0.102739726027397					0.0195710108503607
140000000000000	0.323149741824441	445000000000000	0.102168949771689					0.0190055671731207
140000000000000	0.322719449225473	445000000000000	0.101598173515982					0.0173715453290552
140000000000000	0.322289156626506	450000000000000	0.101027397260274					0.0176766075807535
140000000000000	0.321858864027539	455000000000000	0.100456621004566					0.0178135786642544
140000000000000	0.321428571428571	455000000000000	0.0998858447488584					0.0177264853039774
140000000000000	0.320998278829604	455000000000000	0.0993150684931506					0.0176800453484277
140000000000000	0.320567986230637	460000000000000	0.0987442922374430					0.0177028569142168
140000000000000	0.320137693631670	465000000000000	0.0981735159817352					0.0177844346098116
140000000000000	0.319707401032702	465000000000000	0.0976027397260274					0.0168313516589291
140000000000000	0.319277108433735	465000000000000	0.0970319634703196					0.0176559103717091
140000000000000	0.318846815834768	470000000000000	0.0964611872146118					0.0171975145357956
140000000000000	0.318416523235800	475000000000000	0.0958904109589042					0.0169425609530307
140000000000000	0.317986230636833	475000000000000	0.0953196347031964					0.0167106989838042
140000000000000	0.317555938037866	475000000000000	0.0947488584474886					0.0165616160296230
140000000000000	0.317125645438898	475000000000000	0.0941780821917808					0.0169034140456817
140000000000000	0.316695352839931	475000000000000	0.0936073059360730					0.0168372468330167
140000000000000	0.316265060240964	480000000000000	0.0930365296803652					0.0169419384608609
140000000000000	0.315834767641997	485000000000000	0.0924657534246576					0.0171194268678825
140000000000000	0.315404475043029	485000000000000	0.0918949771689498					0.0170494939399226
140000000000000	0.314974182444062	485000000000000	0.0913242009132420					0.0172440087210026
140000000000000	0.314543889845095	490000000000000	0.0907534246575342					0.0178809608402397
140000000000000	0.314113597246127	495000000000000	0.0901826484018264					0.0169267119671061
140000000000000	0.313683304647160	5	0.0896118721461188					0.0173566463120806
140000000000000	0.313253012048193	505000000000000	0.0890410958904110					0.0172445960054244
140000000000000	0.312822719449225	510000000000000	0.0884703196347032					0.0168655005208623
140000000000000	0.312392426850258	510000000000000	0.0878995433789954					0.0157649880212425
140000000000000	0.311962134251291	515000000000000	0.0873287671232876					0.0164280944316643
140000000000000	0.311531841652324	520000000000000	0.0867579908675800					0.0160203722921519
140000000000000	0.311101549053356	525000000000000	0.0861872146118722					0.0166702940021135
140000000000000	0.310671256454389	525000000000000	0.0856164383561644					0.0162505314545552
145000000000000	0.310240963855422	540000000000000	0.0850456621004566					0.0165890048042934
145000000000000	0.309810671256454	540000000000000	0.0844748858447488					0.0174089169473816
145000000000000	0.309380378657487	550000000000000	0.0839041095890410					0.0179948254136387
145000000000000	0.308950086058520	550000000000000	0.0833333333333334					0.0185416061143215
145000000000000	0.308519793459553	550000000000000	0.0827625570776256					0.0184465449838892
145000000000000	0.308089500860585	550000000000000	0.0821917808219178					0.0181125348852940
145000000000000	0.307659208261618	555000000000000	0.0816210045662100					0.0182021910271101
145000000000000	0.307228915662651	555000000000000	0.0810502283105022					0.0170240375549504
145000000000000	0.306798623063683	555000000000000	0.0804794520547946					0.0166239008002840
145000000000000	0.306368330464716	560000000000000	0.0799086757990868					0.0170891732975943
145000000000000	0.305938037865749	565000000000000	0.0793378995433790					0.0169326496921116
145000000000000	0.305507745266781	565000000000000	0.0787671232876712					0.0167996293551858
145000000000000	0.305077452667814	570000000000000	0.0781963470319634					0.0164914105196446
145000000000000	0.304647160068847	570000000000000	0.0776255707762558					0.0163018344302106
145000000000000	0.304216867469880	575000000000000	0.0770547945205480					0.0161229984862996
145000000000000	0.303786574870912	575000000000000	0.0764840182648402					0.0163796353486904
145000000000000	0.303356282271945	575000000000000	0.0759132420091324					0.0165202571231752
145000000000000	0.302925989672978	580000000000000	0.0753424657534246					0.0164989094571465
145000000000000	0.302495697074010	585000000000000	0.0747716894977168					0.0161304597294923
145000000000000	0.302065404475043	585000000000000	0.0742009132420092					0.0164670640854922
145000000000000	0.301635111876076	590000000000000	0.0736301369863014					0.0162876950931043
145000000000000	0.301204819277108	590000000000000	0.0730593607305936					0.0153221793484801
145000000000000	0.300774526678141	590000000000000	0.0724885844748858					0.0163140946527627
145000000000000	0.300344234079174	590000000000000	0.0719178082191780					0.0166603824355910
145000000000000	0.299913941480207	595000000000000	0.0713470319634704					0.0164130398203051
145000000000000	0.299483648881239	6	0.0707762557077626					0.0165450468371416
145000000000000	0.299053356282272	6	0.0702054794520548					0.0166851358059354
145000000000000	0.298623063683305	605000000000000	0.0696347031963470					0.0170018813070842
145000000000000	0.298192771084337	610000000000000	0.0690639269406392					0.0169337103418543
145000000000000	0.297762478485370	610000000000000	0.0684931506849316					0.0166742591126307
145000000000000	0.297332185886403	610000000000000	0.0679223744292238					0.0163256981918938
145000000000000	0.296901893287435	610000000000000	0.0673515981735160					0.0165986868285839
145000000000000	0.296471600688468	615000000000000	0.0667808219178082					0.0153963943703961
145000000000000	0.296041308089501	615000000000000	0.0662100456621004					0.0153906281530074
145000000000000	0.295611015490534	620000000000000	0.0656392694063926					0.0155048813446792
145000000000000	0.295180722891566	630000000000000	0.0650684931506850					0.0155926476555470
145000000000000	0.294750430292599	630000000000000	0.0644977168949772					0.0156523802047600
150000000000000	0.294320137693632	630000000000000	0.0639269406392694					0.0154857918692328
150000000000000	0.293889845094664	635000000000000	0.0633561643835616					0.0159033992875017
150000000000000	0.293459552495697	645000000000000	0.0627853881278538					0.0160335742748571
150000000000000	0.293029259896730	645000000000000	0.0622146118721462					0.0159523967236589
150000000000000	0.292598967297762	650000000000000	0.0616438356164384					0.0164212677546658
150000000000000	0.292168674698795	650000000000000	0.0610730593607306					0.0154637869839186
150000000000000	0.291738382099828	655000000000000	0.0605022831050228					0.0159289245834117
150000000000000	0.291308089500861	665000000000000	0.0599315068493150					0.0159042029119218
150000000000000	0.290877796901893	670000000000000	0.0593607305936074					0.0157294041471412
150000000000000	0.290447504302926	675000000000000	0.0587899543378996					0.0157115240127783
150000000000000	0.290017211703959	675000000000000	0.0582191780821918					0.0151840001820422
150000000000000	0.289586919104991	685000000000000	0.0576484018264840					0.0150431979263923
150000000000000	0.289156626506024	705000000000000	0.0570776255707762					0.0153794967735353
150000000000000	0.288726333907057	710000000000000	0.0565068493150684					0.0151626417858260
150000000000000	0.288296041308090	715000000000000	0.0559360730593608					0.0143858675578717
150000000000000	0.287865748709122	715000000000000	0.0553652968036530					0.0150634295842206
150000000000000	0.287435456110155	715000000000000	0.0547945205479452					0.0151796009498501
150000000000000	0.287005163511188	720000000000000	0.0542237442922374					0.0148427728965894
150000000000000	0.286574870912220	725000000000000	0.0536529680365296					0.0143841500492346
150000000000000	0.286144578313253	735000000000000	0.0530821917808220					0.0146047793354720
150000000000000	0.285714285714286	750000000000000	0.0525114155251142					0.0145343612945032
150000000000000	0.285283993115318	750000000000000	0.0519406392694064					0.0147418462259480
155000000000000	0.284853700516351	755000000000000	0.0513698630136986					0.0151297415182160
155000000000000	0.284423407917384	770000000000000	0.0507990867579908					0.0143828270201495
155000000000000	0.283993115318417	775000000000000	0.0502283105022832					0.0143573262727111
155000000000000	0.283562822719449	785000000000000	0.0496575342465754					0.0141677245865703
155000000000000	0.283132530120482	795000000000000	0.0490867579908676					0.0144216051919175
155000000000000	0.282702237521515	805000000000000	0.0485159817351598					0.0143935653034112
155000000000000	0.282271944922547	815000000000000	0.0479452054794520					0.0144084319147274
155000000000000	0.281841652323580	820000000000000	0.0473744292237442					0.0145131155338264
155000000000000	0.281411359724613	825000000000000	0.0468036529680366					0.0150044843472944
155000000000000	0.280981067125645	865000000000000	0.0462328767123288					0.0154351776593604
155000000000000	0.280550774526678	875000000000000	0.0456621004566210					0.0164924904738589
160000000000000	0.280120481927711	890000000000000	0.0450913242009132					0.0159299233494293
160000000000000	0.279690189328744	910000000000000	0.0445205479452054					0.0153912856698675
160000000000000	0.279259896729776	910000000000000	0.0439497716894978					0.0158053266651606
160000000000000	0.278829604130809	915000000000000	0.0433789954337900					0.0159644910479320
160000000000000	0.278399311531842	920000000000000	0.0428082191780822					0.0160473659507906
160000000000000	0.277969018932874	920000000000000	0.0422374429223744					0.0159917178709823
160000000000000	0.277538726333907	925000000000000	0.0416666666666666					0.0160408196962469
160000000000000	0.277108433734940	925000000000000	0.0410958904109590					0.0167065712804486
160000000000000	0.276678141135972	930000000000000	0.0405251141552512					0.0172261701343894
160000000000000	0.276247848537005	940000000000000	0.0399543378995434					0.0171278890571732
160000000000000	0.275817555938038	965000000000000	0.0393835616438356					0.0171498374965025
160000000000000	0.275387263339071	965000000000000	0.0388127853881278					0.0168125114745832
160000000000000	0.274956970740103	970000000000000	0.0382420091324200					0.0169874215060102
160000000000000	0.274526678141136	990000000000000	0.0376712328767124					0.0172698949785585
160000000000000	0.274096385542169	102500000000000	0.0371004566210046					0.0173922665379831
160000000000000	0.273666092943201	104000000000000	0.0365296803652968					0.0171729018400968
160000000000000	0.273235800344234	104500000000000	0.0359589041095890					0.0170578348831434
160000000000000	0.272805507745267	105500000000000	0.0353881278538812					0.0160163869239537
160000000000000	0.272375215146300	108000000000000	0.0348173515981736					0.0150263520683484
160000000000000	0.271944922547332	109000000000000	0.0342465753424658					0.0162011224936632
160000000000000	0.271514629948365	109500000000000	0.0336757990867580					0.0159886966847366
160000000000000	0.271084337349398	109500000000000	0.0331050228310502					0.0154171505341850
160000000000000	0.270654044750430	109500000000000	0.0325342465753424					0.0153784092036713
160000000000000	0.270223752151463	113000000000000	0.0319634703196348					0.0150339317864890
160000000000000	0.269793459552496	114000000000000	0.0313926940639270					0.0151099981462435
160000000000000	0.269363166953528	115000000000000	0.0308219178082192					0.0155087548463653
160000000000000	0.268932874354561	115000000000000	0.0302511415525114					0.0150277759895382
165000000000000	0.268502581755594	116000000000000	0.0296803652968036					0.0152187050972313
165000000000000	0.268072289156627	117000000000000	0.0291095890410958					0.0155789959528419
165000000000000	0.267641996557659	121000000000000	0.0285388127853882					0.0156408118028028
165000000000000	0.267211703958692	124500000000000	0.0279680365296804					0.0158529869766266
165000000000000	0.266781411359725	124500000000000	0.0273972602739726					0.0162708211029968
165000000000000	0.266351118760757	126000000000000	0.0268264840182648					0.0151984023813388
165000000000000	0.265920826161790	126500000000000	0.0262557077625570					0.0154121993475379
165000000000000	0.265490533562823	128500000000000	0.0256849315068494					0.0159303581833965
165000000000000	0.265060240963855	129500000000000	0.0251141552511416					0.0158529685583342
165000000000000	0.264629948364888	132000000000000	0.0245433789954338					0.0155871040518147
165000000000000	0.264199655765921	132000000000000	0.0239726027397260					0.0164939342827648
165000000000000	0.263769363166954	132500000000000	0.0234018264840182					0.0158302825093276
165000000000000	0.263339070567986	133000000000000	0.0228310502283106					0.0150531512103906
165000000000000	0.262908777969019	133500000000000	0.0222602739726028					0.0154505383465530
165000000000000	0.262478485370052	139500000000000	0.0216894977168950					0.0153019585181263
170000000000000	0.262048192771084	14	0.0211187214611872					0.0153378080412278
170000000000000	0.261617900172117	140500000000000	0.0205479452054794					0.0158891000954197
170000000000000	0.261187607573150	144500000000000	0.0199771689497716					0.0147654937758257
170000000000000	0.260757314974182	145000000000000	0.0194063926940640					0.0152564376221923
170000000000000	0.260327022375215	146500000000000	0.0188356164383562					0.0148276722998247
170000000000000	0.259896729776248	147000000000000	0.0182648401826484					0.0148785916095628
170000000000000	0.259466437177281	147000000000000	0.0176940639269406					0.0148497225930995
170000000000000	0.259036144578313	150500000000000	0.0171232876712328					0.0154908839528998
170000000000000	0.258605851979346	155500000000000	0.0165525114155252					0.0146440145229906
170000000000000	0.258175559380379	157000000000000	0.0159817351598174					0.0151651003410457
170000000000000	0.257745266781411	157500000000000	0.0154109589041096					0.0153757057790162
170000000000000	0.257314974182444	159000000000000	0.0148401826484018					0.0157522883740550
170000000000000	0.256884681583477	159500000000000	0.0142694063926940					0.0151895455589204
170000000000000	0.256454388984509	163500000000000	0.0136986301369864					0.0159460842652284
170000000000000	0.256024096385542	168500000000000	0.0131278538812786					0.0155729106012824
170000000000000	0.255593803786575	172500000000000	0.0125570776255708					0.0154848465950976
170000000000000	0.255163511187608	172500000000000	0.0119863013698630					0.0156506894533709
170000000000000	0.254733218588640	178500000000000	0.0114155251141552					0.0161029522578716
175000000000000	0.254302925989673	179000000000000	0.0108447488584474					0.0147893156849759
175000000000000	0.253872633390706	184000000000000	0.0102739726027398					0.0150152097857256
175000000000000	0.253442340791738	193500000000000	0.00970319634703198					0.0148868356415279
175000000000000	0.253012048192771	196500000000000	0.00913242009132420					0.0146511888272553
175000000000000	0.252581755593804	215500000000000	0.00856164383561642					0.0138450708292850
175000000000000	0.252151462994837	221000000000000	0.00799086757990863					0.0136036967423286
175000000000000	0.251721170395869	238000000000000	0.00742009132420096					0.0134304340885509
175000000000000	0.251290877796902	265000000000000	0.00684931506849318					0.0142852725776204
175000000000000	0.250860585197935	266500000000000	0.00627853881278540					0.0138457837712640
175000000000000	0.250430292598967	294500000000000	0.00570776255707761					0.0132624968153855
175000000000000	0.250000000000000	301000000000000	0.00513698630136983					0.0134830188638710
175000000000000	0.249569707401033	304500000000000	0.00456621004566216					0.0145903793403536
175000000000000	0.249139414802065	311000000000000	0.00399543378995437					0.0148134123489975
175000000000000	0.248709122203098	312500000000000	0.00342465753424659					0.0147673283233855
175000000000000	0.248278829604131	349500000000000	0.00285388127853881					0.0147511358215908
175000000000000	0.247848537005164	369500000000000	0.00228310502283102					0.0140003449187784
175000000000000	0.247418244406196	372500000000000	0.00171232876712324					0.0142818851486891
175000000000000	0.246987951807229	411000000000000	0.00114155251141557					0.0153564175278984
175000000000000	0.246557659208262	429500000000000	0.000570776255707783					0.0151392351936861
175000000000000	0.246127366609294	511500000000000	0					0.0150186321195087
175000000000000	0.245697074010327							0.0150110526399333
175000000000000	0.245266781411360							0.0148124983367341
175000000000000	0.244836488812392							0.0147018579051628
175000000000000	0.244406196213425							0.0159602916255459
175000000000000	0.243975903614458							0.0159828771205397
175000000000000	0.243545611015491							0.0149245940028774
175000000000000	0.243115318416523							0.0149141776310828
175000000000000	0.242685025817556							0.0145957734188865
175000000000000	0.242254733218589							0.0140222379489923
180000000000000	0.241824440619621							0.0132082313161537
180000000000000	0.241394148020654							0.0134874315219929
180000000000000	0.240963855421687							0.0135352571023891
180000000000000	0.240533562822719							0.0136792038056652
180000000000000	0.240103270223752							0.0143104770703804
180000000000000	0.239672977624785							0.0138413047866351
180000000000000	0.239242685025818							0.0138509302892727
180000000000000	0.238812392426850							0.0133653018544960
180000000000000	0.238382099827883							0.0144378932998265
180000000000000	0.237951807228916							0.0141654677045335
180000000000000	0.237521514629948							0.0149067013921804
180000000000000	0.237091222030981							0.0147913164451458
180000000000000	0.236660929432014							0.0149168217837276
180000000000000	0.236230636833046							0.0149417048555331
180000000000000	0.235800344234079							0.0150269645489207
180000000000000	0.235370051635112							0.0157756992265096
180000000000000	0.234939759036145							0.0157466895716212
185000000000000	0.234509466437177							0.0149917120463640
185000000000000	0.234079173838210							0.0158529653263779
185000000000000	0.233648881239243							0.0156649575918633
185000000000000	0.233218588640275							0.0157568670311028
185000000000000	0.232788296041308							0.0161544846955100
185000000000000	0.232358003442341							0.0164003585582735
185000000000000	0.231927710843374							0.0155700519474056
185000000000000	0.231497418244406							0.0154108645227975
185000000000000	0.231067125645439							0.0143598920764610
185000000000000	0.230636833046472							0.0147643573660691
185000000000000	0.230206540447504							0.0150932237801791
185000000000000	0.229776247848537							0.0157858719217498
185000000000000	0.229345955249570							0.0155003778197738
185000000000000	0.228915662650602							0.0157987964925074
190000000000000	0.228485370051635							0.0156915265602400
190000000000000	0.228055077452668							0.0148132691029552
190000000000000	0.227624784853701							0.0155838709204491
190000000000000	0.227194492254733							0.0156239868268413
190000000000000	0.226764199655766							0.0157199672402604
190000000000000	0.226333907056799							0.0154075434067055
190000000000000	0.225903614457831							0.0147822269472336
190000000000000	0.225473321858864							0.0136290798478333
190000000000000	0.225043029259897							0.0133797730883939
190000000000000	0.224612736660929							0.0135789700496098
190000000000000	0.224182444061962							0.0147435756084814
190000000000000	0.223752151462995							0.0145027915460354
190000000000000	0.223321858864028							0.0153916693699766
190000000000000	0.222891566265060							0.0157426299824692
190000000000000	0.222461273666093							0.0164019942778922
195000000000000	0.222030981067126							0.0159930184251175
195000000000000	0.221600688468158							0.0156083289321387
195000000000000	0.221170395869191							0.0154478006120717
195000000000000	0.220740103270224							0.0149547668654569
195000000000000	0.220309810671256							0.0146880001070982
195000000000000	0.219879518072289							0.0146468679083555
195000000000000	0.219449225473322							0.0147094928135671
195000000000000	0.219018932874355							0.0142116304550346
195000000000000	0.218588640275387							0.0139445662977871
195000000000000	0.218158347676420							0.0135200355203272
195000000000000	0.217728055077453							0.0144563971579935
195000000000000	0.217297762478485							0.0143158785594787
2	0.216867469879518							0.0142433851150610
2	0.216437177280551							0.0137188852048182
2	0.216006884681583							0.0134200268448801
2	0.215576592082616							0.0137197410464528
2	0.215146299483649							0.0130460729579958
2	0.214716006884682							0.0134217434393391
2	0.214285714285714							0.0133061296490599
2	0.213855421686747							0.0141866640220615
2	0.213425129087780							0.0141031885481045
2	0.212994836488812							0.0142398855134215
2	0.212564543889845							0.0131572296032073
2	0.212134251290878							0.0145631908294003
2	0.211703958691911							0.0145736492076696
2	0.211273666092943							0.0136968884148293
2	0.210843373493976							0.0130135574734108
2	0.210413080895009							0.0133431834128500
205000000000000	0.209982788296041							0.0132799896274329
205000000000000	0.209552495697074							0.0131990875932099
205000000000000	0.209122203098107							0.0122437341588897
205000000000000	0.208691910499139							0.0127521211991410
205000000000000	0.208261617900172							0.0124473418247926
205000000000000	0.207831325301205							0.0125326942680440
205000000000000	0.207401032702238							0.0123393883640006
205000000000000	0.206970740103270							0.0122355227036243
205000000000000	0.206540447504303							0.0125722558060049
205000000000000	0.206110154905336							0.0128770621714351
205000000000000	0.205679862306368							0.0125271995824511
205000000000000	0.205249569707401							0.0123407183168620
205000000000000	0.204819277108434							0.0124465345038551
205000000000000	0.204388984509466							0.0125025102797347
205000000000000	0.203958691910499							0.0132176458073913
210000000000000	0.203528399311532							0.0143903193165076
210000000000000	0.203098106712565							0.0133286835915875
210000000000000	0.202667814113597							0.0134053697277127
210000000000000	0.202237521514630							0.0133045901071871
210000000000000	0.201807228915663							0.0139456142346467
210000000000000	0.201376936316695							0.0137586037050918
210000000000000	0.200946643717728							0.0137004581032616
210000000000000	0.200516351118761							0.0141347581497997
210000000000000	0.200086058519793							0.0149856477647115
210000000000000	0.199655765920826							0.0136637314312764
210000000000000	0.199225473321859							0.0149821745700407
210000000000000	0.198795180722892							0.0145173295596281
210000000000000	0.198364888123924							0.0150815916295761
210000000000000	0.197934595524957							0.0146401291854815
215000000000000	0.197504302925990							0.0142159454496975
215000000000000	0.197074010327022							0.0128905185220530
215000000000000	0.196643717728055							0.0129148650497440
215000000000000	0.196213425129088							0.0124217177000155
215000000000000	0.195783132530120							0.0133565781223206
215000000000000	0.195352839931153							0.0131118406441282
215000000000000	0.194922547332186							0.0129694478483762
215000000000000	0.194492254733219							0.0131518505604904
215000000000000	0.194061962134251							0.0132782101475619
215000000000000	0.193631669535284							0.0134020078462467
215000000000000	0.193201376936317							0.0128446195109782
215000000000000	0.192771084337349							0.0127517803130089
220000000000000	0.192340791738382							0.0132659214521691
220000000000000	0.191910499139415							0.0132397489291549
220000000000000	0.191480206540448							0.0130622806880131
220000000000000	0.191049913941480							0.0144396816687046
220000000000000	0.190619621342513							0.0144434201782854
220000000000000	0.190189328743546							0.0145854066947396
220000000000000	0.189759036144578							0.0141391986530536
220000000000000	0.189328743545611							0.0132103957426376
225000000000000	0.188898450946644							0.0136469660854341
225000000000000	0.188468158347676							0.0136707108448141
225000000000000	0.188037865748709							0.0143531375845644
225000000000000	0.187607573149742							0.0138819349518621
225000000000000	0.187177280550775							0.0139799251440963
225000000000000	0.186746987951807							0.0126426896761645
225000000000000	0.186316695352840							0.0122931151326383
225000000000000	0.185886402753873							0.0136664445714183
225000000000000	0.185456110154905							0.0142165754055978
230000000000000	0.185025817555938							0.0135037653643693
230000000000000	0.184595524956971							0.0128073924662522
230000000000000	0.184165232358003							0.0136797574400903
230000000000000	0.183734939759036							0.0148086992327213
230000000000000	0.183304647160069							0.0136411311358867
230000000000000	0.182874354561102							0.0131500532519401
230000000000000	0.182444061962134							0.0143848297502262
230000000000000	0.182013769363167							0.0146990599226941
230000000000000	0.181583476764200							0.0150593113350002
230000000000000	0.181153184165232							0.0138482628105889
230000000000000	0.180722891566265							0.0144111660115218
230000000000000	0.180292598967298							0.0146430638471800
230000000000000	0.179862306368330							0.0146874051409552
230000000000000	0.179432013769363							0.0137997666124779
230000000000000	0.179001721170396							0.0138429679924306
235000000000000	0.178571428571429							0.0135937451407075
235000000000000	0.178141135972461							0.0132117006013419
235000000000000	0.177710843373494							0.0129115859532818
235000000000000	0.177280550774527							0.0126333782014105
235000000000000	0.176850258175559							0.0134493608005498
235000000000000	0.176419965576592							0.0130905578905232
235000000000000	0.175989672977625							0.0131258915399948
235000000000000	0.175559380378657							0.0131505760531951
235000000000000	0.175129087779690							0.0131257661203257
235000000000000	0.174698795180723							0.0134248619752853
235000000000000	0.174268502581756							0.0143571661973130
235000000000000	0.173838209982788							0.0155113883908659
235000000000000	0.173407917383821							0.0151897475663871
235000000000000	0.172977624784854							0.0145166417100108
235000000000000	0.172547332185886							0.0131480460558057
240000000000000	0.172117039586919							0.0126986035221844
240000000000000	0.171686746987952							0.0125620034648633
240000000000000	0.171256454388985							0.0136385560202848
240000000000000	0.170826161790017							0.0128021896657738
240000000000000	0.170395869191050							0.0127344787117899
240000000000000	0.169965576592083							0.0133875330610714
240000000000000	0.169535283993115							0.0133795326414552
240000000000000	0.169104991394148							0.0130904353781368
240000000000000	0.168674698795181							0.0132175206501957
240000000000000	0.168244406196213							0.0125634151024984
240000000000000	0.167814113597246							0.0136431804748651
245000000000000	0.167383820998279							0.0133687423310410
245000000000000	0.166953528399312							0.0134021811643874
245000000000000	0.166523235800344							0.0149841075061189
245000000000000	0.166092943201377							0.0137630777109614
245000000000000	0.165662650602410							0.0137632534643544
245000000000000	0.165232358003442							0.0131716115752962
245000000000000	0.164802065404475							0.0131405542779040
245000000000000	0.164371772805508							0.0128031448116762
245000000000000	0.163941480206540							0.0131859098719266
245000000000000	0.163511187607573							0.0126814478779673
250000000000000	0.163080895008606							0.0130036642871777
250000000000000	0.162650602409639							0.0137564891241974
250000000000000	0.162220309810671							0.0134813326609758
250000000000000	0.161790017211704							0.0138131382712889
250000000000000	0.161359724612737							0.0152325897893558
250000000000000	0.160929432013769							0.0145899008002126
250000000000000	0.160499139414802							0.0143602495012800
255000000000000	0.160068846815835							0.0151106204473692
255000000000000	0.159638554216867							0.0141294998244136
255000000000000	0.159208261617900							0.0135319126438741
255000000000000	0.158777969018933							0.0141573832249464
255000000000000	0.158347676419966							0.0136819910185899
255000000000000	0.157917383820998							0.0132076027722039
255000000000000	0.157487091222031							0.0147102054898192
255000000000000	0.157056798623064							0.0143227779447294
255000000000000	0.156626506024096							0.0145472268912684
255000000000000	0.156196213425129							0.0141486292320985
255000000000000	0.155765920826162							0.0139799813936117
260000000000000	0.155335628227195							0.0143887456803566
260000000000000	0.154905335628227							0.0138375045280267
260000000000000	0.154475043029260							0.0135404870753174
260000000000000	0.154044750430293							0.0131100544884505
260000000000000	0.153614457831325							0.0132898721803574
260000000000000	0.153184165232358							0.0138037761227732
260000000000000	0.152753872633391							0.0137596559527894
260000000000000	0.152323580034423							0.0125081939815065
260000000000000	0.151893287435456							0.0123596376761359
260000000000000	0.151462994836489							0.0128510289179733
265000000000000	0.151032702237522							0.0131639022973811
265000000000000	0.150602409638554							0.0137688786817167
265000000000000	0.150172117039587							0.0129822987691408
265000000000000	0.149741824440620							0.0124956690636222
265000000000000	0.149311531841652							0.0139444684522174
265000000000000	0.148881239242685							0.0134121295729633
265000000000000	0.148450946643718							0.0133009905749762
265000000000000	0.148020654044750							0.0125036414940332
265000000000000	0.147590361445783							0.0127507173073581
270000000000000	0.147160068846816							0.0128989134648479
270000000000000	0.146729776247849							0.0124034877943082
270000000000000	0.146299483648881							0.0121384522550369
270000000000000	0.145869191049914							0.0130965171169159
270000000000000	0.145438898450947							0.0127490360749512
270000000000000	0.145008605851979							0.0128742491077080
270000000000000	0.144578313253012							0.0125382578150520
270000000000000	0.144148020654045							0.0127069652053202
270000000000000	0.143717728055077							0.0124877356586488
275000000000000	0.143287435456110							0.0132992862123385
275000000000000	0.142857142857143							0.0134489430562372
275000000000000	0.142426850258176							0.0128594041010703
280000000000000	0.141996557659208							0.0128807359222748
280000000000000	0.141566265060241							0.0130656931460484
280000000000000	0.141135972461274							0.0135838080186902
280000000000000	0.140705679862306							0.0130902793324790
[truncated: 5,003 more rows]
