# Supplementary material for: Molecular basis of CTCF binding polarity in genome folding
Source: Nat Commun. 2020 Nov 5;11:5612. doi: 10.1038/s41467-020-19283-x (PMC7645679; doi:10.1038/s41467-020-19283-x)
Supplement: Supplementary file 7 — Source Data [file 41467_2020_19283_MOESM7_ESM.zip › Nora Caccianini Fudenberg 2020 - Source data files/Extended_Data_Fig_1f_logD_RAD21-Halotag.txt]

0.013429	0.40764	0.86504	0.69788	0.78896	0.72785	0.79255	-2.0077	-2.0127	-1.9204	-1.2572	0.80611	-1.7619	-2.0588	1.408	0.12918	1.6466	-1.9707	-2.3504	0.9211	-0.36268	1.9078	-1.0412	1.1567	0.65837	2.3437	-2.0135	0.58604	-1.6932	-1.6346	0.35594	0.7005	-1.9943	-1.6401	0.46474	1.5397	-1.6427	1.7409	0.17685	2.8261	-1.364	-1.5963	-1.8994	1.6974	-1.5115	0.26693	-1.9897	0.9171	0.49874	-0.54267	-0.69342	3.7898	1.0355	-1.4888	1.7698	0.55901	-1.7706	1.4148	0.028982	1.9779	-0.40202	1.9308	-1.9538	-1.8006	-1.8424	-1.0428	-1.9294	-1.9495	-1.4458	1.0775	-1.9467	1.9474	1.3938	1.8346	-2.1262	-1.8695	0.94955	-2.1159	-0.76984	0.47629	-1.5396	-2.0828	-1.4692	-2.164	-1.7482	-2.2825	-1.9659	-0.71056	-1.7345	-0.50912	-2.1361	-1.9912	-0.91772	-1.2949	-2.1184	-1.8476	-1.7861	-1.6888	-1.575	-1.4457	-1.7769	-1.6966	1.2613	1.6035	-1.8404	-1.6021	0.11154	0.11405	-1.7925	-0.093266	-1.7378	-1.598	-1.4357	-1.898	-1.3825	-2.0041	-0.4201	-1.9116	-2.2398	-0.69854	-1.6936	-1.9094	-1.8464	0.71777	-0.74264	-1.3042	-2.4141	-1.9018	-1.3421	-2.042	-0.82063	-2.2346	-1.2578	-1.7418	-0.74254	-0.20529	-1.8959	-1.8498	-1.9913	-0.48477	-1.7327	-0.13087	-1.6054	-1.2713	-2.2334	-1.5172	-2.1812	-1.8312	-1.8361	-1.5333	-1.8988	-1.9109	-0.81023	-1.953	-1.8987	-2.3094	-1.7371	-0.49165	-0.93079	-1.8072	0.87761	-1.9177	-1.7301	-1.3525	-1.8643	-1.7895	-0.55025	-2.1329	-2.0875	-1.942	-2.1569	-1.3667	-1.7474	-1.5861	-1.8701	-1.6722	-1.7408	-1.8415	1.6672	-2.2816	-1.9763	-1.8899	-2.0528	-1.7928	-0.63441	1.2184	-1.8025	-1.5451	-1.7859	-2.0488	-1.7805	-2.051	-2.045	-2.1525	-1.9366	-0.65083	-1.8731	-1.8528	-1.9323	-1.1947	-1.451	-2.0912	-1.3906	-2.1836	-2.045	-1.8054	-2.1885	-1.8731	-1.8051	-0.76444	-1.8383	-1.8177	-1.2196	-2.0452	-1.8209	-2.237	-2.0714	-2.049	-1.918	-1.7782	-1.6731	-1.6629	0.0080407	-1.7198	-1.6939	-2.0567	-1.5662	-2.0321	-2.1871	-1.9258	-1.5839	-1.9388	-1.7348	-2.1009	-1.4467	-1.7368	-1.6204	0.27786	-0.023253	-0.5612	-1.5884	-2.3965	-2.0207	-2.0999	-0.3844	-0.34674	-0.75531	-0.14482	-0.091008	0.50912	1.463	0.40764	0.86504	0.56751	0.69788	1.0834	0.65492	-2.1946	1.4024	2.1257	1.619	-0.33842	1.8503	0.24604	1.9405	0.58005	-2.1288	1.5754	0.26262	-0.28797	2.1521	0.9211	1.3644	-1.983	1.1567	1.5231	0.31659	1.9652	-1.9995	-1.8891	2.3039	1.7597	1.671	2.5826	0.46474	-1.6923	-1.7664	0.59176	1.63	-1.9647	-0.31165	1.7264	-1.4982	0.099206	1.5409	0.080658	-0.5288	1.3077	-1.4478	-0.77586	-1.5079	0.74836	-1.1603	-1.826	1.9105	-1.8198	-1.9955	-1.7049	-1.1839	-1.4025	0.21573	1.3452	-0.21729	0.45874	1.8443	-1.6403	-1.1592	-1.7194	-2.0072	-1.818	-2.3158	-1.9803	1.7128	-1.598	0.43537	-1.5891	1.5351	-1.9804	3.2124	-1.78	-1.5375	-1.8464	-1.9968	-1.8995	-0.068541	-2.3114	-2.2346	-2.449	0.72949	-1.8523	-1.841	-2.143	-2.0142	1.1158	0.10388	-1.9699	-1.6946	2.3221	-2.063	-2.1252	-2.1607	-2.0308	-1.9517	-1.5729	1.0005	-1.7197	-2.2816	-1.3556	-1.8025	-1.5451	-2.0197	-0.50203	-1.9445	-1.9566	1.2108	-1.6426	-1.8004	-0.61181	-1.9821	-1.7938	-1.7681	-1.8509	-2.2079	-2.0971	-0.30593	-1.8399	-1.7732	-2.2722	-1.8513	-2.4186	-1.7077	-0.19623	-1.32	-1.7664	-1.0762	-1.3383	-2.2289	-1.8103	-2.1281	-2.0193	-2.0591	-1.9716	-1.3129	-1.7695	-1.8285	-0.4889	-1.8866	-1.9232	-1.4242	-2.1438	-1.446	-1.4603	-2.0524	0.038698	-2.2666	-1.8676	-1.7155	-0.84584	-1.8745	-1.9103	-1.7688	-1.7602	-1.9622	-1.6874	-2.0026	-1.9577	-1.5852	-1.8008	-0.69867	-2.0947	-1.9539	-1.7239	-0.30645	-1.727	-2.0764	-2.0145	0.0087476	-0.76148	-1.7636	-2.2554	-1.2205	-1.7428	-1.8079	-0.4544	-1.6232	-0.8493	-0.84283	-0.032262	-1.4166	-2.1349	-1.563	-1.9218	-1.7356	-1.5696	-1.8779	-1.7157	-2.0568	-1.9843	-2.3244	-2.1123	-2.0383	-1.827	-1.9474	-1.6753	-1.9774	-2.0105	-2.0159	-1.1182	-2.0635	-1.7145	-2.0309	-1.8892	-1.5209	-1.8358	-1.2793	-1.5309	-1.7917	-1.9057	-2.0328	-1.1505	-2.234	-0.074744	-2.0265	-1.9667	-1.6664	-2.1315	-1.4279	-1.3414	-1.9446	-1.9466	-2.1603	-2.119	-1.9222	-1.7814	-0.88117	-1.9473	-1.9755	-1.8695	-2.0472	-2.0108	-1.7364	-2.2473	-2.1802	-2.0788	-1.839	-2.1079	-2.1657	-2.3012	0.56751	0.69788	0.72785	0.65492	1.2738	0.1524	-2.1048	-1.552	0.58005	2.0327	1.9632	1.397	-1.8374	-1.0564	0.6937	0.52087	0.12316	1.833	2.134	1.8023	-2.3114	-1.4185	2.5826	1.5417	1.2342	0.9933	-1.4493	-1.9456	1.4435	1.9653	-2.0189	1.1921	0.95205	1.4952	-1.2771	-1.0969	1.7264	-1.7212	1.4022	0.62766	1.7469	1.7698	1.3077	0.61421	-0.78451	-1.1106	1.4592	-1.4726	1.9308	-1.2095	-1.2336	-1.7955	-1.8768	2.2767	-1.7383	-1.4467	-1.5592	-1.737	1.8924	-2.351	-1.6056	-2.0838	-1.959	1.6035	-1.0905	-2.0544	0.89066	1.2256	-1.9564	-1.5564	-1.9094	0.30671	-1.5673	-0.74264	-0.77383	1.221	-1.4594	-0.068541	1.4296	-1.1709	-1.8841	-1.9748	1.1158	-1.631	-1.9699	-1.5172	-0.49887	1.2268	-1.039	-1.9388	-1.5053	-1.8137	-1.5828	-0.7811	-1.5271	-1.7309	-2.0243	-1.8746	-1.9299	-1.5729	-1.5861	1.0005	1.4645	0.66544	1.2184	-2.0326	-2.2465	-1.8164	-1.3163	-1.1947	-1.8399	-1.9863	-1.9122	-1.9362	-2.1563	-0.76444	-2.0796	-1.7949	-0.46635	1.4043	-0.43524	-2.0946	-2.3106	-0.47749	-2.2101	-1.8162	-1.244	-2.1305	-1.6939	-0.27865	-2.3311	-1.4025	-1.9289	-1.7286	-1.8885	-1.4275	-1.8229	-2.1708	-1.5812	-2.0117	-0.5612	-2.2635	-1.5596	-1.9635	-1.6762	-1.9679	-0.11602	-1.5426	-1.3061	-1.8866	-1.9247	-0.85017	-1.9705	-2.0919	-1.4225	-1.9602	-1.2558	-1.8352	-1.6049	-1.4195	-1.825	-1.8745	-1.9541	-1.7701	-2.1728	0.79762	-1.898	-1.8635	-0.15706	-1.5143	-2.1663	-1.791	-1.7167	-1.8207	-0.73817	-1.4816	-1.7863	-0.34764	-1.0644	-1.4925	-1.4408	-2.0659	0.32224	-1.9195	-1.8365	-1.9797	-2.191	-1.6665	-1.8079	-1.9406	-0.42758	-1.1165	-1.9176	-1.9274	-2.2062	-1.7928	-1.7061	-2.0703	-1.9365	-1.9685	-1.4185	-1.9026	-1.8525	-2.411	-1.1911	-2.0117	-0.16752	-1.8881	-0.13292	-1.9966	-1.1146	-2.0935	-1.8147	-0.79799	-1.6204	-2.1039	-2.0773	-2.2039	-0.69479	0.051026	-2.0933	0.17074	-1.4695	-1.6945	-1.7762	-1.8302	-1.9777	-1.9466	-1.8535	-1.839	-1.8232	-1.9487	-1.4727	-2.0482	-1.991	-1.602	-1.8983	-1.7618	-1.8965	-1.649	-1.8112	-2.1133	-2.1651	-1.869	-1.6812	0.73982	-1.8369	-1.9598	-2.099	-1.7512	-1.9231	-1.8057	-1.6774	-2.1879	-2.1684	-2.1985	-2.0931	-1.7708	0.00062989	0.50912	0.40764	0.56751	0.79956	0.78896	0.10915	0.79255	-2.0077	1.2738	-2.0747	0.52434	-1.0183	-1.638	1.4709	1.0049	-1.8305	1.408	2.0327	0.26262	0.83579	1.4417	0.46369	1.6987	1.9078	1.4561	1.5231	-1.261	-1.7581	0.31659	-2.5051	0.58604	1.7317	1.1532	2.1094	-0.23362	1.7597	1.671	1.7409	1.2529	2.9862	1.3617	-2.1586	-1.9837	1.4952	-1.0243	-0.40781	-0.82571	1.7846	3.58	-2.0354	2.7749	2.7474	-2.2362	1.5145	1.339	-1.4617	-2.1478	1.2986	1.4609	0.63031	0.99706	-2.2228	-2.1124	-0.50709	-1.4537	1.9105	-1.8668	0.44919	0.88142	-1.6106	0.21573	-1.4514	-1.7383	-1.7	-1.9181	-1.7622	-1.9334	-1.7018	-1.2898	-0.85991	-2.0938	-1.657	0.8442	1.7594	1.8443	-1.1592	-0.14357	-1.9065	-1.0905	-1.7762	-2.1331	-0.11533	-1.467	-1.8027	-1.6275	-2.0483	-2.0674	-1.0601	-2.1669	-1.9341	-2.2353	-1.0723	-1.9285	-1.8464	-2.2211	-1.685	-1.5794	-0.82063	0.52671	-1.4341	0.86231	-1.9799	-0.49043	-2.0762	1.4607	-2.0253	-1.9109	2.1807	-0.46195	-2.0556	-1.9746	-1.9552	-1.7719	1.7807	0.87761	0.77324	1.751	-1.6774	-1.2539	0.22108	1.7159	0.97992	-1.6165	1.6672	1.2184	-0.084835	-1.9864	-2.0226	-1.8476	-2.3203	-0.042818	1.2906	-0.32346	-1.2945	-1.475	-1.8528	-1.9323	-2.155	-2.0912	1.6333	-1.644	-1.8051	-1.8389	-1.191	-1.3826	-0.55933	-1.9241	-2.2028	-1.0588	-0.37967	-2.1867	-1.4636	-1.244	-0.64503	-2.065	-1.0415	-2.1513	-0.13394	-1.4468	-0.64929	-1.4979	-1.8629	-1.9316	-1.9716	1.7854	0.063518	-2.0183	-1.8549	-1.7438	-1.8416	-1.831	-1.8358	-1.9112	1.6983	-1.2937	-2.0051	-1.791	-1.7458	-0.80577	-0.24241	-1.5103	-1.994	-2.0947	-1.7178	1.8226	1.8356	-1.0122	-0.74465	-1.0644	-2.111	-0.091489	-1.3134	-0.91164	-1.8107	0.74053	-1.4616	-1.8365	-0.80964	-1.4386	2.0574	-1.0334	-1.5138	-0.71184	-0.8493	-1.4577	-1.5189	-1.3083	-1.563	-1.2702	1.576	-1.4761	-1.4517	-0.4446	-1.7869	-1.8962	-1.831	0.33841	-2.6625	-0.73329	-1.6365	-2.117	-1.4435	-2.1039	-1.8887	-2.0699	-1.9452	-2.2005	-1.9667	-2.2512	-2.0616	-1.4373	-1.7814	-1.6701	-2.008	-1.9595	-1.5842	-1.2241	-2.0892	-2.0271	-1.8695	-1.2691	-2.1332	0.00062989	0.50912	0.56751	0.79956	1.0421	1.1658	1.8503	-1.4555	1.9405	1.4084	1.2132	1.8665	0.26262	1.5164	0.19151	1.3644	-1.6351	-2.1743	-0.36268	-1.2405	1.3233	1.8834	-2.1057	0.099798	-1.2552	0.32556	1.8333	1.7211	-2.1914	-1.6401	1.9223	-1.6406	-1.9456	-1.7327	-1.8731	-1.8147	0.51127	-2.0576	-1.9921	1.9364	3.58	-1.6945	2.0831	-1.696	0.22998	-1.4888	1.5409	1.636	1.4148	-1.7543	1.2986	-1.6444	-1.8298	1.9779	1.4592	-1.6978	-1.9955	0.51751	1.6186	-0.21729	-2.2214	-2.2212	-0.18724	1.8443	1.2613	-2.1036	-1.9065	-1.7378	0.89066	-2.1487	1.5351	-2.0865	-1.5984	0.30671	0.97229	-2.3053	-2.3409	-2.2042	-2.0677	0.22855	-1.7298	-1.6946	-1.8754	-1.0725	-2.0875	-1.9894	-1.8701	1.4645	-1.8037	-0.63441	-1.7775	-0.64235	-2.0567	-2.034	-2.0169	-0.39819	-1.3264	-0.46806	-1.7892	-1.8903	-1.9417	-1.8383	-2.1235	-1.5713	-1.7886	-1.6629	-1.97	-1.5033	-1.9684	-1.8203	-1.7252	-1.8122	1.3061	-1.0762	-1.4789	-1.8024	-1.4864	-1.9232	-1.4015	-2.1766	-1.7319	-1.93	-1.7975	-1.5654	-0.71362	-1.3862	-2.2649	-0.84584	-1.6504	-1.831	-1.8176	-1.9665	-1.6245	-1.8836	-1.8078	-1.9422	-1.8483	-1.1359	-1.5852	-1.9701	-2.4608	-1.6952	-1.9226	-1.7372	-2.0764	-2.1907	-1.0753	-1.9823	-2.1677	-2.0794	-1.849	-1.9123	-1.2702	-1.7893	-1.836	-0.74296	-1.827	-1.9474	-2.1822	-2.4506	-1.6835	-0.79799	0.65492	-1.1706	-1.3175	1.4288	0.24604	1.0587	-1.7925	-1.3463	-1.3569	1.4818	-1.74	0.65629	0.34405	1.8893	-0.32624	1.0712	1.8023	2.3039	1.6731	1.0816	0.26693	0.51127	-2.0333	0.62888	-1.696	1.6438	-0.39903	-1.9336	1.6419	1.0603	-2.119	1.4494	-1.853	-1.888	-1.8262	0.53371	-1.035	-0.022836	-1.822	-1.8425	-1.6889	-1.7332	1.2256	-1.6529	-1.685	-1.9018	-2.0477	-2.1812	-2.116	-1.6774	1.0005	-0.75018	-1.9117	1.9103	-1.5273	-1.8414	-1.9788	-2.1718	1.2906	0.73545	-1.9658	0.94005	-1.8111	-1.5703	-2.0023	-2.0743	-2.1823	-1.8028	-1.3142	-1.8051	-1.7503	0.96585	-0.88492	-1.8209	-0.37178	0.38346	-1.3473	-1.9067	-1.5849	-1.7782	-1.6249	-0.89871	1.2897	-0.64503	0.39341	-1.5269	-1.32	-1.8909	-1.4864	-0.28747	0.79988	-0.87999	-1.0259	-1.1355	-1.8978	-0.71362	-1.9411	-1.7688	-2.0451	-1.9244	-2.1111	-1.9406	-1.8504	-2.3434	-2.0734	-1.4505	-2.1349	0.76517	-1.7487	-0.76067	0.33952	0.50912	1.463	0.40764	0.56751	0.69788	1.0834	0.78896	1.0421	0.10915	0.72785	0.79255	-2.0077	-2.2006	0.64757	1.3657	1.6234	1.3415	1.2894	1.0049	1.2662	-1.9906	0.83579	-1.8975	-2.2096	-0.32624	-2.2541	-0.84019	-1.3339	1.3334	-2.0949	-1.135	0.35594	-0.83899	1.6731	-2.0916	1.7409	1.3898	1.3845	-1.1452	1.6974	1.63	1.1921	1.4311	-2.1831	-1.9937	-0.82269	-1.7883	-0.63743	1.4493	0.22998	-2.0552	-1.6854	-1.1401	-2.4373	0.44469	-1.8077	1.1539	-0.39903	-2.0347	0.18353	-1.9564	0.99706	0.86691	-0.85458	1.8011	1.0603	-2.0381	-0.0691	-1.8231	1.4494	-1.5814	-1.9785	-1.0787	-0.74005	1.0775	0.97736	1.3938	-1.7	-1.9334	1.4463	-1.2898	-0.71056	-1.9	-1.7162	1.7594	-2.0496	-1.8599	-1.5931	0.9711	-1.8298	1.7128	-1.3263	0.20366	-1.5142	-2.0402	-1.3825	1.6323	2.2953	1.2256	-2.0844	-0.11818	1.0663	-1.9887	1.3266	-1.7882	-2.0295	-1.0494	-1.0271	-0.74254	-0.80515	-1.5151	1.1158	-0.89771	0.86231	-1.4817	-1.8823	-0.47639	-1.4179	-1.7876	-0.96726	-2.136	-1.4538	-1.7298	-0.29402	0.44836	-0.81023	-1.953	2.3221	-2.1905	-1.7719	-1.7394	0.23105	-2.0243	-2.0623	1.751	-1.8051	-2.0875	-2.2668	-1.7469	-1.8445	0.22108	-2.2821	1.2492	-1.7157	-1.8037	-2.2373	1.0257	-0.80531	-1.5451	-1.023	-1.8234	-1.8627	-2.0065	-2.0838	-2.1525	-1.2657	-1.7756	-0.942	-1.5755	-0.63325	1.0687	0.78176	-1.4439	-1.9866	-2.0452	-1.9861	-1.7414	1.4043	-0.85468	-1.7852	-1.8405	-1.3747	-1.8368	-1.4036	-0.15608	0.49423	-0.47749	-1.2546	-0.30894	-1.7633	-1.4114	-1.5603	-1.9022	-2.156	-2.0473	-0.13394	-2.4164	-1.8386	-1.4468	-1.9258	-1.9281	-1.632	-1.9388	-1.6601	-1.5069	-2.1708	0.18647	-1.7368	-1.7908	-1.7724	-1.736	-1.3468	-1.7107	-1.844	1.26	-1.8281	0.063518	-2.1816	-0.4889	-2.3315	-0.63987	-1.606	-1.7961	-1.9742	-0.47633	-0.975	-1.8489	-2.1341	-1.9645	-1.3603	-1.6874	-2.0503	-1.6878	-0.73817	-2.0947	-1.8328	-1.7466	-1.9465	0.6502	-0.67938	0.091188	-1.4925	-1.2576	-1.3063	-1.7477	-1.7563	-0.6592	-1.3405	-0.10526	-1.6556	-1.0863	-1.7119	-2.1003	-1.8433	-2.1087	-2.0114	-1.4517	-1.7869	-1.4823	-1.9545	-0.56143	-1.9893	-0.67759	-1.6753	-1.0876	-2.0799	-1.9966	-1.7816	-1.4092	-1.0488	-1.8891	0.31087	-1.1978	-1.7017	-1.6032	-1.9914	-2.0482	-1.5744	-1.4181	-0.648	-1.2915	-1.1273	-1.7237	-1.8302	-0.87816	-1.6481	-1.9466	-1.8535	-1.4468	-1.8632	-1.0583	-0.44491	-1.5163	-1.8862	-1.5881	-1.802	-0.21306	-2.3012	-0.057101	-1.5792	-0.34745	-1.3487	-2.3147	-1.5018	-1.3015	-1.7006	-2.0508	-2.2373	-1.6527	-2.06	-2.1904	-2.2098	-2.4347	-2.1755	-1.8055	-2.1957	0.50912	1.463	0.86504	0.79956	1.0421	0.10915	0.72785	0.65492	0.79255	0.24604	1.5612	0.5017	0.56872	-1.4043	1.5008	-2.4077	1.4417	-1.9145	0.19151	-1.827	0.7862	-1.1566	1.0712	0.099798	0.096884	-1.8311	1.283	-1.7523	1.8023	-1.7483	-1.6921	-0.24241	0.9864	0.17685	1.2529	-2.1421	1.3617	1.4435	-0.74629	1.1921	0.95205	-0.91402	-1.8392	-2.2213	2.6164	0.12839	-1.0019	-1.7492	-2.0115	-2.1788	-0.5288	-2.0354	0.59463	-1.9475	-2.2551	-1.884	0.21751	-0.31383	1.7363	-2.0282	-2.1765	1.9105	-0.74005	-1.8747	-2.0856	-0.70273	-1.4208	-2.0636	2.5529	0.94955	-1.9286	-2.058	-2.0741	0.53371	1.0306	-2.2756	-2.0489	-1.3232	-0.50912	-1.5475	-1.329	-1.7861	0.45874	1.8443	-2.0496	-2.1861	-2.2954	-1.9937	0.86279	0.36057	-1.9656	0.11405	-1.4268	-1.6889	-2.1583	-1.854	-1.2626	-1.9185	-1.6424	-0.89808	-2.2568	-1.3615	-2.0865	-1.8725	-1.9887	-1.8835	-1.7578	-1.3772	-1.5564	-0.69854	-1.8568	-2.0767	-1.9244	-1.4594	0.97229	0.1631	0.72949	-0.059677	-1.2999	-1.7356	-1.9519	-2.0481	-1.5172	-2.1748	1.2268	0.22855	-1.0052	-0.063869	2.1807	-1.9754	-0.048957	-2.2227	-1.8987	2.3221	-1.0448	-1.8146	-1.8754	-0.93079	0.77324	-1.9268	-2.1235	-1.1725	-1.942	-2.0308	-0.11154	-1.7469	1.2492	-1.7622	-0.15917	-1.7181	-1.8415	-1.3556	1.0257	-1.8898	-2.2494	-1.9535	-2.0326	1.2906	-2.1525	-1.475	-1.7201	-1.9993	-1.7612	-1.3906	-1.2162	-1.8754	-1.5135	-1.9803	-1.9863	-2.1885	-2.3949	-2.027	-0.10296	-1.8869	-1.2196	-1.6426	-1.7414	-1.7852	-1.6476	-0.37178	-1.7704	-2.0129	-0.37967	-1.9822	-2.032	-1.5282	-2.0799	-1.821	-1.9402	-1.4517	-1.9982	-1.4224	-1.9261	-2.0261	-1.8676	0.70245	-1.7264	-1.5297	-1.9158	-1.7218	-1.6089	-0.19623	-1.809	-0.80504	0.99801	-2.1009	-1.3824	-2.2369	-2.0117	-1.8472	-1.6719	-1.8988	-1.5884	-1.6836	-0.64465	-0.74921	0.035901	-1.8383	-1.652	-1.7107	-2.3231	-1.876	-2.3199	1.6293	-1.4864	-1.314	-1.6511	-2.0471	0.10665	-1.9896	-1.7239	1.7633	-1.1355	-1.8609	-1.1909	-1.7933	-1.9186	-0.22085	-2.1609	-2.0511	1.6983	-2.1854	-1.9141	-1.8388	-1.7299	-1.7621	-1.1932	-1.8483	-1.7158	0.17716	-1.9093	-1.0053	-2.0975	-2.0047	-2.0208	2.085	-0.30645	-1.727	-1.0644	-1.5856	-1.1004	0.5558	-2.1677	-1.1605	-1.2354	0.37726	-2.2174	-1.7994	-1.9355	-1.8288	-1.8228	0.42889	-1.9474	-2.0904	0.50912	1.463	0.40764	0.69788	1.0421	0.10915	0.72785	0.65492	1.4024	0.52434	-0.52982	0.1524	1.3657	1.6701	-1.6756	-0.18759	-2.1217	1.6466	-1.5095	2.1521	0.98747	-2.0777	-0.58189	1.8834	1.4758	1.3334	1.9652	2.134	1.1532	2.1094	0.75924	-1.8483	0.9864	1.3898	1.2342	-2.1125	-1.7379	1.9151	0.49874	-2.1289	1.4311	1.7264	3.7898	1.4022	-1.9729	0.12839	1.4516	-1.7991	-1.7564	-2.1323	0.55901	-1.8398	0.51843	-2.1354	0.44469	1.1539	1.6419	-1.872	1.8011	1.0603	-1.3819	-2.4511	1.7363	-1.8275	0.93327	-1.3863	-1.996	-2.0806	-1.7986	2.2767	-1.5604	-1.8148	1.1035	-1.7622	1.3452	0.47629	0.98733	-0.13835	-2.0371	1.8924	-1.924	-0.5395	-2.0157	-2.1976	-1.6966	-2.1493	-2.1805	1.6035	-2.1209	0.9711	-1.4965	-1.523	-1.8	-2.0483	-1.5045	-1.6102	2.2953	0.43537	-0.11646	1.3266	-2.0817	-1.5984	-1.7977	-1.9943	-1.7739	1.5143	-0.076964	-2.1613	-1.5729	-1.5228	-1.7876	0.51271	-1.6155	0.10388	-0.96726	-2.0762	-1.5292	-1.5333	-1.9747	-0.063869	-1.8974	-1.7719	-1.7749	-1.9404	-1.7004	-1.7176	-1.9177	-1.3525	-1.7895	-1.1725	1.9103	-2.0528	-1.8021	-1.95	-2.034	1.0827	-2.0082	-1.9129	-1.7068	-1.9566	-1.9798	-1.9387	1.2108	-0.46806	-1.3906	1.1609	-2.0814	-2.2217	-1.8054	-1.9866	-1.9934	-1.7949	-1.3826	-2.3317	-1.5474	-1.0588	-1.9392	0.49423	-0.37967	-0.66003	-1.6797	-0.89871	-2.0663	-1.8851	-1.4517	-1.9982	-0.27865	-1.7705	-1.5603	-1.3279	-1.6089	-2.0859	-1.4275	0.99801	-1.7348	-1.4571	-2.2635	-2.253	-2.133	-2.1012	-1.6762	-1.5856	-1.2692	1.5957	-2.0912	-1.3336	-1.8736	-1.5354	-1.2406	-1.93	-1.446	-0.19327	-1.6854	-1.9576	-2.0101	-0.40725	-1.8231	-2.4677	-2.0063	-1.919	-2.1784	-1.5584	-2.3206	-2.0906	-1.6752	-1.6245	-1.429	-1.8819	-2.1832	-1.0831	-1.6878	0.11852	-1.3873	-2.3818	-2.2617	-0.87388	-1.0753	-0.30055	0.74053	-1.4616	-0.78233	-1.0386	-0.81247	-1.8554	-1.7739	-1.7666	-1.8301	-1.9465	-1.9479	-1.6072	-1.8544	-1.4659	-1.5477	-0.42758	-2.2841	-2.1195	-2.0506	-2.1003	-1.563	-1.1388	-2.2156	-1.3487	-1.4595	-2.0704	-2.0134	-2.0904	-2.0755	0.00062989	1.463	0.40764	0.86504	1.0834	-2.4258	0.43779	1.4084	1.2894	1.2146	-0.50872	0.56872	0.43518	2.0327	0.26262	1.397	1.4417	0.34405	-2.6156	0.98747	1.0493	1.9751	-0.72794	0.65837	-1.8605	0.6937	-1.9995	0.096884	-1.0007	-1.8891	-1.9481	1.1532	1.8333	1.7211	-0.83899	-1.7683	-2.0492	-2.3681	1.0816	-2.0916	0.9864	1.5686	2.9862	-1.6781	1.9223	-1.7664	1.3845	-1.6914	-1.8017	-0.083921	1.9653	-0.53704	0.59176	-0.74629	-2.0929	-1.7582	-1.7624	-0.40781	1.9143	-1.2771	-1.8392	0.20823	-2.1831	-1.959	-0.70934	2.6164	-2.0593	2.2519	-1.7564	-1.1002	-1.6854	0.51843	-1.7011	1.636	0.61421	1.339	-0.3498	0.44469	-2.3032	-0.39903	-0.96833	-2.1487	-2.0994	1.002	-1.9336	-2.228	1.4592	0.86691	-1.6133	-1.7934	-2.2505	-2.1124	-1.9538	-2.1212	-0.62571	-1.8424	-1.821	-1.5814	-1.3863	0.88142	-2.0806	-1.7049	1.0775	-1.5847	-1.3264	-1.8768	-1.8148	-1.7	-1.5592	1.6186	-2.0812	-0.11352	-0.055485	-1.3232	-1.7564	0.45874	-1.575	-1.4457	-0.18724	-1.4288	-1.815	1.2613	-1.822	-1.8869	1.6035	-1.979	0.86279	-1.8338	-1.4268	-1.769	0.030665	-1.6102	-1.8429	-0.56234	-1.572	-2.144	-1.8864	-1.0723	-1.78	-2.1099	0.71777	-0.77383	-1.4537	-1.8298	-1.9721	-1.5553	-1.7184	-2.0266	0.72949	-1.593	-1.5857	-1.748	-2.0524	-1.7876	-0.54247	-1.8433	-1.5219	-1.5292	-1.8809	-1.8137	-1.4915	-1.4595	1.4645	-1.6722	-2.3062	-1.3857	-2.229	-2.0743	-1.7503	-2.1198	-0.61181	-1.6476	-1.5849	-1.8509	-1.9392	-0.30593	-1.4233	-1.9792	-1.5858	-1.0837	-1.8676	-1.8513	-1.808	-1.8229	1.3061	-1.6754	-1.7368	-1.6204	-1.7908	-1.565	-2.0207	-2.039	0.035901	-1.8009	-1.736	-2.0171	-1.1536	-1.7574	-1.8333	0.10665	-1.5354	-1.7485	-1.9247	1.7633	-1.9602	-0.88721	-1.8926	-1.3862	-0.94155	-1.0632	-1.0738	-1.8635	-1.5584	-0.51793	-2.0026	-1.8078	-2.1867	-1.0831	-1.8371	-1.6299	-1.1359	-1.6014	-1.8445	-2.3609	-1.8583	-1.8147	-1.7002	-1.0053	-1.6912	-1.815	-0.3359	1.8356	-1.93	-2.0208	-1.3903	-1.5021	-2.1124	-1.5856	-2.3452	-1.6615	-1.6885	-2.0659	-1.6979	-1.0753	-1.8107	-1.4616	-2.0799	-2.2972	-1.6556	0.072083	-0.048681	-0.78751	-1.7487	-2.3467	-1.7674	-1.4375	-2.3717	0.31087	-2.1039	-1.5642	-2.0318	0.12253	0.84696	-2.3497	-1.8439	-0.91816	-0.4142	-2.2512	-2.0251	-2.0553	-1.6772	-2.1214	-2.0171	1.0048	-2.0054	-1.7462	-1.9723	-2.6013	-2.1898	0.10915	0.79255	-2.0077	1.2738	1.4024	-1.8978	0.5017	1.4709	-2.1667	0.43518	-1.7278	1.9632	1.5754	-1.9341	0.65629	1.3644	-2.0565	-1.7181	-2.5269	-0.1074	-1.7578	0.099798	0.12316	0.096884	1.7317	0.012268	-1.6352	-0.5409	-0.030437	-1.2493	0.44802	0.75924	-1.3901	-1.5	1.2342	-1.8763	-1.6914	-0.083921	0.59176	1.4952	2.971	0.9171	-1.6298	0.62766	-0.70934	0.82455	-2.1789	-2.0471	2.0831	-0.13336	2.2519	-2.5633	1.4516	-0.94487	-2.1188	-2.0502	-1.5792	-2.1462	-1.8067	-1.9169	1.4609	-2.0152	-0.57884	-1.8114	0.74836	-1.2097	-0.7037	-1.9564	-2.1346	-1.9636	1.9779	-1.757	-1.9195	0.93327	0.32871	-1.4458	-1.9177	0.51751	-1.2635	1.3637	0.38989	1.8346	1.6319	1.0398	-1.9863	1.4463	-0.13835	-0.15662	-1.3562	0.65441	-0.022836	-2.091	-0.5395	-0.62151	-1.8893	-1.4288	-1.9388	1.8443	-1.578	-2.167	0.93309	-1.8493	-1.7677	-1.9951	1.2235	-1.5931	0.052369	0.11154	-2.0757	0.77821	-1.7067	-0.093266	-1.8922	-1.7565	-1.9317	-0.41518	1.5351	-0.70609	1.3266	-1.9917	-1.5375	-1.5298	1.2774	-1.21	-0.076964	-2.1065	1.4296	-1.3421	0.063152	-1.6712	-1.0271	-1.8959	-1.748	-1.8841	-1.9913	-2.0142	-2.3262	-2.154	-1.8015	-0.2093	-0.96726	-1.8957	-1.7298	1.2268	1.3361	-2.0529	-1.039	-0.38273	-1.8813	-0.7811	-1.8696	-1.9896	-1.9404	-2.2183	-1.6943	-1.7735	1.751	-1.9521	-1.8184	-1.5861	-1.8706	-1.5689	-2.098	-2.0313	-1.7928	-0.63441	-1.8183	0.064462	1.2184	-0.79661	-0.084835	-1.5603	-2.1718	-2.1919	-2.1109	-2.1342	-2.051	-2.0838	-1.9445	-1.3857	0.94005	-0.942	-1.9064	1.6592	1.1609	0.78176	-1.9773	-1.9814	-2.0452	-2.0551	-0.46635	-1.9401	-0.86751	-1.6731	-2.4205	-2.1371	-2.1867	-2.1305	-1.9792	-1.4224	-1.5403	-1.7633	-1.7854	-2.0295	-1.9022	1.1871	-2.2614	-2.1378	-1.5069	-2.1066	-1.8568	-2.1101	-1.5589	-1.3038	-1.8345	-1.4182	-1.7477	-1.7562	-1.932	1.5957	0.063518	0.79988	-1.9361	-0.70848	-1.7285	-1.2722	-2.1627	-0.88721	-1.7086	-1.8489	-2.0063	-1.8358	-2.0511	-2.1728	1.6983	-1.6051	1.547	-1.5957	-2.2679	-1.7349	-2.2826	-1.9093	-1.9751	2.085	-1.8694	-1.6436	-0.98998	-2.0659	-1.7477	-2.2215	-2.1641	-1.6665	-1.6898	-2.2554	-2.1998	-2.2864	-1.8678	-2.1141	-2.1902	-2.2752	1.576	-2.0877	-1.0876	-1.7099	-2.0309	-0.97979	-1.0488	-1.941	-1.995	-1.5663	-1.7917	-1.8887	-1.9748	-1.9281	-1.8075	0.36023	-1.9734	-1.9195	-1.949	0.00062989	0.86504	0.69788	0.72785	0.77594	1.4024	1.8503	0.43779	-2.1725	-0.20702	-2.0259	1.0049	-2.7042	-1.967	0.56872	1.4818	1.9632	-1.2646	1.8665	-2.0301	1.6987	1.9751	1.8893	1.3233	1.2454	1.4758	-2.1402	-0.43926	0.52087	2.3437	-1.5159	1.833	1.8023	-1.3014	-1.8949	1.7597	1.671	-1.6427	1.5417	1.5686	0.9933	-2.1421	1.4435	2.1189	-2.0478	0.95205	2.971	-0.91402	1.4311	-0.11049	1.7469	0.099206	1.4493	-1.941	2.7749	-0.13629	-1.1002	2.7474	-2.2661	0.59463	-1.39	1.1539	1.4609	-1.7099	0.63031	-2.1487	-0.85458	-1.4482	-1.7597	0.21751	-2.1527	1.7363	-1.9195	-1.821	1.4494	-1.9785	-2.1459	-1.7338	1.9474	1.3938	2.0481	0.99614	1.0398	-1.4554	-1.5612	0.98733	-1.991	1.0306	-1.471	-1.3925	-1.2949	0.45874	-1.575	-1.9267	-1.9624	-1.959	-0.030495	1.2235	-1.5778	0.052369	-1.7995	-1.7471	1.7025	-1.8203	-1.2626	-1.429	-2.1669	-1.4673	-0.89808	-0.25957	1.0663	-0.11646	-0.88743	-0.16288	1.2774	1.221	-2.4924	-2.0605	1.5143	1.4296	-1.3421	-1.1847	-1.5912	-2.0485	-0.10525	-1.9109	-1.09	-1.8433	-1.5172	-1.6283	-2.0253	-1.9109	-2.0333	-1.8137	-1.8813	-1.964	-2.0392	1.9533	0.77324	-1.6138	-0.99265	-1.8746	-1.8926	-1.7851	-1.9299	-2.0099	-1.7279	1.7159	-2.3334	-1.766	-1.7281	-2.2114	0.064462	-2.0502	-1.7002	-1.5451	-1.7239	0.73545	-1.8234	-2.0095	-1.9366	-0.65083	-1.8021	-1.6428	-0.46806	-1.9361	-0.63325	-1.8332	-1.9122	0.96585	-1.8169	-1.0005	-0.55933	-1.4221	-1.7938	-2.0747	-1.9429	-2.1964	-0.98398	-1.1819	-2.0432	1.2897	-0.25459	-1.8419	-1.9426	-1.8513	-1.5435	-1.7286	-2.0321	-1.6009	-1.9388	0.99801	-0.73311	-1.6754	-0.92487	-1.4579	-1.7456	-1.6719	-1.565	-1.8467	-1.0917	-1.5976	-1.7834	-1.9716	-1.8169	-1.6994	-0.46394	-1.9534	-0.4889	-1.606	-1.9705	-1.8978	-0.22085	-2.1085	-0.43945	-1.8589	-1.898	-1.7578	-0.019553	-1.8445	-0.19041	-1.8008	-1.4386	-2.0947	0.74663	-1.7863	-2.1233	-0.60219	-2.2617	-1.9854	-1.7082	-1.8638	-2.2668	-1.6793	-1.7427	-1.8853	-2.184	-2.0032	-1.1978	-2.1441	-0.94025	0.50912	0.86504	0.69788	0.10915	0.72785	1.3162	0.42601	1.4288	-0.33842	1.0587	-1.9781	1.5612	0.58005	-2.3655	0.80611	1.2132	-2.0754	1.2146	0.12918	-1.1894	-1.9977	0.65629	-0.9303	-1.481	-1.8545	1.0493	1.9751	-1.5692	1.1567	-0.72794	-1.9424	-1.5159	-2.0147	-1.8311	-1.7126	0.32556	-1.6189	-2.1042	-1.8483	-2.2143	-2.1693	2.9862	-1.6923	-1.8648	-2.1623	-2.1125	-1.5999	-1.6406	-2.0189	-1.1452	-1.7582	0.20823	-0.82269	-2.3573	-0.20073	-2.0471	0.12839	-0.13336	-1.9304	1.4493	-0.67824	-2.2401	-1.9221	-2.0552	-1.7492	-2.0354	1.339	-1.5792	0.59463	-1.333	-1.9819	0.22334	-1.9378	-0.7037	-2.1234	-2.1212	0.028728	-2.0282	-1.8664	-2.0856	-1.9495	-1.9177	-1.9997	-1.2635	-1.7986	-2.1262	0.99614	-1.4554	-2.1355	-1.4174	-2.2212	-1.4687	-1.7677	-1.7762	-2.3374	-1.8477	-2.0674	-1.2626	-1.429	-0.41518	-1.577	-1.8725	-2.1593	-1.5984	-1.5375	-1.6589	-1.7658	-1.21	-1.5577	-1.7462	-2.0477	-2.0518	-1.9542	-2.2334	-2.4572	-2.0093	-1.8974	-2.116	-1.1336	-1.2539	-0.11154	-1.8706	-1.7726	-2.0313	-1.7946	-1.8021	-1.6102	1.0827	-2.0082	-1.9803	-2.1832	-2.5238	-1.3211	-1.644	-1.4514	-1.7503	-1.8769	-1.8478	-1.4517	-1.7152	-1.8513	-1.5435	0.50912	0.56751	0.79956	1.0834	0.78896	-2.1946	-2.0077	1.2738	1.1658	0.52434	1.619	1.4288	-2.2494	1.6701	1.6234	-2.3077	0.80611	1.4084	1.2662	1.5008	1.9632	0.6088	1.8665	-1.481	1.4561	1.5231	-1.6001	1.3334	-1.1975	1.0712	-1.9564	-1.1946	-1.9127	-2.2366	-2.1072	-1.6172	1.0816	-1.8763	2.8261	-1.364	-2.4499	-0.51039	-1.3958	-1.8914	-0.91402	1.4022	-1.9323	-0.20073	-1.0019	-0.74666	0.11197	2.7749	1.0355	-2.1462	-0.78451	-1.9281	-0.77586	-0.96833	-1.9819	-2.1487	-1.3897	0.99706	-1.9636	-0.62571	-1.6586	-1.3139	1.0775	-1.4025	-2.0289	1.1035	-2.0828	-2.1355	-0.50912	-1.9267	-2.2022	-2.167	-1.1592	-1.9624	-1.0175	-0.0522	0.679	-1.6405	-1.7995	-2.0344	-1.3216	-0.65004	-0.11646	-1.3772	-0.48213	-2.1341	-2.1878	-1.7061	-2.0827	0.14927	-1.7184	-1.762	-1.9641	-1.7876	-1.9109	-1.838	-1.5172	-2.0641	-1.2821	-1.9849	-1.9455	-1.6766	0.36274	-1.0909	-1.8813	-1.964	-1.8974	-1.7365	-1.9552	-0.39693	-1.7749	1.7807	-1.8072	-1.6623	-2.0875	-0.10913	-2.0534	0.66544	-2.0537	-0.79698	-1.9054	-1.9535	-0.89402	-1.9994	-1.2945	-2.0169	-1.1148	-0.65083	-1.6428	-1.8528	1.2108	-0.27943	1.6592	-1.8736	-1.8383	-1.6426	-0.98331	-1.9392	-1.9429	-1.6731	-1.7589	-1.8162	-1.8387	-1.4517	-1.7633	-2.065	-2.0106	-2.2621	-1.0837	-2.13	-1.7732	-2.207	-2.0702	-1.5435	-2.1314	-1.8885	-1.4275	0.33451	-1.9281	-1.6601	-1.4979	-1.7564	-2.2269	-1.8345	-0.5612	-1.8988	-2.1212	-1.9917	-1.9514	-1.7028	-0.27081	-1.6319	-2.3085	-1.089	-1.5791	-1.8358	-1.919	-2.0595	-1.636	-1.9665	-2.0974	-0.029509	-1.5957	-2.0621	-0.94718	-1.8623	-1.6979	-1.9291	-1.8245	-1.9341	-2.1139	1.8356	-2.0208	-1.7434	-2.0775	-1.1101	-1.5856	-1.6553	-2.1907	-1.4444	-1.7739	0.114	-1.627	-1.5925	-1.8268	-1.0386	-1.9854	-2.1677	-0.71184	-1.909	-2.0306	-1.9358	-2.2232	-2.2485	-0.76067	-1.9949	-1.6891	-1.7483	-0.4446	-1.9365	-1.9545	-1.8228	-2.0383	-0.21602	-1.3022	-2.0141	0.42661	-2.0337	-1.1182	-1.8023	-2.0935	-2.2544	-2.069	-1.8891	-1.0794	-1.5955	-1.974	-1.6952	-1.8799	-2.096	-1.3366	-0.93867	-0.95162	-1.1924	-2.0671	0.62058	-1.965	0.50077	-2.009	0.10811	-1.3958	-0.74151	-1.6859	-2.0648	-2.119	-2.2059	-2.0281	-1.8516	-1.9389	-1.0583	-2.0015	-1.8623	-0.40575	-2.1168	-2.0853	-2.2454	0.3699	-1.8377	-1.8664	-1.467	-2.0493	-1.7041	-1.6566	-1.7573	-2.0419	-2.2488	-1.871	-1.9009	-1.9567	-1.4513	-1.7292	-1.7393	-2.023	-1.4011	-1.7731	-1.9748	-1.5571	-2.0775	-2.1559	-1.4481	-2.1298	-1.6972	-1.9106	-1.8306	-2.007	-1.8157	-0.34441	-2.0317	-2.0582	-2.1202	-2.1415	-0.35683	-1.8243	0.84736	-2.1353	-1.944	-1.9825	-1.8589	-2.3866	-1.8282	-2.1595	-2.0221	-2.2813	-1.9436	-1.491	-1.6774	-1.8343	-1.8045	-1.8674	-1.7556	-1.2485	-1.5213	0.46576	-2.049	-1.8591	0.68656	-1.5905	-1.7127	-1.911	-1.9911	-1.8463	-2.2756	-1.9565	-2.3175	-1.7708	-1.8988	-2.1614	-2.0157	-1.9613	-1.7318	-2.1052	-1.865	-1.6229	-1.7176	-2.1808	-1.3267	-1.3952	-1.3911	-1.3482	-2.1307	-2.1676	-1.3453	-1.7032	-0.95485	-1.8745	-1.9603	0.62464	0.12303	-2.1508	-1.4067	-1.9614	-2.2207	-2.4621	-1.7004	-1.2842	-1.8484	-2.3405	-2.1883	-1.8244	0.34125	-1.3733	-1.973	-2.0468	-1.9445	-1.8575	0.24861	-1.7627	-1.9029	-1.6574	-2.0483	-2.211	-1.775	-1.6396	-1.6408	-2.0209	-1.1575	-2.093	-2.0853	-1.7138	-2.1195	-1.2095	-2.0681	-1.8096	-1.3712	-1.8493	-2.0164	-1.6504	-1.907	-2.2935	-1.9863	-2.1991	-2.2697	-1.9803	-2.3369	-2.0205	-1.732	-2.2116	-1.8076	-1.972	-2.306	-1.8984	-0.79002	-2.0607	-2.3406	-1.9469	-1.8946	-2.0492	-1.7857	-1.7463	0.43922	-1.2621	0.40755	-2.0608	-1.9836	-1.1431	-1.2127	-2.3368	-2.188	-1.9459	-2.0468	-1.8406	0.46318	-1.4044	-1.9276	0.50912	0.86504	0.79956	1.0834	0.72785	0.65492	-2.1946	-2.0077	1.2738	0.77594	2.1257	1.3162	0.42601	0.64757	-0.18759	2.0327	1.4818	1.5164	0.46369	-2.1587	-0.58189	1.2454	-2.0624	-2.1749	-2.1769	-1.7489	0.7005	1.5397	-2.2455	-0.25435	0.95207	1.4435	1.9653	2.1189	1.63	0.95205	-2.0083	-1.6893	1.9143	1.9151	1.9364	1.7846	0.20823	1.7469	-1.6575	-0.20409	-1.8223	1.0355	0.080658	1.6438	1.5145	1.636	0.61421	-2.0186	-1.7543	-0.88052	-1.3897	-1.8679	-1.6772	-1.951	1.4494	-1.3679	0.44919	-2.1167	1.3637	-1.3264	0.97736	2.0481	2.5529	-2.2483	-0.11352	0.65441	-2.1149	-1.5306	-2.0157	1.7594	-1.6056	0.93309	-1.2442	-1.7194	-1.979	0.86279	0.36057	-2.1331	1.7025	0.030665	-2.0402	-2.0041	1.6323	-1.9564	-1.8723	-2.4716	-0.11818	-0.70609	-2.144	-1.6529	-1.7977	-1.8973	-1.5577	-1.4567	1.4296	-2.1613	-1.2578	-1.1847	-1.4791	-1.762	-2.31	0.86231	-1.6944	-1.8954	-1.631	-2.0677	-2.3962	-1.6302	-1.967	-1.9171	1.476	1.4607	-0.063869	-1.3811	1.7807	0.87761	-0.55025	-1.8926	-2.0875	-1.5794	-1.806	1.7159	-2.0534	1.6672	-1.9117	-2.0528	-1.9658	-2.5292	-1.9788	-2.012	1.0827	-1.8627	-2.3062	-2.1256	-1.7612	1.0687	1.6592	1.6333	0.78176	-1.8903	-1.9934	-1.4695	-1.9861	-2.3317	-1.9821	-1.5474	-2.0227	-1.9067	-2.2615	-2.1563	-0.15608	-2.0785	-1.6195	-1.8478	-1.6249	-1.7198	-1.7263	-1.9588	-1.8161	-1.4517	-2.3289	-1.7705	-1.7152	1.1871	-1.1419	-1.8885	-1.7664	-1.7624	-2.2289	-2.0273	-1.9686	-2.0207	-1.932	-2.0914	-1.9907	-2.0986	-0.25656	-1.9729	-1.9679	-1.4687	-1.9883	-1.9145	-1.9534	-0.4889	-1.9896	-1.8866	-1.9917	-2.0358	-1.4225	-1.8435	-1.6355	-1.9295	-2.3402	0.41451	-2.1366	-0.47633	-2.196	-1.825	-2.2422	-1.5791	-1.534	-1.7868	-1.7602	1.6983	-2.2308	-1.7511	-1.8979	-2.0441	-2.0906	-1.85	1.547	-1.8836	-2.1867	-1.8483	-1.1359	-1.9093	-1.8054	-1.7407	-1.9943	-0.79777	-2.1139	1.8226	-0.10898	-0.3359	1.8356	-1.8976	2.085	-2.0273	-0.30645	-0.3183	-1.8375	-2.1582	2.0574	-2.1861	-1.909	-2.0505	-2.0506	-0.25746	-1.9038	-2.1436	-0.91174	-2.0163	0.088746	-2.3066	-0.11804	-2.0105	-1.8854	-2.0799	-1.7099	-1.7816	-1.7803	-2.3205	0.17276	-1.4813	-0.97979	-1.6222	-1.0794	-1.8217	-0.30918	-2.6387	-0.6785	-0.36152	-2.4401	0.36023	-1.4181
4	7	9	10	11	13	16	17	23	25	30	34	51	75	98	143	184	204	205	215	229	244	263	293	316	327	358	361	405	451	467	471	494	496	499	540	557	566	569	584	592	593	596	599	626	631	686	700	715	720	733	741	777	780	789	797	809	830	834	900	953	960	974	1037	1049	1092	1116	1131	1135	1145	1176	1183	1200	1205	1245	1247	1248	1304	1333	1339	1343	1348	1362	1365	1373	1380	1408	1410	1424	1433	1443	1446	1459	1463	1464	1469	1470	1473	1478	1485	1490	1503	1509	1512	1514	1516	1530	1544	1562	1565	1567	1578	1580	1593	1599	1610	1614	1641	1652	1660	1664	1696	1725	1748	1765	1780	1782	1793	1795	1802	1825	1830	1831	1853	1857	1858	1869	1887	1889	1890	1909	1929	1933	1946	1957	1958	1988	1990	2019	2031	2036	2061	2062	2070	2082	2083	2098	2120	2153	2167	2169	2206	2217	2225	2227	2249	2263	2283	2289	2319	2336	2339	2352	2357	2361	2374	2390	2398	2438	2439	2441	2450	2464	2473	2485	2505	2550	2553	2561	2573	2592	2621	2630	2633	2637	2644	2657	2660	2665	2669	2682	2684	2690	2700	2724	2729	2732	2737	2742	2749	2771	2781	2786	2788	2792	2831	2838	2844	2845	2849	2852	2853	2865	2867	2875	2886	2891	2893	2907	2928	2929	2939	2954	2965	2979	2980	2991	3014	3040	3045	3048	3063	3074	3083	3084	3087	3091	3096	3109	3110	3125	3143	3160	3168	3177	3181	3184	3234	3251	3262	3265	3273	3282	3286	3299	3314	3326	3332	3354	3376	3420	3438	3440	3448	3459	3483	3537	3538	3554	3589	3608	3630	3641	3658	3809	3826	3831	3834	3839	3846	3856	3860	3883	3887	3901	3956	3961	3963	4003	4010	4031	4058	4059	4074	4126	4132	4135	4141	4151	7	8	9	11	12	13	15	17	22	24	28	48	54	71	73	130	135	252	254	260	276	292	300	304	350	361	366	396	435	438	453	487	516	536	567	589	591	667	702	737	758	827	879	893	922	947	958	966	999	1002	1024	1062	1098	1099	1146	1197	1290	1299	1328	1332	1350	1394	1446	1462	1482	1491	1508	1528	1612	1630	1634	1671	1676	1685	1689	1778	1789	1816	1853	1912	1917	1920	1946	1960	1976	1986	2037	2041	2049	2060	2063	2076	2136	2172	2201	2219	2234	2251	2281	2292	2302	2334	2369	2392	2404	2487	2495	2563	2567	2589	2633	2662	2676	2713	2756	2763	2800	2805	2833	2852	2908	2928	2933	2936	2940	2949	2996	2997	3039	3044	3064	3069	3095	3203	3313	3317	3328	3380	3400	3446	3454	3464	3495	3515	3518	3547	3549	3582	3679	3714	3721	3732	3754	3774	3776	3788	3806	3858	3898	3902	3966	4014	4032	4044	4109	4113	4138	4164	4168	4246	4298	4301	4304	4313	4325	4329	4341	4433	4444	4452	4504	4515	4524	4530	4549	4556	4569	4579	4622	4646	4664	4665	4728	4743	4746	4756	4761	4836	4855	4899	5006	5025	5039	5099	5102	5131	5133	5176	5217	5248	5294	5300	5307	5351	5373	5375	5520	5527	5546	5568	5574	5611	5632	5662	5673	5689	5706	5780	5781	5796	5820	5855	5898	5908	5944	6005	6008	6040	6048	6050	6068	6088	6105	6109	6125	6181	6199	6212	6223	6239	6262	6297	6338	6374	6408	6491	6500	6511	6534	6564	6582	6633	6674	6797	6885	6922	6951	7010	7026	7147	7171	7178	7213	7224	7246	7251	7252	7253	7302	7322	7352	7422	7430	7459	7466	7484	7595	7627	7719	7779	7792	7805	7905	7916	7945	7948	7974	8036	8149	5	10	12	13	20	22	26	78	92	135	146	178	207	220	258	267	330	352	385	417	442	449	460	461	464	500	513	545	590	591	604	605	620	641	654	656	664	688	692	693	695	697	731	736	745	762	768	802	812	827	829	833	840	848	867	960	981	1002	1033	1060	1105	1139	1144	1183	1195	1256	1293	1335	1345	1374	1381	1399	1401	1423	1437	1441	1455	1461	1533	1679	1687	1696	1697	1722	1777	1790	1801	1826	1849	1945	2023	2042	2043	2054	2068	2082	2085	2105	2134	2136	2156	2158	2168	2215	2321	2334	2349	2392	2418	2459	2466	2491	2509	2525	2543	2555	2560	2569	2572	2610	2686	2699	2713	2753	2777	2786	2801	2804	2816	2893	2905	2967	2984	3001	3019	3043	3058	3066	3091	3107	3160	3173	3196	3230	3231	3261	3285	3286	3311	3319	3327	3349	3353	3356	3399	3431	3435	3451	3462	3479	3483	3506	3530	3545	3613	3630	3640	3641	3700	3747	3771	3782	3821	3825	3830	3879	3926	3945	3980	3986	4017	4045	4075	4125	4145	4161	4191	4196	4197	4229	4296	4304	4359	4362	4374	4380	4384	4407	4410	4425	4456	4478	4597	4616	4626	4660	4674	4724	4746	4750	4754	4767	4773	4786	4791	4820	4821	4835	4885	4886	4900	4915	4926	4952	5004	5027	5061	5064	5226	5271	5272	5319	5323	5332	5349	5362	5399	5444	5466	5489	5525	5574	5585	5595	5599	5617	5655	5656	5668	5737	5814	5819	5822	5839	5850	5858	5906	5931	5953	5956	5960	6045	6065	6067	6072	6089	6112	6117	6165	6175	6177	6204	6248	6254	6260	6315	6327	6359	6377	6476	6524	6567	6605	6631	6648	6695	6700	6718	6745	6747	6908	6941	6990	7090	7169	7184	7186	7253	7258	7316	7320	7480	7588	7593	7606	7631	7655	7665	7753	7816	7846	7863	8108	8153	8209	8236	8254	8328	8483	8486	8529	8536	8562	8573	8607	8684	8696	8814	8837	8972	8997	9022	9031	9113	9144	9242	9266	9551	9673	9901	1	4	5	7	9	10	12	14	16	17	19	23	25	26	33	44	82	85	97	167	171	181	189	205	207	226	260	269	273	280	301	327	362	366	373	385	392	393	435	441	459	471	473	502	543	546	567	589	602	642	643	645	659	677	689	723	735	759	767	768	778	783	799	814	843	857	908	948	970	971	996	1018	1027	1053	1054	1059	1065	1072	1075	1087	1127	1137	1189	1199	1244	1250	1290	1294	1296	1297	1311	1344	1371	1394	1418	1437	1439	1443	1450	1458	1492	1496	1515	1577	1608	1635	1657	1661	1695	1698	1715	1724	1749	1764	1771	1785	1786	1830	1884	1903	1926	1946	1948	2005	2010	2026	2062	2089	2094	2115	2137	2171	2209	2231	2279	2296	2305	2307	2339	2341	2359	2389	2400	2426	2454	2502	2503	2504	2505	2521	2522	2558	2566	2581	2590	2611	2628	2644	2653	2673	2706	2709	2717	2731	2761	2783	2807	2813	2819	2850	2893	2926	2935	2947	2971	2977	2992	2995	3026	3032	3050	3083	3084	3125	3190	3265	3270	3277	3279	3320	3342	3357	3367	3390	3411	3452	3457	3458	3496	3508	3555	3562	3606	3637	3656	3697	3701	3710	3729	3750	3763	3767	3853	3863	3888	3973	4069	4078	4082	4121	4156	4164	4271	4279	4289	4393	4416	4488	4518	4519	4571	4599	4653	4689	4701	4702	4709	4729	4765	4813	4837	4858	4884	4900	4913	4943	4960	4967	4976	5007	5011	5019	5028	5071	5082	5094	5129	5133	5177	5191	5203	5243	5250	5268	5272	5274	5283	5313	5351	5398	5403	5424	5429	5447	5456	5493	5525	5604	5616	5669	5683	5689	5712	5742	5794	5797	5820	5840	5862	5867	5901	5959	6011	6032	6188	6317	6396	6496	6535	6559	6587	6631	6639	7087	7113	7120	7290	7316	7326	7355	7367	7381	7397	7418	7432	7472	7500	7509	7538	7555	7561	7565	7607	7625	7630	7640	7667	7684	3	6	7	12	14	17	18	42	66	73	124	130	147	151	201	226	242	260	272	289	304	314	316	353	391	394	427	445	482	483	495	501	528	532	584	601	661	683	692	716	747	764	766	785	791	798	824	857	895	942	945	952	953	958	973	998	1009	1049	1061	1065	1073	1100	1104	1131	1139	1180	1194	1198	1229	1253	1278	1285	1328	1342	1355	1357	1479	1508	1513	1560	1597	1661	1664	1829	1831	1849	1864	1946	1978	2038	2054	2067	2092	2154	2176	2261	2309	2433	2493	2520	2568	2629	2652	2684	2728	2732	2751	2760	2788	2804	2866	2886	2888	2896	2930	2932	2988	3003	3030	3044	3073	3113	3161	3200	3222	3256	3282	3324	3346	3359	3429	3430	3434	3537	3599	3629	3689	3707	3735	3759	3785	3789	3848	3910	3933	3944	4019	4066	4094	4153	4176	4221	4248	4273	4313	4319	4321	4333	4336	4373	4415	4457	4494	4499	4508	4528	4549	4552	4557	4625	4664	4675	4701	4702	4717	4738	4830	4841	4851	4860	4880	4968	5008	5021	5039	5043	5150	5163	5202	5213	5225	5265	5294	5353	5376	5455	5519	5541	5562	5570	5591	5627	5648	5668	5724	5937	5961	6090	6125	6161	6181	6255	6302	6524	22	59	65	70	94	99	102	164	172	191	193	240	250	281	282	359	421	430	500	536	561	576	616	619	741	764	875	905	986	1057	1107	1148	1201	1252	1260	1283	1341	1543	1603	1665	1686	1827	1863	1925	1937	2034	2106	2115	2153	2161	2237	2242	2280	2438	2439	2451	2585	2717	2800	2847	2859	2861	2970	2982	2995	2996	3007	3061	3080	3102	3119	3145	3150	3182	3193	3240	3244	3257	3280	3286	3290	3305	3332	3403	3410	3432	3459	3470	3484	3496	3507	3515	3536	3562	3564	3576	3588	3605	3617	3628	3666	3668	3806	3970	4220	4233	4249	4328	4353	4418	4534	4552	4732	4756	4777	4841	4957	5009	5048	5612	5617	5647	5661	5685	5721	5784	5796	5903	5917	5971	5987	7	8	9	10	12	15	16	19	23	25	55	62	88	91	116	120	132	149	167	197	209	256	269	290	357	365	372	377	386	397	403	405	416	424	492	527	540	556	576	613	623	637	710	720	737	813	816	825	846	853	868	887	894	923	924	952	977	1022	1025	1045	1050	1057	1070	1079	1126	1127	1141	1159	1169	1185	1193	1212	1227	1236	1252	1254	1259	1271	1282	1286	1295	1355	1362	1379	1387	1398	1399	1421	1439	1446	1490	1492	1493	1515	1516	1530	1586	1592	1597	1630	1648	1659	1662	1663	1726	1729	1738	1798	1813	1816	1826	1847	1866	1872	1875	1887	1901	1908	1937	1939	1946	1967	1972	1991	1998	2011	2018	2151	2207	2222	2225	2250	2269	2271	2273	2286	2332	2350	2372	2383	2414	2426	2428	2434	2437	2447	2449	2460	2475	2492	2506	2538	2539	2550	2567	2583	2591	2611	2635	2667	2686	2691	2708	2732	2765	2773	2780	2797	2798	2802	2815	2866	2876	2909	2920	2933	2946	3012	3023	3028	3045	3052	3053	3085	3118	3123	3158	3164	3214	3226	3238	3257	3268	3277	3326	3334	3351	3356	3360	3373	3385	3408	3444	3473	3475	3476	3484	3572	3580	3625	3666	3670	3725	3734	3745	3763	3769	3800	3801	3816	3839	3862	3869	3874	3877	3881	3884	3945	3954	3985	3997	4085	4112	4129	4144	4167	4185	4213	4242	4254	4289	4293	4301	4308	4327	4338	4414	4459	4561	4604	4666	4671	4701	4713	4785	4805	4808	4844	4881	4905	4969	5027	5133	5138	5148	5172	5245	5249	5252	5255	5292	5339	5366	5427	5454	5467	5512	5609	5666	5679	5688	5693	5703	5735	5751	5780	5783	5791	5807	5818	5830	5859	5879	5920	5934	5969	5979	6032	6063	6069	6111	6127	6146	6155	6198	6199	6209	6231	6292	6323	6391	6427	6451	6481	6528	6539	6540	6542	6573	6599	6651	6675	6725	6739	6741	6786	6790	6850	6855	6860	6924	6945	7084	7109	7142	7169	7177	7192	7221	7253	7258	7280	7294	7309	7314	7356	7372	7381	7409	7452	7462	7530	7571	7574	7652	7677	7687	7703	7782	8035	8078	8088	8132	8138	8180	8185	8214	8223	8248	8278	8308	8314	8385	8404	8409	8427	8471	8493	8505	8512	8516	8734	8819	8834	8842	8862	1	8	11	14	18	19	21	22	23	40	99	111	112	180	183	186	192	198	270	273	277	289	315	330	335	340	355	421	434	445	452	462	468	470	490	500	582	583	609	627	631	643	681	689	693	712	721	745	762	789	801	826	871	892	900	906	927	978	980	999	1007	1021	1044	1101	1133	1149	1213	1219	1220	1221	1263	1276	1290	1295	1334	1336	1337	1346	1363	1411	1414	1424	1442	1467	1474	1489	1495	1499	1506	1517	1526	1553	1556	1562	1571	1576	1599	1612	1661	1662	1678	1708	1711	1712	1717	1720	1721	1767	1779	1782	1793	1797	1823	1827	1828	1854	1881	1886	1891	1902	1932	1942	1956	1978	1991	1994	2003	2008	2012	2023	2031	2047	2064	2069	2126	2134	2154	2173	2185	2204	2234	2260	2276	2333	2405	2415	2418	2442	2466	2493	2514	2517	2521	2527	2548	2556	2561	2567	2587	2603	2620	2629	2630	2653	2680	2693	2710	2742	2756	2758	2770	2780	2815	2841	2855	2871	2904	2908	2909	2922	2927	2951	2966	2984	2995	3031	3037	3045	3050	3077	3079	3092	3100	3114	3139	3143	3149	3182	3183	3192	3196	3214	3251	3255	3257	3259	3284	3288	3294	3298	3308	3311	3312	3314	3317	3351	3377	3394	3404	3412	3449	3452	3474	3503	3508	3541	3561	3579	3585	3607	3634	3642	3667	3692	3697	3718	3731	3742	3743	3753	3776	3788	3807	3815	3871	3875	3882	3897	3918	3920	3922	3981	3984	3986	3993	3999	4011	4015	4028	4031	4067	4076	4104	4149	4152	4187	4217	4220	4256	4269	4285	4294	4303	4330	4431	4467	4468	4506	4518	4525	4543	4577	4580	4605	4610	4615	4692	4723	4746	4765	4768	4814	4846	4865	4888	4901	4912	4926	4940	4991	5008	5088	5092	5132	5141	5188	5196	5229	5230	5248	5261	5288	5340	5510	5557	5570	5622	5642	5958	6041	6061	6071	6111	6181	6233	6245	7	8	9	10	13	21	22	28	44	46	64	76	91	113	133	136	173	203	224	246	292	317	324	376	394	407	416	438	448	464	502	529	545	549	580	598	621	627	633	637	641	659	663	680	708	724	788	789	797	803	825	827	834	840	892	899	920	928	929	955	993	1001	1025	1158	1169	1185	1187	1188	1220	1257	1258	1284	1300	1309	1312	1313	1396	1401	1415	1420	1447	1458	1464	1487	1500	1521	1545	1622	1623	1632	1655	1660	1681	1688	1696	1710	1729	1753	1757	1791	1795	1799	1812	1823	1832	1835	1876	1908	1917	1924	1975	1998	1999	2032	2038	2052	2066	2132	2145	2186	2189	2228	2244	2249	2268	2278	2304	2305	2328	2346	2447	2454	2467	2471	2473	2511	2570	2611	2617	2618	2634	2645	2660	2669	2690	2710	2754	2837	2861	2867	2915	2942	3002	3003	3008	3051	3060	3065	3068	3069	3076	3098	3099	3108	3129	3143	3146	3176	3205	3225	3232	3234	3268	3271	3297	3309	3327	3339	3341	3363	3384	3396	3397	3461	3472	3476	3483	3493	3508	3525	3542	3564	3594	3597	3601	3607	3625	3640	3644	3720	3753	3793	3804	3812	3837	3883	3887	3946	4038	4060	4075	4100	4143	4161	4224	4232	4235	4266	4267	4281	4288	4312	4335	4356	4402	4444	4487	4520	4537	4557	4558	4563	4582	4612	4633	4638	4648	4682	4696	4712	4731	4811	4817	4828	4844	4848	4851	4879	4898	4926	4927	4945	4969	5032	5137	5184	5295	5321	5376	5409	5419	5424	5434	5461	5526	5530	5576	5639	5651	5671	5687	5692	5696	5704	5752	5763	5769	5807	5814	5866	6014	6191	6195	6217	6220	6225	6230	6245	6256	1	2	3	9	10	11	15	107	110	115	146	147	168	175	182	195	207	260	271	273	282	294	295	342	414	431	433	437	462	484	487	489	502	514	528	532	556	572	586	619	623	627	634	638	645	655	661	667	668	670	678	695	702	713	721	746	753	774	783	786	826	835	845	846	855	871	876	910	929	969	979	991	1001	1008	1009	1013	1018	1023	1077	1078	1090	1096	1103	1107	1132	1139	1141	1168	1170	1179	1199	1200	1218	1222	1229	1248	1249	1259	1261	1300	1311	1313	1320	1332	1362	1368	1369	1378	1381	1420	1439	1455	1469	1479	1488	1490	1531	1533	1548	1553	1583	1596	1601	1628	1640	1651	1656	1664	1665	1675	1682	1694	1696	1718	1720	1758	1797	1837	1860	1876	1949	1950	1962	1973	1989	2010	2049	2059	2070	2085	2096	2111	2112	2129	2157	2196	2221	2234	2239	2247	2270	2274	2284	2328	2371	2390	2467	2552	2555	2560	2604	2654	2698	2768	2804	2834	2838	2875	2936	2978	3035	3058	3075	3082	3145	3280	3287	3293	3319	3336	3370	3384	3436	3451	3464	3472	3521	3549	3584	3621	3645	3657	3686	3692	3702	3810	3859	3860	3866	3910	3924	3956	3963	3985	3990	4020	4036	4041	4053	4058	4066	4083	4087	4112	4147	4165	4166	4169	4227	4262	4285	4312	4318	4355	4359	4456	4491	4517	4550	4555	4565	4574	4606	4639	4701	4707	4751	4786	4798	4811	4852	4871	4880	4891	4910	4958	4979	5021	5024	5025	5036	5050	5062	5098	5112	5127	5134	5154	5165	5185	5198	5200	5203	5221	5230	5235	5238	5270	5288	5300	5310	5344	5347	5348	5354	5363	5376	5403	5411	5424	5442	5590	5613	5691	5771	5917	5945	5949	5974	6087	6114	6271	6440	6458	6481	6663	6680	6692	6693	6730	6763	6783	6793	6811	6979	7202	7301	7377	7383	7388	7398	7442	7452	7465	7487	7535	7537	7545	7563	7752	7791	1	5	19	23	25	26	28	29	69	93	129	142	146	181	193	194	195	196	240	241	252	259	268	278	304	308	330	340	349	387	390	445	460	505	522	534	535	537	538	555	559	578	580	610	618	666	670	768	775	780	790	800	832	856	861	862	869	889	895	903	910	911	920	951	968	984	1021	1029	1032	1034	1067	1075	1082	1086	1094	1099	1101	1102	1120	1126	1128	1129	1131	1140	1291	1292	1342	1348	1351	1357	1360	1361	1382	1385	1413	1432	1440	1500	1502	1504	1546	1603	1605	1613	1623	1627	1644	1654	1661	1666	1670	1677	1701	1703	1713	1719	1726	1745	1746	1751	1765	1773	1781	1792	1803	1825	1826	1844	1865	1909	1915	1930	1960	1971	1998	2050	2060	2071	2078	2110	2123	2152	2158	2159	2166	2197	2222	2270	2310	2319	2331	2345	2401	2447	2448	2465	2466	2475	2479	2497	2529	2530	2572	2593	2598	2602	2639	2656	2677	2706	2718	2741	2750	2766	2786	2794	2809	2835	2864	2870	2886	2889	2890	2893	2911	2924	2926	2948	2956	2978	2982	2986	3000	3004	3014	3028	3039	3057	3077	3085	3089	3106	3115	3167	3169	3194	3211	3237	3326	3342	3343	3414	3435	3442	3452	3497	3498	3519	3555	3600	3613	3634	3638	3652	3659	3709	3725	3748	3784	3827	3842	3859	3875	3884	3890	3906	3926	3943	3949	3972	3974	3977	4024	4029	4034	4070	4092	4096	4201	4232	4235	4249	4290	4300	4311	4334	4345	4381	4424	4441	4460	4499	4531	4538	4550	4564	4671	4696	4709	4715	4723	4750	4850	4859	4965	4971	4973	4974	4997	5047	5072	5077	5092	5121	5132	5234	5338	5377	5385	5386	5406	5473	5482	5489	5500	5507	5511	5519	5527	5543	5545	5558	5613	5849	5853	5862	5865	5877	5901	6025	6206	6253	6285	6374	6421	6498	6560	6574	6578	6582	6589	6639	6699	6703	6711	6717	6721	6743	6748	6776	6781	6831	2	3	11	13	27	35	40	67	73	89	119	138	144	152	160	167	176	179	213	216	223	234	267	283	286	301	342	351	355	391	395	407	419	422	444	449	451	455	461	500	505	511	512	520	544	563	567	599	634	659	664	681	693	704	718	762	775	787	801	851	867	902	922	924	940	948	949	969	970	985	1016	1035	1047	1050	1075	1087	1090	1167	1184	1190	1213	1214	1232	1243	1245	1249	1252	1271	1287	1301	1342	1344	1354	1380	1391	1402	1430	1432	1457	1459	1486	1487	1490	1497	1499	1524	1549	1579	1580	1594	1609	1612	1614	1625	1649	1683	1687	1693	1716	1717	1732	1744	1800	1855	1872	1886	1903	1906	1919	1969	1972	1975	1987	1999	2001	2078	2105	2113	2130	2132	2158	2159	2160	2245	2254	2256	2259	2291	2299	2348	2356	2377	2394	2406	2416	2418	2440	2472	2504	2505	2546	2560	2562	2564	2579	2614	2649	2653	2654	2664	2687	2694	2699	2712	2713	2716	2753	2755	2772	2787	2791	2795	2807	2830	2851	2857	2882	2884	2890	2894	2899	2933	2952	3012	3013	3016	3043	3048	3067	3071	3076	3095	3121	3155	3158	3195	3230	3253	3260	3290	3291	3316	3344	3358	3367	3381	3400	3429	3440	3445	3453	3470	3489	3492	3496	3526	3550	3575	3622	3647	3688	3704	3732	3773	3782	3826	3832	3860	3877	3882	3935	3936	3939	3953	3958	4005	4015	4041	4064	4128	4130	4164	4177	4179	4194	4237	4249	4295	4300	4301	4307	4338	4362	4407	4462	4474	4486	4497	4534	4535	4601	4604	4611	4662	4678	4684	4784	4814	4839	4902	4911	4924	4941	5036	5042	5045	5117	5155	5157	5180	5190	5226	5242	5269	5295	5443	5626	5644	5732	5787	5840	5973	5984	6106	6132	6370	6515	6581	6600	6613	6	7	11	13	19	20	41	49	56	67	71	80	102	108	112	135	143	151	153	168	215	233	237	249	278	312	313	342	347	361	400	419	455	463	468	491	495	529	573	598	600	630	645	648	652	658	663	683	696	710	753	868	872	875	878	884	889	892	915	921	924	925	941	977	978	1007	1018	1029	1039	1064	1088	1089	1117	1122	1123	1174	1182	1218	1255	1263	1306	1308	1310	1337	1339	1351	1353	1358	1360	1396	1426	1430	1457	1520	1535	1555	1560	1638	1675	1694	1749	1763	1784	1879	1886	1888	1893	1896	1915	1968	1980	1985	2006	2038	2040	2060	2065	2097	2110	2147	2180	2202	2235	2237	2245	2265	2272	2280	2291	2376	2398	2411	2541	2542	2565	2570	2654	2663	2731	2757	2794	2799	2864	2872	2942	2955	2981	3008	3051	3076	3088	3192	3201	3218	3247	3269	3310	3532	3601	3608	3695	3732	3868	6
