# Supplementary material for: Molecular basis of CTCF binding polarity in genome folding
Source: Nat Commun. 2020 Nov 5;11:5612. doi: 10.1038/s41467-020-19283-x (PMC7645679; doi:10.1038/s41467-020-19283-x)
Supplement: Supplementary file 7 — Source Data [file 41467_2020_19283_MOESM7_ESM.zip › Nora Caccianini Fudenberg 2020 - Source data files/Extended_Data_Fig_1f_logD_RAD21-Halotag_CTCF-AID_Tir1_untreated.txt]

0.0051856	0.99789	0.078264	1.2451	0.49159	-1.2891	1.2446	-2.1495	-1.353	-1.9512	-1.1827	-1.8919	-1.159	1.2706	0.023921	-1.6569	-2.0179	-1.8171	-0.16416	2.1652	-1.5523	1.4332	1.8026	-0.452	-0.6182	1.3629	1.1664	0.27041	-1.9821	-1.8111	-1.7861	-2.0074	-1.7596	-1.6575	-0.42572	-2.0785	-0.88178	-2.0545	-1.4459	0.96225	-2.3644	-0.54963	-1.6817	-1.2302	-0.67156	-2.0187	-2.0889	-0.78511	0.86202	-1.817	-2.0354	-0.67631	0.037963	-0.79332	-1.7104	-2.1416	-2.2225	-1.2823	-1.9492	-1.8002	-1.871	-1.0669	-1.1688	-1.6173	-1.8045	-2.3437	-1.8747	-2.0395	-0.76349	-2.1555	-0.29762	-1.7423	-1.8408	-1.4835	1.496	-1.938	-1.8336	-1.9651	-0.88883	-2.0476	-2.1168	-1.7039	-1.5323	-0.48075	-2.1075	0.62626	0.77187	0.99789	-1.7239	-1.2763	-1.9359	-1.7563	-2.1325	-1.8468	-2.0478	1.0765	0.9147	-1.3719	1.5405	1.1664	-1.8642	-1.9772	-2.0322	-0.75191	-1.9977	-1.2891	0.19106	-0.65859	-1.7424	-0.8778	-1.8397	-2.059	0.73945	-2.2968	-1.8369	-2.2563	-1.875	-2.2884	0.50995	-1.9351	-1.7553	-2.5339	-1.4713	-1.2125	-1.124	-0.7964	-1.6984	-1.8199	-2.4817	-1.7291	-1.7077	-0.58578	-1.8988	-1.4674	-0.21083	-1.3561	-2.2859	0.38651	-1.8433	-2.0778	-1.8196	-2.0315	-2.0442	-1.682	-2.301	-1.7516	-1.9918	-2.2616	-1.9706	-2.0421	-1.9307	-1.4152	-1.0096	-1.9036	-0.50845	-0.63254	-1.6765	-1.9505	-1.7913	-1.8007	-1.7754	-0.67705	-1.8361	-1.8796	-2.1701	-1.7005	0.47788	-2.1913	-1.1339	-1.6188	-1.4254	-1.9671	-1.8269	-1.9143	-1.7229	-1.8972	-1.1588	-2.1803	0.099428	-1.0717	-1.5342	-1.839	-1.5383	-1.6109	1.164	0.078264	1.3471	1.2451	1.366	1.6322	-2.1033	-1.9786	1.5663	1.0094	-0.39449	1.6404	0.57065	-2.1156	-2.1611	0.68471	5.0663	-2.201	-0.35702	1.1012	0.37425	-1.7034	-1.6724	1.5719	-2.2447	-2.2479	-1.9883	-1.8617	-2.1705	-1.0142	-1.7092	-1.9337	-1.9145	-1.0039	-1.8938	-0.51718	-1.6575	1.1765	-1.1193	0.96225	-2.1541	-1.7433	-0.86018	2.173	-2.0523	-0.54266	1.8494	-2.0554	-1.7797	-0.85447	1.1767	-1.8154	-1.5697	0.80916	-1.6354	-1.9505	-1.2935	0.41222	-0.28787	-1.8744	-2.0892	-1.1027	-1.9301	-1.5487	-1.1541	0.4139	-1.9655	-1.9446	-1.8988	-2.435	-2.0641	-2.0734	-2.1521	-1.9207	-1.8747	-1.0326	-1.9934	-1.6733	-2.0034	-2.1334	-0.4471	-2.008	-2.004	-0.83724	-1.2843	-0.67705	-1.4488	-1.113	-1.9495	-2.4657	-1.1854	-2.0759	-1.9847	-1.998	-0.80105	-2.1785	-1.9402	0.86396	-1.0267	-1.8085	-1.0695	-1.9175	-1.6291	-1.7362	-1.6653	-1.6958	0.16202	-1.7115	-1.8049	-1.6699	-1.5961	-0.8879	-0.82912	-0.80361	-0.4221	0.090888	-0.024642	-1.9304	-0.47475	0.77187	0.24129	0.99789	0.078264	1.5663	1.9205	-1.8302	1.6404	-1.3014	-1.9389	-0.43516	-1.9391	-1.8848	2.7111	0.37425	-2.082	1.5651	1.4332	-2.2934	0.77057	1.5405	2.3634	1.6877	1.485	-1.7594	-0.11883	1.4541	0.96225	-2.0861	-1.1567	-0.82662	-1.774	-1.4981	-1.7895	1.4071	-1.3837	-1.5665	1.8916	-1.7808	-0.95085	-1.7356	-0.76538	-1.1027	-1.9476	-1.5712	-2.0535	-1.0436	-1.463	-1.4286	-2.1917	-0.92807	-1.8253	-1.0461	-1.8077	-1.0669	0.90288	-1.0863	-1.8747	-1.4479	-1.7692	3.0439	-2.3046	-1.5849	-1.7296	-1.4004	-1.8984	-1.9695	-1.9973	-0.10334	-1.9813	-1.6185	-1.8757	-1.3838	0.31257	-0.0064205	-1.9307	-1.9036	-1.4915	-0.85486	-2.1241	-1.8634	-2.0476	-2.0512	-1.1396	-1.7852	-1.9192	-2.2153	-1.4788	-1.7437	-1.5547	-2.077	-1.6525	-1.4254	-1.9143	-2.1051	-1.6657	-1.8419	-1.693	-2.141	-1.9568	-0.45044	-2.0023	-0.26905	-1.7678	-1.8979	-1.4667	-1.6969	-2.126	-2.173	-1.5497	-2.1812	-1.8534	-1.1507	-1.0845	-2.0604	-1.6215	-1.8122	-1.675	-0.36136	-1.5164	-1.7407	-2.0055	-1.0934	-1.1244	-1.9892	-1.4813	-0.5256	-1.6066	-2.0801	-0.77519	-0.34558	-0.4221	-2.0011	-1.8228	-0.91773	-1.5882	-0.44895	-0.96902	-0.29368	-0.048297	-2.0207	-0.49063	-1.8595	-1.5873	-1.661	-1.5545	-1.9744	-1.7157	-1.1347	-1.0729	-1.2349	-1.8421	0.21015	-1.8413	-1.8931	-1.8133	-2.0057	-1.982	1.35	-2.123	-1.7844	-1.7197	1.164	0.24129	0.99789	0.49159	-1.9173	0.030496	0.27984	-1.4998	-0.54595	1.7763	-2.0784	-2.2335	0.025918	-1.7233	1.8768	-1.9792	-2.1341	-1.5991	0.84093	-1.2854	-1.9024	2.1652	0.18796	-2.0013	-2.0721	-0.42359	-1.6068	-1.0532	-2.2052	0.54089	-1.9204	-1.8212	-1.6731	-0.36483	-1.9797	-2.1309	0.11378	0.55769	-2.3923	0.14812	-0.89015	0.26362	-1.932	-2.1123	-1.5025	-0.73849	-1.1313	-1.8514	-1.8167	-1.714	-0.66834	-1.772	-1.4234	-1.4203	-1.0607	-2.0374	-1.4034	-1.0196	-0.26294	-2.1926	-0.2954	-0.33876	-1.1143	-2.1521	-2.3437	-1.7282	-0.59983	-1.8223	-0.47293	0.62626	0.77187	0.99789	0.078264	1.2451	0.39145	0.49159	1.366	-1.9238	-2.0323	-2.0938	0.2513	0.030496	0.37115	-1.3753	1.7763	-1.6074	1.6404	1.7925	-1.7932	0.68471	0.023921	-2.131	-1.5918	0.9147	-1.8692	-1.8982	-1.8525	-0.88642	1.9935	-1.7527	-0.8855	-0.81326	-1.6068	-2.0935	1.5412	-1.7547	-1.6365	0.90372	-2.0438	1.1664	-1.1898	-1.7776	-1.8615	-1.6566	-1.9522	-2.146	-1.7289	0.26362	0.18305	-2.1899	1.1765	-1.9228	-1.6048	-0.8778	-1.8467	-0.50649	-2.1813	1.8494	-0.08814	1.4071	-1.9122	-1.8304	-1.8367	-2.1107	1.8916	-1.4034	-1.9847	-1.6086	-1.5581	-1.8434	-1.6404	-1.9128	-1.7307	-1.8974	-0.89086	-1.7425	-2.1768	-1.2736	-0.49814	-1.4336	-1.8656	-1.8223	-0.47293	-1.6273	-1.3136	-1.9404	-1.9587	3.0439	-1.5172	-1.8408	-1.7719	-1.6097	-1.703	-1.3966	-1.4391	-0.68912	-1.6675	-1.3966	-1.6765	-1.6937	-1.9844	-1.832	-1.6896	-0.17688	-2.0539	-2.117	-2.0177	-1.4932	-1.6188	0.79699	-1.7278	-0.062046	0.3681	-1.7466	-1.1324	-2.0023	-0.91596	-0.4103	-1.5047	-1.8216	-1.8396	-2.4226	-2.1398	-0.99232	-0.34102	-2.013	-2.1661	-1.9155	-1.9457	-1.6541	-2.4408	-2.0011	-2.3205	-1.6009	-1.0198	-1.9797	-1.9377	-1.7993	-2.0005	-1.6062	-1.5898	0.28749	-1.9751	-1.8155	-1.4393	-2.176	-2.2737	-0.62219	-1.64	-1.555	-1.7605	-1.5023	-1.7166	-1.9472	-0.36637	-0.75466	-0.87815	-1.5237	-1.857	-1.477	-0.44	-0.19433	-2.0681	0.02974	0.25744	-0.65565	0.62626	1.164	0.77187	0.078264	1.2451	0.39145	-1.9512	-2.1341	0.57065	-0.33336	1.7925	-1.7233	-1.7512	1.8451	1.7897	-1.8663	-0.16416	-1.248	-2.0133	1.3665	-0.452	-0.14589	0.77057	-2.0665	-1.9235	2.3634	-1.3894	-0.70614	-1.9179	-0.30261	-1.8615	-2.1588	-2.0074	-1.7787	-1.7884	1.9305	-2.0545	-1.9705	-1.9843	-1.9758	-1.885	-0.82662	-2.0373	-1.4044	-2.2836	2.1399	-2.058	-2.0658	-2.2883	-1.7453	-1.871	-1.8828	-1.9191	-1.3837	-2.0354	-1.822	-1.9032	-1.5904	-1.7657	-2.2175	-1.2792	-0.82854	-1.9569	-2.1336	-1.9899	-0.71402	-1.9172	-1.9263	-0.7964	-1.564	-1.2426	-1.907	-2.2299	-2.2291	-0.60929	-1.9794	-1.1807	-1.9148	-0.58578	-1.9182	0.16628	1.1787	0.90288	-1.6977	-2.1865	1.2925	0.22468	2.6472	-1.1477	-2.181	-1.9732	3.0439	-2.0986	-1.4004	-1.0722	-2.572	-1.2218	-2.301	-0.84829	-1.5824	-1.5767	-1.1067	-1.0665	1.3323	-1.2856	-1.6426	-1.206	-1.8634	-1.5492	-1.9495	-1.9413	-1.9847	-1.5295	1.3406	-1.8375	-1.7548	-1.4695	-0.13713	-0.69261	-2.1385	-1.7937	-1.6969	-2.3869	-1.3524	-1.6494	-0.89536	-1.8041	-0.1528	-1.8374	-1.4218	-1.9428	-1.5866	-1.7633	-1.7239	-1.8396	-1.2364	-1.5286	0.07852	-1.3432	-0.99232	-1.8231	-1.9501	-1.7964	-1.9605	-1.9026	-0.14556	0.89404	-1.4413	-2.0225	-1.51	-1.7525	-0.93264	-1.1649	-1.2254	0.57531	-0.5847	0.57195	0.2839	-2.4551	-1.3367	-1.7557	0.27648	-2.176	-1.6996	-1.7939	-2.1011	-1.7771	-2.3324	-2.1365	-2.0813	-1.661	-1.4453	-1.6452	1.164	0.77187	0.99789	1.2446	0.025918	0.25623	-1.8002	-1.8317	-2.0522	-1.7397	1.5651	-1.1226	-1.8851	1.3629	-1.6721	-1.6731	1.6877	0.27041	-1.8712	-1.6339	-0.48053	-2.104	-1.651	-0.46171	-1.7131	-1.9237	-1.2403	-1.8422	0.8428	-2.2484	-0.54483	0.19106	-1.9037	-1.9363	2.1399	-0.42067	-1.772	-0.84774	0.86202	-1.8785	1.8494	-1.9519	-0.54567	-1.7523	-2.0235	-1.9399	-1.6066	-0.69156	0.61808	-1.1482	-2.0892	-0.88258	-0.9349	-1.9932	-1.8955	-1.798	-0.33876	1.1787	-1.2718	-1.1143	-0.096901	-1.9231	-1.7282	1.2925	-1.8656	2.6472	-2.0395	-1.9404	-1.7864	-1.6097	-1.5167	-1.3966	-1.9286	0.20466	-1.9878	-0.84829	-1.4823	-1.8243	-1.8036	-0.83724	-1.7913	1.3323	-0.36621	-0.98009	-1.8655	1.3406	-1.6676	-1.8269	-2.1246	-1.0405	-1.995	-1.4889	-1.9328	-0.76893	-1.8336	-1.6884	-1.9051	-2.1986	-1.9145	-1.7633	-1.9026	-1.9413	-1.916	-1.9242	-0.67017	-1.2468	-1.723	-1.9807	-1.671	-1.9859	-1.7917	0.2839	-1.2137	-0.38294	-2.0278	-1.7298	-1.6472	-1.8266	-2.1929	1.125	-2.1091	-2.1365	-1.755	-1.2662	-0.22878	-0.70241	-1.274	-0.011224	0.35154	-2.0319	-2.0103	-1.7157	-1.8031	-1.9245	-0.18754	-0.47463	-2.0505	-0.32553	-0.43235	0.99789	-1.6236	0.55352	1.9205	0.57065	-0.67706	2.7111	0.84093	-0.46592	0.28025	-1.3719	0.39757	-0.25436	-0.72266	0.83729	-1.3961	0.60195	-0.65859	-0.12928	-0.54458	0.73945	-0.78511	-1.4359	-0.24517	-1.2792	-1.6748	-2.1926	0.4139	-1.2626	0.076511	-0.050206	-0.086071	-1.9751	0.31257	-1.3509	-0.50845	-1.9419	-1.9505	-1.8243	-2.247	-2.1936	-1.8037	-1.8361	-1.206	-1.7519	-1.5394	-1.6896	-1.3483	-0.80105	-1.3118	-0.63334	-1.9671	-1.8972	-1.1358	-1.8478	-0.42836	-1.7607	-1.7466	-1.497	-2.0876	-1.0695	-1.8979	-0.74484	-1.136	-1.4667	-2.126	-0.39364	-1.3169	-1.642	-1.5497	-1.1349	-1.9051	-1.2151	-2.0177	-2.0266	-1.6352	-1.27	-1.6422	-1.9168	-1.5383	-1.7274	-1.3689	-0.30895	1.1114	1.164	0.99789	-1.9156	-1.9338	1.0094	-1.7259	-1.8026	1.8768	-1.5169	-0.51666	-2.0261	1.3665	-0.011854	1.4043	-1.839	0.33464	-1.4476	-1.5819	-2.1205	0.54089	-0.40483	-1.1535	-1.4916	-1.3894	1.485	-1.5824	-1.5636	2.1844	-1.6339	-1.5846	-1.76	-1.7354	-0.42572	-0.64955	1.4541	-1.8569	-0.91616	-2.2446	-1.9117	1.6369	-1.7895	-2.2836	-0.53401	2.1399	-1.5511	-0.78511	0.097413	-1.9353	-0.27973	0.04107	-2.0558	-2.1069	0.99104	2.4152	-2.073	-1.4358	-1.5056	-0.37991	-1.8218	1.1767	-1.8346	-1.9351	-1.6453	1.8916	-1.9985	-1.367	-1.7356	-1.9505	-0.79332	-1.7999	-0.26294	-1.9172	-1.3772	-1.8989	0.04758	-2.2072	-1.9652	-0.88258	-2.0811	-1.3208	-1.5783	-0.0047306	-2.1718	-1.6323	-1.976	0.039663	-1.3562	-1.7615	-1.4674	-2.1906	-2.051	-0.45866	-2.1473	-1.5849	-1.0206	-2.2026	-0.044268	-0.061528	0.063868	-1.8895	-2.2125	-0.62632	-1.9685	-0.84829	-2.1442	0.55585	-2.0088	-0.88883	-0.17688	-2.0539	-2.2506	-0.28937	-2.0612	-0.36846	-1.1438	-2.0064	0.3681	0.18422	0.55565	-0.57985	-2.2333	-1.9702	-1.8945	-1.9973	-2.0454	-1.9175	-1.5042	-2.0867	-2.1812	-2.0604	-1.9428	-1.8521	-1.7045	-0.84167	1.164	0.24129	0.99789	1.3471	0.39145	-1.906	-2.2762	1.3141	1.2333	-1.401	-2.0123	1.7897	-1.3925	1.0765	-2.1335	-1.572	1.4332	-1.7214	-1.6882	1.5412	-1.9914	-1.5037	-2.1166	-2.1276	-1.8642	0.52629	-0.96655	-1.8111	-1.1793	-1.7596	-2.146	-1.9041	1.1765	0.60195	-0.47645	-1.9661	-0.86018	-1.9964	-0.08814	-0.37991	-1.9032	-2.1086	-1.3658	-2.1107	-2.1023	-1.1992	-0.28787	-1.338	-1.4215	-2.0297	0.4139	-1.0436	-1.9184	-1.9696	-1.8955	-1.346	-1.5759	-1.9473	-1.8007	-1.9651	-0.59499	-2.1143	-2.2273	-2.382	0.62626	1.164	0.77187	0.99789	0.078264	1.2451	0.49159	1.366	-1.7177	-0.98058	-1.0713	-2.1473	-0.43516	-1.401	1.2706	-1.5908	-1.9974	-1.9024	0.18796	-0.52768	1.3665	1.9935	-0.62718	-0.0051038	-0.18343	-0.6182	1.5412	1.6054	-0.25436	1.3629	0.54089	0.9057	1.0275	-1.1793	0.045014	1.4541	-1.83	-1.6817	-1.9827	-0.60355	-0.32328	1.1767	-2.3032	-1.1992	0.044927	-1.8055	-2.2359	-0.28787	-1.9993	0.4673	-1.3992	-1.8718	-1.9682	-1.9794	-2.435	-2.1247	0.15089	-2.181	-0.3638	-1.2961	-2.1679	0.16113	-1.9545	-1.9751	0.11702	0.20373	-1.5372	-1.6091	-0.49431	-2.1741	-2.0215	-2.1767	-1.4075	-1.9685	-1.9918	-1.8911	-1.6765	-1.8036	-2.1414	-1.0974	-2.1936	-1.9051	-1.9245	-0.98009	-0.74821	-1.113	-1.8533	-1.9495	-2.0512	-0.25288	-1.9495	-1.8057	-1.5071	-1.6346	-1.6469	-1.7676	-2.1342	-2.1785	-1.7084	-1.3118	-1.1339	-1.7732	-1.3882	-1.9588	-0.69261	-1.8979	-2.2823	-1.8945	-2.0454	-1.2101	-0.1528	0.035503	-1.8874	-1.68	-0.026012	-1.2723	-1.8353	-0.41488	0.47691	-0.12185	-0.71531	-1.3992	-1.7298	-1.8642	-0.30992	1.1114	0.77187	0.24129	0.99789	0.078264	1.6322	0.10819	0.27984	1.3141	-2.1495	-0.33336	-1.5505	-2.1297	5.0663	1.7897	-1.8583	-1.9538	1.1012	-1.7213	-1.8041	1.5719	-0.20079	-1.8483	1.5651	0.42675	-1.0998	1.8026	-0.011854	-1.6882	-0.81326	-1.23	-1.6731	-0.36483	0.52629	-1.5924	-0.96655	-0.48053	-1.7776	-2.6895	-2.127	-1.1793	-1.4109	-2.3493	-0.37449	-1.8105	1.6481	-2.1151	0.15208	1.4541	0.83729	-1.778	-1.0384	-1.8603	-1.7465	-0.47645	-2.0394	0.32536	-1.9037	-1.9412	-2.0554	-0.60355	-2.0631	-2.1373	-0.37991	-2.1086	-0.85498	-0.36187	-1.6773	-0.69822	-2.0428	-1.5487	-0.0047306	0.21468	-1.8285	-2.3102	-1.4286	-2.1917	1.5841	-1.1807	-1.4674	-1.871	-1.8318	-2.2326	-1.9992	-1.5759	-2.1521	-1.1339	-2.1391	-0.57772	-0.44083	-2.1166	-1.9877	-1.7522	-2.1404	-2.2814	-2.1968	-1.9749	-0.30733	-0.17688	-1.5295	-1.7437	-2.1624	-1.7382	-1.6884	-1.7732	-2.4	-2.2175	1.1114	0.62626	1.164	1.8451	1.0765	-1.5466	1.1339	-1.2515	-1.7333	-1.4769	-2.0018	1.6877	0.9057	-0.82879	0.1724	-1.8105	-1.6618	-0.66834	-1.4945	-1.0827	-1.7094	0.50995	-1.2352	-1.7661	-1.6646	-1.8177	-1.7657	-2.0489	-1.1992	-1.9847	-0.82854	-1.6591	-0.40745	0.41222	-1.9024	-1.6211	-1.7307	-1.8586	-0.0047306	-1.7533	-1.9184	0.61732	-2.0504	-2.2902	-0.90445	0.34394	-0.76349	-1.5849	-0.68912	-0.81343	1.496	-0.57326	0.29109	-1.981	-0.67705	-1.9051	-1.6426	-0.74821	0.72254	-0.083765	-1.4932	-2.1248	-1.7039	-2.2153	-1.7382	-0.28937	-1.8972	-1.995	-2.141	-2.0256	0.35227	-1.8278	0.62626	1.164	0.39145	-1.8554	-1.8739	0.37115	-2.1608	1.2333	-1.9388	1.2706	-1.7064	-1.248	-0.68665	-1.954	-0.20079	-1.8132	1.1339	0.42675	1.9935	-0.39714	-1.5052	1.4043	-1.9999	1.6054	-0.83564	0.39757	1.3629	-1.4355	-1.7598	0.27041	2.1844	-0.96655	-1.2608	-0.1107	-0.46171	0.98333	-1.7645	1.9305	-0.73849	0.016969	-1.7229	1.6369	0.40659	-1.9239	-1.9227	2.173	-0.54266	0.1533	-1.6457	0.99104	2.4152	-0.85447	-2.073	-1.9967	-0.34199	-1.9858	0.16036	-1.96	-0.69156	0.41222	-1.0851	-1.7999	-2.0643	-1.6211	-0.7964	-0.80556	-0.86309	0.85065	-0.96438	0.61732	-2.052	-1.7781	-1.8127	-1.871	-1.4494	-0.95734	-1.7889	-0.87773	-1.8418	-1.7423	-2.1391	0.34394	-1.0326	-0.3638	0.19361	-1.9564	0.72767	-1.961	-2.1741	-1.802	-0.38155	-0.63696	-2.0215	-2.1767	-1.4075	-1.9685	-1.9157	-0.50845	-1.8603	-0.63254	-1.4265	-1.9379	0.46717	-2.0114	-1.0974	-1.7754	0.29109	-1.4498	-2.1968	-1.206	-0.88883	-1.9749	-1.1854	-1.7189	-1.6477	-1.9579	-1.6976	-0.80105	-2.1624	-1.7466	-2.1132	-1.3882	-0.58419	-1.8305	-2.0614	-1.4256	-0.40646	-1.497	-1.9568	-0.33491	-1.6291	-0.40556	-0.39364	-0.82036	0.40422	-0.016727	-1.0845	-0.35411	-1.4693	-2.085	-2.7797	-0.88517	-2.0225	-1.8974	-1.6768	-1.9716	-1.0262	-1.6597	0.18237	-2.0578	-1.0923	-1.5821	-1.7929	-2.0506	-2.1064	-1.7855	-1.7916
3	7	8	9	10	12	15	17	32	64	105	113	126	154	172	192	215	217	239	253	263	278	296	323	348	440	447	449	452	520	561	613	660	703	749	767	801	841	844	855	902	910	911	947	970	1002	1023	1110	1111	1157	1163	1170	1176	1225	1286	1346	1364	1393	1424	1495	1606	1617	1657	1667	1705	1725	1769	1788	1861	1884	2006	2048	2081	2130	2191	2214	2257	2288	2320	2322	2333	2357	2358	2365	2521	2528	2628	2768	2868	2889	2900	2980	2988	3073	3202	3298	3310	2	3	5	6	8	122	164	166	202	241	269	297	305	318	462	583	613	663	733	766	782	786	824	854	880	1024	1028	1032	1061	1062	1066	1069	1108	1114	1153	1188	1193	1196	1242	1291	1325	1335	1357	1364	1380	1442	1451	1490	1496	1511	1549	1582	1637	1724	1746	1788	1888	1905	1955	1980	1982	1990	2008	2035	2042	2053	2098	2119	2147	2185	2204	2218	2220	2255	2306	2326	2329	2362	2437	2472	2516	2547	2570	2615	2633	2650	2662	2664	2676	2678	2692	2703	2705	2712	2714	2730	2732	2748	2757	2769	2799	2807	2855	2877	2897	2918	2936	2958	2964	2983	3010	3214	3247	3275	3302	3316	3326	3336	3344	3353	3386	3389	3433	3616	3623	3636	3838	3844	3857	3866	3	4	6	10	11	12	13	16	20	21	22	25	29	62	64	70	94	117	119	123	133	152	169	178	180	188	209	215	227	237	283	294	300	340	341	380	397	427	466	482	499	539	576	739	844	922	923	987	997	1077	1145	1230	1269	1307	1342	1381	1416	1448	1484	1504	1562	1598	1622	1630	1632	1659	1707	1714	1751	1766	1792	1884	1925	2001	2024	2035	2046	2092	2152	2210	2214	2264	2277	2295	2315	2327	2441	2487	2510	2533	2569	2666	2685	2840	2859	2904	2917	2950	2997	3010	3014	3027	3045	3053	3065	3112	3135	3144	3165	3178	3200	3220	3229	3261	3281	3332	3372	3461	3470	3477	3479	3536	3609	3631	3694	3706	3723	3747	3761	3786	3973	4023	4028	4045	4082	4093	4149	4296	4458	4515	3	5	7	10	13	71	84	119	143	170	195	224	259	287	300	321	367	437	447	453	460	476	567	578	583	588	622	625	638	640	710	718	727	732	913	1002	1070	1083	1126	1130	1210	1237	1387	1388	1402	1443	1523	1577	1586	1618	1647	1751	1754	1756	1784	1847	1921	1928	1947	1993	2015	2052	2077	2080	2081	2154	2181	2214	2252	2316	2317	2332	2345	2363	2376	2385	2404	2438	2507	2512	2526	2551	2559	2583	2604	2606	2628	2643	2682	2698	2702	2712	2722	2757	2890	2952	2988	3013	3032	3093	3096	3165	3189	3198	3225	3231	3248	3277	3283	3308	3312	3344	3370	3382	3392	3429	3438	3439	3460	3480	3496	3503	3531	3539	3560	3561	3606	3610	3614	3629	3668	3698	3740	3768	3799	3802	3827	3843	3875	3897	3958	3969	4018	4051	4083	4100	4172	4197	4217	4227	4237	4253	4271	4296	4326	4365	4434	4616	4737	4800	4901	4904	4942	5005	5025	5042	5068	5146	5209	5367	5400	5485	5502	5668	5683	5690	5785	5829	5847	5860	5877	5919	5975	6013	6040	6057	6233	6247	6329	6351	6411	6422	6473	6498	6542	6633	6648	4	7	8	15	23	29	36	58	59	67	68	82	87	101	106	120	146	171	175	177	197	225	234	248	257	267	320	347	348	359	364	374	376	408	430	437	463	516	525	538	596	598	614	632	633	634	672	708	724	740	748	750	781	804	823	846	873	881	935	936	963	968	993	1078	1093	1199	1215	1336	1525	1556	1596	1686	1712	2059	2085	2095	2118	2141	2152	2191	2202	2222	2250	2274	2	5	6	8	10	14	15	16	18	19	29	31	34	38	46	58	76	87	99	119	121	123	156	167	174	188	209	220	225	253	276	282	293	295	318	339	357	396	410	412	434	443	471	496	516	521	526	530	565	579	590	595	605	608	613	664	730	735	743	792	828	842	851	868	873	875	898	907	922	931	964	1055	1108	1133	1146	1205	1216	1244	1300	1307	1348	1387	1396	1437	1506	1523	1525	1553	1578	1600	1673	1688	1720	1728	1733	1749	1778	1801	1908	1970	2010	2067	2094	2100	2133	2153	2180	2189	2221	2250	2257	2274	2285	2286	2297	2302	2306	2317	2339	2365	2402	2424	2452	2518	2546	2645	2658	2663	2695	2718	2732	2781	2798	2836	2908	2935	2947	3036	3040	3082	3120	3129	3153	3182	3281	3302	3411	3421	3454	3539	3564	3647	3739	3751	3804	3842	3914	3946	3983	3986	4012	4038	4071	4074	4094	4146	4184	4206	4326	4331	4355	4389	4394	4431	4590	4725	4740	4757	4759	4792	4885	4931	4996	5208	5233	5241	5246	5269	5272	5281	5302	5304	5353	5483	5535	5581	5613	5636	5703	5716	5751	5782	5793	5804	5815	5822	5864	2	4	5	6	9	10	12	13	14	46	126	128	133	145	156	175	201	210	247	251	314	323	338	351	400	429	442	452	505	506	522	550	633	637	678	699	726	730	767	797	814	848	863	868	903	921	941	947	981	1011	1105	1122	1126	1164	1171	1191	1192	1213	1241	1254	1302	1324	1338	1386	1388	1393	1415	1459	1481	1488	1543	1575	1584	1587	1594	1680	1689	1743	1767	1793	1829	1844	1851	1878	1897	1901	1924	1931	1946	1953	1954	1969	2008	2071	2087	2104	2154	2155	2156	2185	2205	2206	2238	2251	2270	2282	2293	2301	2340	2372	2421	2558	2562	2620	2637	2661	2662	2752	2776	2832	2852	2885	2898	2922	2938	2943	2952	2960	2990	3065	3106	3159	3165	3228	3237	3270	3276	3294	3305	3311	3325	3356	3376	3378	3394	3432	3441	3542	3610	3662	3696	3715	3729	3752	3777	3787	3789	3802	3820	3852	3892	3896	3946	3968	3972	3979	3981	3986	3998	4037	4111	4162	4171	4207	4247	4267	4327	4362	4516	4532	4533	4549	4566	4611	4630	4631	4674	4907	4982	4988	4995	5012	5020	5039	5045	5055	5060	5146	5166	5184	4	8	105	146	211	240	252	265	307	313	359	383	473	497	498	502	529	561	564	632	638	693	702	721	728	769	810	860	861	895	944	958	969	983	1028	1033	1042	1045	1061	1082	1086	1100	1112	1197	1199	1236	1286	1297	1307	1390	1400	1433	1487	1538	1552	1557	1628	1652	1655	1685	1714	1747	1752	1898	1905	1911	1941	1961	2011	2023	2085	2104	2138	2141	2144	2157	2164	2165	2188	2202	2206	2238	2288	2297	2342	2348	2387	2411	2452	2460	2518	2528	2568	2583	2619	2653	2752	2790	2820	2825	2831	2840	2855	2874	2885	2920	2929	2986	3123	3251	3333	3336	3359	3375	3391	3399	3415	3417	3425	3430	3458	3491	3538	3573	3586	3685	3801	3892	4123	4162	4195	4232	4273	4294	4330	4414	4417	4432	4510	4543	4595	4614	4671	4674	4699	4705	4745	4786	4797	4801	4807	4821	4830	4833	4874	4886	4900	4939	4964	4990	5055	5112	5132	5134	5143	5148	5149	5153	5172	5275	5310	5331	5381	5400	5412	5419	5420	5424	5461	5526	5551	5577	6	24	30	84	133	218	267	363	402	555	558	655	680	962	1025	1151	1183	1193	1225	1327	1565	1584	1627	1692	1712	1788	1810	1833	1903	1926	2188	2304	2479	2495	2660	2682	2686	2750	2769	2797	2807	2825	2829	2846	2878	2894	2918	2927	2942	2943	2985	3082	3161	3222	3264	3326	3362	3389	3407	3416	3417	3422	3428	3457	3476	3478	3508	3536	3561	3589	3601	3605	3606	3649	3655	3668	3683	3685	3730	3742	3778	3805	3829	3836	3850	3857	3881	3912	3963	4	6	8	41	56	141	184	197	208	230	280	308	381	386	409	442	454	483	484	511	514	519	528	536	603	629	637	642	692	698	702	720	829	850	855	867	913	939	954	972	980	1058	1097	1113	1155	1174	1192	1202	1228	1235	1248	1288	1304	1316	1340	1350	1363	1385	1405	1414	1429	1436	1448	1450	1509	1523	1535	1555	1560	1602	1618	1622	1657	1677	1686	1689	1697	1711	1737	1738	1739	1747	1788	1797	1802	1803	1809	1817	1845	1859	1864	1877	1917	1949	1988	1994	2026	2042	2070	2090	2126	2167	2282	2293	2318	2360	2376	2403	2412	2448	2463	2484	2494	2506	2527	2553	2566	2592	2603	2612	2622	2635	2667	2668	2752	2758	2802	2930	2980	3120	3129	3293	3301	3329	3345	3357	3364	3365	3384	3447	3504	3514	3553	3582	3593	3608	3609	3618	3640	3653	3698	3751	3771	3775	3799	3820	3991	4009	4016	3	4	7	8	9	11	13	14	47	50	54	57	74	108	125	212	228	247	281	305	308	331	390	437	444	447	460	470	490	492	502	530	537	575	590	619	626	648	663	670	700	707	731	745	749	839	841	842	845	862	869	922	929	1025	1053	1135	1173	1187	1341	1348	1429	1452	1466	1475	1506	1551	1558	1561	1659	1731	1758	1776	1798	1814	1839	1850	1870	2103	2151	2583	2766	2804	2864	2895	2900	2923	3066	3103	3153	3265	2	4	5	8	15	16	35	90	102	139	163	170	212	239	242	249	311	315	343	364	417	418	442	443	512	513	520	535	557	561	596	655	713	789	809	858	913	921	943	973	1157	1284	1293	1308	1328	1351	1378	1410	1448	1482	1521	1561	1607	1636	1658	1659	1668	1687	1693	1729	1733	1775	1857	1946	1948	2046	2068	2091	2113	2190	2225	2243	2245	2270	2295	2311	2312	2366	2384	2410	2417	2444	2471	2475	2513	2516	2517	2538	2627	2628	2649	2668	2672	2698	2722	2726	2742	2831	2835	2856	2866	2878	2901	2905	2927	2929	2946	2990	2999	3013	3020	3041	3053	3057	3095	3100	3117	3122	3150	3159	3179	3183	3199	3200	3221	3222	3238	3275	3292	3312	3334	3341	3378	3419	3587	3593	3608	3684	3702	3789	4153	4220	4304	4305	4346	4359	4425	4443	4471	4480	4537	4762	4791	4797	4807	4831	4852	1	3	5	8	10	13	20	22	42	59	71	92	108	113	116	162	198	206	247	289	292	294	316	328
