# Supplementary material for: Molecular basis of CTCF binding polarity in genome folding
Source: Nat Commun. 2020 Nov 5;11:5612. doi: 10.1038/s41467-020-19283-x (PMC7645679; doi:10.1038/s41467-020-19283-x)
Supplement: Supplementary file 7 — Source Data [file 41467_2020_19283_MOESM7_ESM.zip › Nora Caccianini Fudenberg 2020 - Source data files/Extended_Data_Fig_1g_logD_RAD21_Single_Cells.xls]

## Sheet: Foglio1
Cell01	Cell02	Cell03	Cell04	Cell05	Cell06	Cell07	Cell08	Cell09	Cell10	Cell11	Cell12	Cell13	Cell14	Cell15
0.0401890000000000	0.00278120000000000	0.00337070000000000	0.0314260000000000	0.000443630000000000	0.00647100000000000	0.00210720000000000	0.00835100000000000	0.00213560000000000	0.462170000000000	0.0858000000000000	0.00186010000000000	0.00193900000000000	0.00160770000000000	0.180630000000000
-229320000000000	-161690000000000	-249180000000000	-179680000000000	-220320000000000	-188250000000000	-158550000000000	-147300000000000	-217230000000000	-117060000000000	-198540000000000	-192610000000000	-192970000000000	-205760000000000	-217710000000000
-239330000000000	-136140000000000	-208110000000000	-178240000000000	-144050000000000	-199290000000000	-172800000000000	-149420000000000	-176700000000000	-131750000000000	-188670000000000	-126570000000000	-0.704550000000000	0.476760000000000	-228690000000000
-186900000000000	-202570000000000	-203150000000000	-206930000000000	-137750000000000	-220600000000000	-135550000000000	-200520000000000	-200080000000000	-181220000000000	-171160000000000	-151810000000000	-129500000000000	-239360000000000	-179940000000000
-151850000000000	-117980000000000	-0.0493990000000000	-165890000000000	-104180000000000	-165780000000000	-0.974030000000000	-219640000000000	-182770000000000	-0.890370000000000	-109400000000000	-139040000000000	-181830000000000	-197560000000000	-205590000000000
-219460000000000	-221970000000000	-193750000000000	-136250000000000	-236110000000000	-122070000000000	-223920000000000	-157930000000000	-244830000000000	-179250000000000	0.146090000000000	-213610000000000	-210480000000000	-203080000000000	-188800000000000
-200770000000000	-176070000000000	-229730000000000	-136310000000000	-189780000000000	-199030000000000	-158770000000000	-169760000000000	-225890000000000	-134630000000000	-161710000000000	-219390000000000	-155200000000000	-214200000000000	-211200000000000
-200890000000000	-167570000000000	-232880000000000	-180360000000000	-121430000000000	-190670000000000	-0.791800000000000	-213840000000000	-0.829660000000000	-135690000000000	-202440000000000	-206920000000000	-161410000000000	-218850000000000	-219830000000000
-231810000000000	-181110000000000	-203260000000000	-217250000000000	-210690000000000	-242580000000000	-209890000000000	-215470000000000	-104350000000000	-170860000000000	-172320000000000	-136050000000000	-183220000000000	-111340000000000	-171320000000000
-236740000000000	-205190000000000	0.170960000000000	-0.207020000000000	-216670000000000	-193590000000000	-202510000000000	-190210000000000	-130750000000000	-208500000000000	-241500000000000	-243860000000000	-135940000000000	-210830000000000	-0.983420000000000
-0.632880000000000	-132070000000000	-0.424380000000000	-202590000000000	-158740000000000	-208490000000000	-0.529820000000000	-140430000000000	-151320000000000	-174000000000000	-145550000000000	-162560000000000	-168840000000000	-0.946650000000000	-144210000000000
-191880000000000	-124100000000000	-197810000000000	-270420000000000	-172780000000000	-181600000000000	-189520000000000	-187790000000000	-220060000000000	-177260000000000	-237630000000000	-197210000000000	-183740000000000	-171600000000000	-244450000000000
-210640000000000	-224940000000000	-207270000000000	-196700000000000	-0.640200000000000	-0.508720000000000	-218830000000000	-240770000000000	-147440000000000	-195060000000000	-180110000000000	-207470000000000	-165080000000000	-119070000000000	-201270000000000
-198920000000000	-195860000000000	-0.855210000000000	-126460000000000	-182880000000000	-217170000000000	-198830000000000	-207230000000000	-169990000000000	0.160220000000000	-0.782880000000000	-200600000000000	-105640000000000	-212880000000000	-192040000000000
-224290000000000	-230770000000000	-236550000000000	-138430000000000	-193410000000000	-184020000000000	-167560000000000	-191450000000000	-0.0950150000000000	-137210000000000	-210040000000000	-101830000000000	-166650000000000	-200270000000000	-125720000000000
-151620000000000	-0.339940000000000	-202090000000000	-190850000000000	-205650000000000	-201280000000000	-206600000000000	-0.911580000000000	-143700000000000	-188090000000000	-186380000000000	-163800000000000	-113200000000000	-238490000000000	-203710000000000
-215870000000000	-0.0670900000000000	-207540000000000	-203010000000000	-171810000000000	-221560000000000	-212170000000000	-182700000000000	0.555750000000000	-156400000000000	-163510000000000	-0.566790000000000	-183110000000000	-0.287970000000000	-176190000000000
-209230000000000	0.608800000000000	-158200000000000	-199320000000000	-207870000000000	-231320000000000	-111900000000000	-261190000000000	134150000000000	-154230000000000	-217430000000000	208710000000000	-166020000000000	-0.905880000000000	-205880000000000
-206240000000000	0.753980000000000	-222030000000000	-0.0463520000000000	-206380000000000	-260310000000000	-150950000000000	-140200000000000	-176490000000000	-167930000000000	-202990000000000	160300000000000	-231140000000000	-113720000000000	-204340000000000
-217490000000000	-174690000000000	-118940000000000	-0.230040000000000	-252690000000000	-261560000000000	-142080000000000	0.786200000000000	-201730000000000	-110930000000000	-124050000000000	-183050000000000	-152840000000000	-198300000000000	-197070000000000
-217690000000000	-160010000000000	-199770000000000	-188000000000000	-0.107400000000000	-158530000000000	-207770000000000	0.533000000000000	-191650000000000	-225700000000000	-184120000000000	-186660000000000	-141850000000000	-191260000000000	-235040000000000
-173250000000000	-188810000000000	-0.930300000000000	-162980000000000	-175780000000000	-177420000000000	-180260000000000	-115660000000000	-199060000000000	-182650000000000	-210570000000000	-246510000000000	-217130000000000	-187280000000000	-165300000000000
-174890000000000	-119750000000000	-142660000000000	-214020000000000	-187290000000000	-181730000000000	-197570000000000	-172390000000000	-189750000000000	-203330000000000	-125520000000000	-217190000000000	-187560000000000	-209750000000000	-0.981320000000000
-150290000000000	-195640000000000	-185450000000000	-0.439260000000000	-234730000000000	-140080000000000	-150580000000000	128300000000000	-220960000000000	-182600000000000	-0.156580000000000	112220000000000	-125410000000000	-164800000000000	-172630000000000
-217410000000000	-119460000000000	-202270000000000	-195960000000000	-213210000000000	-0.906380000000000	-149360000000000	-175230000000000	-225410000000000	0.628880000000000	-240150000000000	-108950000000000	-0.820350000000000	-174980000000000	-104120000000000
-224550000000000	-191270000000000	-137270000000000	-175500000000000	-0.421420000000000	-186050000000000	-133590000000000	-177810000000000	-0.840190000000000	-129690000000000	-219140000000000	-129910000000000	-144930000000000	-109900000000000	-198150000000000
-0.254350000000000	-223660000000000	-156920000000000	-228190000000000	0.0122680000000000	-245740000000000	-224170000000000	-174830000000000	-133390000000000	-137770000000000	-209030000000000	-206760000000000	-209520000000000	-0.768280000000000	-153920000000000
0.952070000000000	-210720000000000	-221450000000000	-192230000000000	-163520000000000	-208620000000000	0.214430000000000	-169210000000000	-0.559640000000000	-199170000000000	-203440000000000	-231100000000000	-215750000000000	-158740000000000	-201350000000000
-164740000000000	-161720000000000	-180530000000000	-130140000000000	-0.540900000000000	-100070000000000	-157670000000000	-0.242410000000000	-209490000000000	-188500000000000	-173270000000000	-149430000000000	-171520000000000	-221490000000000	-197100000000000
-211770000000000	-212620000000000	-194240000000000	-189490000000000	-0.0304370000000000	-194810000000000	-216600000000000	-205260000000000	-113500000000000	-211900000000000	-187310000000000	-126100000000000	-151980000000000	-217240000000000	-169320000000000
-206300000000000	-160330000000000	-127720000000000	-0.616310000000000	-124930000000000	-161100000000000	-172620000000000	-0.406520000000000	-203270000000000	-185300000000000	-181470000000000	-175810000000000	-200530000000000	-167890000000000	-163460000000000
-199910000000000	-211310000000000	-201470000000000	-146640000000000	0.448020000000000	-118120000000000	-202130000000000	-0.738990000000000	-194540000000000	-188800000000000	-163770000000000	-219370000000000	-109690000000000	-220730000000000	-0.959530000000000
-204940000000000	-227590000000000	-171260000000000	-230600000000000	-139010000000000	-135210000000000	-179150000000000	-185920000000000	-194830000000000	-182620000000000	-205760000000000	-250510000000000	-197390000000000	-215270000000000	-204820000000000
-200830000000000	-244990000000000	-112840000000000	-177900000000000	-150000000000000	-176830000000000	-162770000000000	-171450000000000	-0.571630000000000	-103500000000000	-199210000000000	-125000000000000	-172120000000000	-196470000000000	-199430000000000
-168930000000000	-0.510390000000000	-161890000000000	-157270000000000	-185890000000000	-204920000000000	-173790000000000	-230520000000000	-277980000000000	-159350000000000	-169450000000000	-147150000000000	-168100000000000	-0.311650000000000	-127670000000000
-208190000000000	-139580000000000	-210420000000000	-163680000000000	-169140000000000	-236810000000000	-222340000000000	-207480000000000	-199370000000000	-180800000000000	-201720000000000	-206510000000000	-208970000000000	-149820000000000	-159690000000000
-175470000000000	-189140000000000	-221430000000000	-191230000000000	-167120000000000	-181150000000000	-260170000000000	-0.996670000000000	-179390000000000	-184250000000000	-135300000000000	-146320000000000	-151510000000000	-125680000000000	-204800000000000
-217880000000000	-193030000000000	-216930000000000	-204780000000000	-176140000000000	-163010000000000	-212890000000000	-201090000000000	-178830000000000	-176310000000000	-209630000000000	-0.233620000000000	-136700000000000	-206290000000000	-204130000000000
-228830000000000	-199210000000000	-101380000000000	-186760000000000	-0.251760000000000	-188870000000000	-162580000000000	-222130000000000	-0.637430000000000	-173320000000000	-221780000000000	-103940000000000	-193740000000000	-154140000000000	-135970000000000
-0.585630000000000	-181890000000000	-186480000000000	-199620000000000	-162980000000000	-167810000000000	-170850000000000	-222630000000000	-155980000000000	-200070000000000	-207370000000000	-161980000000000	-200820000000000	-144780000000000	-131500000000000
-165750000000000	-225810000000000	-216230000000000	-187590000000000	-113570000000000	-0.0444470000000000	-197290000000000	-201150000000000	-193700000000000	-152180000000000	-164440000000000	-218720000000000	-111060000000000	-0.741230000000000	-121070000000000
-0.204090000000000	-193230000000000	-212920000000000	-0.110490000000000	0.824550000000000	-180170000000000	-112650000000000	-217880000000000	-114010000000000	-205090000000000	-182980000000000	-0.849460000000000	-147260000000000	-150790000000000	-190110000000000
-182230000000000	-0.0386780000000000	-159990000000000	-206650000000000	-217890000000000	-180140000000000	-112410000000000	-199510000000000	-243730000000000	-176630000000000	-157960000000000	0.519650000000000	-157720000000000	-226370000000000	-159630000000000
-208980000000000	-101020000000000	-131220000000000	-194100000000000	-111420000000000	-149400000000000	-179910000000000	-158000000000000	-155480000000000	-154560000000000	-193550000000000	-145640000000000	-120950000000000	-116030000000000	-189940000000000
-220220000000000	-0.746660000000000	-112440000000000	-0.136290000000000	0.676820000000000	-0.537040000000000	-162630000000000	-196960000000000	-180770000000000	-198190000000000	-169780000000000	-215860000000000	-123360000000000	-182600000000000	-137120000000000
-186130000000000	-144290000000000	-121170000000000	-189270000000000	-256330000000000	-213660000000000	-213230000000000	142850000000000	-114530000000000	-163600000000000	-167550000000000	-198370000000000	-179550000000000	-210420000000000	-151150000000000
-0.258240000000000	0.111970000000000	-176990000000000	-226610000000000	-194390000000000	-209290000000000	-205180000000000	-194750000000000	-203470000000000	-0.750180000000000	-194420000000000	-102430000000000	-256490000000000	-181980000000000	-234120000000000
-224250000000000	-190440000000000	-220000000000000	-139000000000000	-0.944870000000000	-176240000000000	-183980000000000	-159600000000000	0.183530000000000	-117700000000000	-195490000000000	-0.825710000000000	-144670000000000	-142620000000000	-198970000000000
-201860000000000	0.141030000000000	-0.789050000000000	-168500000000000	-211880000000000	-233730000000000	-206930000000000	-225510000000000	-162840000000000	-216490000000000	-163960000000000	128110000000000	-150010000000000	-118390000000000	-198160000000000
-186270000000000	-192810000000000	-173800000000000	0.204910000000000	-205020000000000	-134840000000000	-213540000000000	-188400000000000	-225510000000000	-152730000000000	0.863130000000000	-203540000000000	-173700000000000	-210650000000000	-233760000000000
-185720000000000	-112690000000000	-235730000000000	-170990000000000	-0.467850000000000	-106930000000000	-205990000000000	-217450000000000	-203810000000000	-184140000000000	-222140000000000	-187610000000000	-235100000000000	-164330000000000	-197410000000000
-0.880520000000000	-0.486740000000000	-233920000000000	-211400000000000	-153400000000000	0.0594620000000000	-128450000000000	-0.313830000000000	-0.0691000000000000	-196290000000000	-113300000000000	-223620000000000	-135490000000000	-179350000000000	-0.542670000000000
-175360000000000	-152560000000000	-204420000000000	-163540000000000	-214290000000000	-223900000000000	-187200000000000	-199860000000000	-182310000000000	-183910000000000	-196710000000000	-174210000000000	-208380000000000	-198780000000000	-0.693420000000000
-186790000000000	-257650000000000	-0.941000000000000	-144820000000000	-180670000000000	-195900000000000	-202750000000000	-217650000000000	-190840000000000	-214050000000000	-113410000000000	-213200000000000	-181380000000000	-183010000000000	-135440000000000
-167720000000000	-219950000000000	-0.183340000000000	-175970000000000	-191690000000000	0.0513710000000000	-167930000000000	-161740000000000	-199670000000000	-196580000000000	-210360000000000	-146170000000000	-0.434050000000000	-177980000000000	-0.994160000000000
-195100000000000	-189730000000000	-193040000000000	103260000000000	-194730000000000	-214560000000000	-138190000000000	-0.0879460000000000	-239010000000000	-212250000000000	-217510000000000	-214780000000000	-205440000000000	-174220000000000	-172020000000000
-136790000000000	-239400000000000	-200150000000000	-215270000000000	-201520000000000	-205930000000000	-245110000000000	-187470000000000	-107870000000000	-181110000000000	-197970000000000	-194500000000000	-177390000000000	-155070000000000	-177060000000000
-193230000000000	-165860000000000	-0.678240000000000	-174370000000000	-184840000000000	-199810000000000	-182750000000000	-246050000000000	-204210000000000	-157030000000000	-175930000000000	-0.363560000000000	-215820000000000	-164030000000000	-174520000000000
-211670000000000	-131390000000000	-224010000000000	-182080000000000	-0.578840000000000	-165850000000000	-174420000000000	-235000000000000	-199980000000000	-200230000000000	-214870000000000	0.0491300000000000	-169320000000000	-101360000000000	0.0289820000000000
-184170000000000	-186730000000000	-192210000000000	-214590000000000	-181140000000000	-158600000000000	-113320000000000	-0.702730000000000	-205820000000000	-135340000000000	-159880000000000	-222280000000000	-245680000000000	-172600000000000	-188230000000000
-198120000000000	-102510000000000	-183080000000000	-173380000000000	-223660000000000	-170110000000000	-199600000000000	-142080000000000	-232030000000000	-218230000000000	-189500000000000	-0.507090000000000	-190070000000000	-200720000000000	-0.402020000000000
-131380000000000	-202890000000000	-171000000000000	-199390000000000	-131500000000000	-108240000000000	-188820000000000	-206360000000000	-213830000000000	-180280000000000	-164530000000000	-145370000000000	-162290000000000	-181800000000000	-166990000000000
-155930000000000	-158460000000000	-180830000000000	-227000000000000	-120970000000000	-219890000000000	-233860000000000	-192860000000000	-114050000000000	-131420000000000	-230530000000000	-186680000000000	-187150000000000	-231580000000000	-173860000000000
-224830000000000	-215630000000000	-169050000000000	-103410000000000	-213460000000000	-178620000000000	0.300510000000000	-205800000000000	-181750000000000	-0.750240000000000	-234090000000000	-104720000000000	-236340000000000	-198030000000000	-180060000000000
-192500000000000	-220220000000000	-179950000000000	-189130000000000	-0.248600000000000	-0.349800000000000	-156040000000000	-207410000000000	-193240000000000	-199780000000000	-220420000000000	-222410000000000	-156730000000000	-216280000000000	-104280000000000
-176330000000000	-211370000000000	0.450150000000000	-156120000000000	-175700000000000	-213670000000000	-160000000000000	-153470000000000	-226610000000000	-0.884920000000000	-206960000000000	-161060000000000	0.110550000000000	-213370000000000	-192940000000000
-205300000000000	-101750000000000	-133300000000000	-146250000000000	-193420000000000	-230320000000000	-206950000000000	-183490000000000	-199290000000000	-150960000000000	-0.436740000000000	-145140000000000	-183800000000000	-158910000000000	-174240000000000
-211490000000000	-0.0522000000000000	-209330000000000	-199100000000000	-170500000000000	-184250000000000	-0.0160320000000000	-227560000000000	-210620000000000	-193960000000000	-172980000000000	-178000000000000	-188890000000000	-182140000000000	-207150000000000
-178770000000000	0.679000000000000	0.223340000000000	-209790000000000	0.328710000000000	-190470000000000	-216880000000000	-204890000000000	-190000000000000	0.383460000000000	-163190000000000	-0.829900000000000	-111790000000000	-181380000000000	-187150000000000
-153060000000000	-164050000000000	-193780000000000	-147100000000000	-200760000000000	-209940000000000	-184860000000000	-177310000000000	-181740000000000	-134730000000000	-160220000000000	-191810000000000	-198910000000000	-198040000000000	-194670000000000
-172520000000000	-161770000000000	-0.242410000000000	-194670000000000	-178850000000000	100200000000000	-230550000000000	-154750000000000	-171620000000000	-196790000000000	-107250000000000	-170180000000000	-117090000000000	321240000000000	-205340000000000
-238320000000000	-211720000000000	-212340000000000	-139250000000000	-196020000000000	-195190000000000	-203710000000000	-132900000000000	-201640000000000	-147430000000000	-152440000000000	-153270000000000	-197480000000000	-175160000000000	-197290000000000
-124420000000000	-203440000000000	-208100000000000	-150230000000000	-198460000000000	-222800000000000	-166250000000000	-194780000000000	-192590000000000	-181910000000000	-198940000000000	-0.859910000000000	-218360000000000	-151200000000000	-186950000000000
-0.907940000000000	-132160000000000	0.0287280000000000	-0.490690000000000	-0.867490000000000	-153820000000000	-192400000000000	-219560000000000	-185990000000000	-154590000000000	-181940000000000	-209380000000000	-161250000000000	-200010000000000	-183080000000000
-194790000000000	-0.650040000000000	-163530000000000	-203420000000000	-225540000000000	-0.233080000000000	0.117590000000000	-218610000000000	-187370000000000	-210110000000000	-0.743630000000000	-165700000000000	-0.498870000000000	-199680000000000	-211590000000000
-216920000000000	-0.793930000000000	-186640000000000	-205830000000000	0.389890000000000	-161330000000000	-190190000000000	-229540000000000	-182980000000000	-152510000000000	-177750000000000	0.844200000000000	-214040000000000	-189950000000000	-159440000000000
-215100000000000	-0.482130000000000	-176170000000000	-195700000000000	-226400000000000	-179340000000000	-219760000000000	-199370000000000	-132630000000000	-191690000000000	-0.642350000000000	-160010000000000	-0.901930000000000	-200400000000000	-0.890520000000000
-213310000000000	-213410000000000	-211560000000000	-0.0304950000000000	163190000000000	-225050000000000	-161060000000000	-143700000000000	0.203660000000000	-181260000000000	-205670000000000	-175090000000000	-193880000000000	-231140000000000	-0.769840000000000
-0.467690000000000	-218780000000000	-0.635630000000000	-175280000000000	-198630000000000	-227970000000000	-214930000000000	-185930000000000	-151420000000000	0.393410000000000	-204310000000000	-0.143570000000000	-150530000000000	-228850000000000	-112200000000000
-226110000000000	-170610000000000	-199970000000000	-157780000000000	0.490000000000000	-199090000000000	-218050000000000	-196560000000000	-160010000000000	0.731410000000000	-174410000000000	-0.115330000000000	-158280000000000	-244900000000000	-213410000000000
-199820000000000	-208270000000000	-139940000000000	-173270000000000	-0.156620000000000	-213270000000000	-122580000000000	-206620000000000	-193450000000000	-152690000000000	-0.398190000000000	-146700000000000	-152710000000000	-185230000000000	-153960000000000
-161520000000000	0.149270000000000	-158120000000000	-179930000000000	-135620000000000	-0.298530000000000	-212090000000000	-169110000000000	-124030000000000	-132450000000000	-132640000000000	-180270000000000	-173090000000000	-184100000000000	-209810000000000
-187230000000000	-164010000000000	-199830000000000	-182270000000000	-216820000000000	-176880000000000	-149650000000000	-206950000000000	-196480000000000	-189090000000000	-178920000000000	-162750000000000	-171350000000000	-214300000000000	-146920000000000
-247160000000000	-161650000000000	0.823330000000000	-174710000000000	-0.229560000000000	-177020000000000	-180610000000000	-182910000000000	-0.840990000000000	-155000000000000	-191150000000000	0.121850000000000	-191440000000000	-202740000000000	-216400000000000
-222020000000000	-167810000000000	-175000000000000	-192930000000000	-209100000000000	-0.197350000000000	-152300000000000	-215830000000000	-208440000000000	-189900000000000	-194170000000000	-235950000000000	-179980000000000	-213500000000000	270760000000000
-183880000000000	-196410000000000	-141740000000000	-182030000000000	-226980000000000	-186150000000000	-204540000000000	-185400000000000	-200670000000000	-0.287470000000000	-155340000000000	-106010000000000	-108650000000000	-200080000000000	-174820000000000
-189730000000000	-173050000000000	-222620000000000	-211890000000000	-0.621510000000000	-177300000000000	-180000000000000	-213520000000000	-202440000000000	-0.725750000000000	-212350000000000	-203460000000000	-139830000000000	-169990000000000	-228250000000000
-145670000000000	-202870000000000	-146870000000000	-148420000000000	-188930000000000	-201220000000000	-196140000000000	-191850000000000	-158430000000000	-0.879990000000000	-157130000000000	-193410000000000	-244420000000000	-201810000000000	-196590000000000
-130430000000000	-137220000000000	-166050000000000	-216690000000000	-199310000000000	-192650000000000	-206280000000000	-164240000000000	-232980000000000	-102590000000000	-178860000000000	-130850000000000	-224650000000000	-206300000000000	-210050000000000
-234050000000000	-183800000000000	-159010000000000	-146730000000000	-193880000000000	-165580000000000	-150450000000000	-169470000000000	-178820000000000	-107680000000000	-185620000000000	-223530000000000	-181640000000000	-212520000000000	-173450000000000
-147910000000000	-145590000000000	-233740000000000	-126350000000000	-0.734100000000000	-158470000000000	-161200000000000	-225680000000000	-202950000000000	-0.772900000000000	-197000000000000	-211120000000000	-216200000000000	-216070000000000	-197250000000000
-231000000000000	-206410000000000	-184770000000000	-0.259570000000000	-157800000000000	-104160000000000	-216860000000000	-136150000000000	-104940000000000	-0.455280000000000	-150330000000000	-192850000000000	-131630000000000	-136140000000000	0.0432060000000000
-208850000000000	-158760000000000	-208340000000000	-0.542400000000000	-218900000000000	-202170000000000	-164940000000000	-185730000000000	-212320000000000	-194110000000000	-196840000000000	-222110000000000	-174580000000000	-195170000000000	-213610000000000
-169440000000000	-128210000000000	-223080000000000	-0.887430000000000	-0.0170380000000000	-137120000000000	-161430000000000	-208400000000000	-125430000000000	-204510000000000	-182030000000000	-158950000000000	-183990000000000	-159940000000000	-199120000000000
-189540000000000	-198490000000000	-144010000000000	-193490000000000	-184930000000000	-208120000000000	-208170000000000	-188350000000000	-0.496950000000000	-192440000000000	-172520000000000	-157940000000000	-172150000000000	-162730000000000	-0.917720000000000
-239620000000000	-194550000000000	-162590000000000	-0.162880000000000	-129060000000000	-160830000000000	-188460000000000	-175780000000000	-0.805150000000000	-211110000000000	-181220000000000	-173290000000000	-193620000000000	-171970000000000	-197310000000000
-202920000000000	-167660000000000	-157700000000000	-212400000000000	-199510000000000	-129460000000000	-184710000000000	-202400000000000	-151510000000000	-206990000000000	-107620000000000	0.526710000000000	-215630000000000	-233280000000000	-211840000000000
-163020000000000	0.362740000000000	-220810000000000	-189150000000000	-173120000000000	-0.0554850000000000	-199430000000000	0.249440000000000	-0.897710000000000	-185040000000000	-147890000000000	-143410000000000	-0.549680000000000	-137570000000000	-184760000000000
-196700000000000	-109090000000000	-215930000000000	-249240000000000	-200790000000000	-0.172310000000000	-177390000000000	-185680000000000	0.489630000000000	-234340000000000	-180240000000000	-228040000000000	-207960000000000	-216900000000000	-176220000000000
-203380000000000	-205910000000000	-161050000000000	-206050000000000	-172720000000000	-175640000000000	-127750000000000	-207670000000000	-148170000000000	-207340000000000	-140150000000000	-197990000000000	0.246900000000000	-201970000000000	-168880000000000
-191710000000000	-188740000000000	-136940000000000	-198390000000000	-218560000000000	-181500000000000	-214400000000000	-192440000000000	-188230000000000	-145050000000000	-217660000000000	-192570000000000	-174200000000000	-208950000000000	-0.829100000000000
147600000000000	-173510000000000	-183500000000000	-194820000000000	-238700000000000	-205770000000000	-157290000000000	-194140000000000	-0.476390000000000	0.765170000000000	-173190000000000	-0.490430000000000	-0.435240000000000	-0.502030000000000	-177690000000000
-0.634000000000000	-194200000000000	-165890000000000	-112270000000000	-207570000000000	-190230000000000	-152280000000000	0.163100000000000	-105010000000000	-181930000000000	-179750000000000	-147950000000000	-209460000000000	-203680000000000	-183110000000000
-207450000000000	-173650000000000	-176580000000000	-0.265180000000000	0.778210000000000	-215750000000000	-184910000000000	-181660000000000	-141790000000000	-0.734760000000000	-153460000000000	-129900000000000	-231060000000000	-196340000000000	-0.764760000000000
-181020000000000	-193460000000000	-152310000000000	-176410000000000	-170670000000000	-188690000000000	0.512710000000000	-0.0596770000000000	-178760000000000	0.339520000000000	-156540000000000	-204930000000000	-186960000000000	-135890000000000	-184040000000000
-138110000000000	-0.396930000000000	-155650000000000	-159120000000000	-215760000000000	-257260000000000	-161550000000000	-129990000000000	-213600000000000		-129630000000000	-0.461950000000000	0.500310000000000	-180040000000000	-160210000000000
-162240000000000	-222090000000000	-174620000000000	-204850000000000	-190720000000000	-215070000000000	-212890000000000	-173560000000000	-145380000000000		-194370000000000	-205560000000000	-221010000000000	0.200950000000000	-213760000000000
-0.135270000000000	-172230000000000	-169000000000000	-0.105250000000000	-189220000000000	-183380000000000	-173570000000000	-195190000000000	-103450000000000		-226490000000000	-197460000000000	-165080000000000	-223010000000000	-171020000000000
-217170000000000	-179610000000000	-205180000000000	-189810000000000	-175650000000000	-177370000000000	-207620000000000	-204810000000000	-0.0288350000000000		-165040000000000	-185820000000000	-0.630810000000000	-176810000000000	-179250000000000
-157940000000000	-166230000000000	-195420000000000	-109000000000000	-193170000000000	-176900000000000	-156970000000000	-207480000000000	-0.294020000000000		-213670000000000	-187200000000000	-162560000000000	-217350000000000	-175490000000000
-180600000000000	-184690000000000	-225090000000000	-169320000000000	-130620000000000	-231100000000000	-153480000000000	-217480000000000	0.448360000000000		-175360000000000	-203000000000000	-233110000000000	-220790000000000	-201050000000000
-151990000000000	-0.109130000000000	-245720000000000	-0.265130000000000	-0.182930000000000	-184290000000000	-197470000000000	-205720000000000	-193370000000000		-181760000000000	-193130000000000	-140250000000000	-171270000000000	-143570000000000
-202950000000000	-203870000000000	-200930000000000	-162830000000000	-172750000000000	-0.562340000000000	-119790000000000	-166210000000000	-195300000000000		-155310000000000	-116420000000000	-192890000000000	-209710000000000	-189800000000000
-212920000000000	-215340000000000	-230800000000000	-197250000000000	-0.994170000000000	-157200000000000	-197240000000000	-100520000000000	-157460000000000		-194220000000000	-199870000000000	-0.384280000000000	0.303230000000000	-183820000000000
-215350000000000	-205370000000000	-214220000000000	-203330000000000	-199170000000000	-191600000000000	-170040000000000	-208760000000000	-219050000000000		-203190000000000	-194140000000000	-218440000000000	-183990000000000	-202010000000000
-196520000000000	-0.796980000000000	-113360000000000	-188030000000000	-214610000000000	-188640000000000	-171760000000000	0.0488750000000000	-141410000000000		-197010000000000	-225890000000000	-158430000000000	-156450000000000	-209130000000000
-196580000000000	-190540000000000	-156920000000000	-197370000000000	-152980000000000	-196770000000000	-163900000000000	-197540000000000	-173940000000000		-246080000000000	0.979920000000000	-190710000000000	-227220000000000	-0.420100000000000
-252920000000000	-193750000000000	-180270000000000	-198070000000000	-116320000000000	-210990000000000	-175200000000000	-0.0489570000000000	0.231050000000000		-169520000000000	-161650000000000	-218480000000000	-195990000000000	-191160000000000
-218630000000000	-187110000000000	-187240000000000	-203920000000000	-0.608650000000000	-194710000000000	-211540000000000	-222270000000000	-205090000000000		-192260000000000	-0.0525750000000000	-158120000000000	-241860000000000	-223980000000000
-200220000000000	-238480000000000	-177260000000000	195330000000000	-146950000000000	-0.716850000000000	-171110000000000	-191220000000000	-206230000000000		-173720000000000	-198640000000000	-195880000000000	-170770000000000	-204380000000000
-201200000000000	-0.894020000000000	-203480000000000	-134910000000000	-210650000000000	-145370000000000	-150710000000000	0.119130000000000	-180510000000000		-208250000000000	-202260000000000	-155960000000000	-195030000000000	-169360000000000
-190900000000000	-199940000000000	-179460000000000	-161380000000000	-0.316610000000000	-182980000000000	-195000000000000	-0.620330000000000	-145450000000000		-221660000000000	-184760000000000	-196350000000000	-188190000000000	-192220000000000
-204510000000000	-0.994510000000000	-128570000000000	-0.992650000000000	-210400000000000	-197210000000000	-215610000000000	-104480000000000	-226680000000000		-227080000000000	-232030000000000	-168780000000000	-107620000000000	-193330000000000
-243980000000000	-213030000000000	-161020000000000	-193550000000000	0.0631520000000000	-155530000000000	-191290000000000	-181460000000000	-172600000000000		-198230000000000	-0.0428180000000000	-0.116020000000000	-133830000000000	-183680000000000
-142310000000000	-111480000000000	-202680000000000	-193420000000000	-167120000000000	-215430000000000	-170680000000000	-0.832580000000000	-184450000000000		-211760000000000	-202760000000000	-154260000000000	-227390000000000	-207640000000000
-212560000000000	-201610000000000	-178510000000000	-185230000000000	-180230000000000	-202660000000000	-176890000000000	-192680000000000	0.0607420000000000		-207940000000000	-0.323460000000000	-130610000000000	-181030000000000	-105620000000000
-162630000000000	-0.428960000000000	-218320000000000	-178510000000000	-186710000000000	-190510000000000	-199100000000000	-212350000000000	-228210000000000		-184900000000000	-194800000000000	-209150000000000	-212810000000000	-130420000000000
-213390000000000	-218060000000000	-252380000000000	-217850000000000	-164280000000000	-159300000000000	-197980000000000	-114500000000000	-213360000000000		-191230000000000	-139280000000000	-198180000000000	-201930000000000	-241410000000000
-187890000000000	-161900000000000	-132110000000000	-200990000000000	-189390000000000	-158570000000000	-193870000000000	-184560000000000	-171570000000000		-0.996040000000000	-190320000000000	-136450000000000	-205910000000000	-204200000000000
-181440000000000	-0.279430000000000	-201030000000000	-172790000000000	-201530000000000	-174930000000000	-122740000000000	-233680000000000	-200060000000000		-178930000000000	-204620000000000	-0.850170000000000	-173780000000000	-192640000000000
-0.930780000000000	-186920000000000	-145140000000000	-233340000000000	-111000000000000	-205240000000000	-171510000000000	158110000000000	-175720000000000		-183600000000000	-215500000000000	-209190000000000	-131290000000000	-214780000000000
-146950000000000	-187360000000000	-181180000000000	-176600000000000	-232620000000000	-150750000000000	-208140000000000	-176220000000000	-223730000000000		-0.742960000000000	-209520000000000	-141850000000000	-176950000000000	-174180000000000
-206310000000000	-184520000000000	-187690000000000	-172810000000000	-215400000000000	-0.542470000000000	-222170000000000	-0.159170000000000	-189710000000000		-191820000000000	-130390000000000	-189620000000000	-182850000000000	-129010000000000
-163590000000000	-146810000000000	-182060000000000	-221140000000000	-180150000000000	-181500000000000	-193660000000000	-171810000000000	-0.805310000000000		-199430000000000	-170910000000000	-125580000000000	-0.196790000000000	-0.205290000000000
-202270000000000	-0.983310000000000	-149790000000000	-203290000000000	-0.209300000000000	-152190000000000	-168170000000000	-184150000000000	-102300000000000		-218220000000000	-164600000000000	-183520000000000	-187970000000000	-221120000000000
-184840000000000	-171770000000000	-169780000000000	-205020000000000	-189570000000000	-142380000000000	-199600000000000	-206150000000000	-162370000000000		-245060000000000	-235580000000000	-160490000000000	-174490000000000	-184980000000000
-226150000000000	-176590000000000	-116550000000000	-170020000000000	-186400000000000	-181230000000000	-111300000000000	-188980000000000	-200650000000000		-168350000000000	-183890000000000	-141950000000000	-142420000000000	-134290000000000
-215630000000000	-175890000000000	-129570000000000	-172390000000000	133610000000000	-188090000000000	-207210000000000	-224940000000000	-126570000000000		-0.577330000000000	-119100000000000	-195410000000000	-214380000000000	-0.484770000000000
-207850000000000	-0.976790000000000		-185590000000000	-205290000000000	-149150000000000	146640000000000	-194960000000000	-177560000000000			-183460000000000	-177010000000000	-146030000000000	-173270000000000
-182190000000000	-183870000000000		-185410000000000	-108880000000000	-185230000000000	-106450000000000	-196640000000000	-0.807030000000000			-238340000000000	-137760000000000	-205240000000000	-0.130870000000000
-161950000000000	-202780000000000		-200950000000000	-0.382730000000000	-145950000000000	-200790000000000	-160850000000000	-157550000000000			-192410000000000	0.797620000000000	-225770000000000	-160540000000000
-189810000000000	-195790000000000		-160190000000000	-197990000000000	-223220000000000	-0.764500000000000	-216570000000000	-238310000000000			-220280000000000	-170820000000000	0.0386980000000000	-223760000000000
-163380000000000	-174390000000000		-180210000000000	-0.720800000000000	-168800000000000	-0.660030000000000	-189770000000000	-144390000000000			-100990000000000	-0.157060000000000	-226660000000000	-127130000000000
-201930000000000	-201060000000000		-0.673260000000000	-186610000000000	-0.818070000000000	-167970000000000	-172010000000000	0.908520000000000			-196020000000000	-151430000000000	-186760000000000	-196080000000000
-172630000000000	-226210000000000		-217570000000000	-186960000000000	-222900000000000	-0.898710000000000	-199930000000000	-156510000000000			-203130000000000	-193780000000000	-171550000000000	-207540000000000
-195880000000000	-155610000000000		-216840000000000	-198960000000000	-207850000000000	-206630000000000	-134640000000000	-211820000000000			-146360000000000	-216630000000000	-157610000000000	-219230000000000
-181610000000000	-213000000000000		-193610000000000	-160460000000000	-211980000000000	-188510000000000	-121620000000000	-164550000000000			-0.331510000000000	-171670000000000	-191030000000000	-213690000000000
-232890000000000	-167380000000000		-211080000000000	-221830000000000	-175680000000000	-185200000000000	-187540000000000	-0.518440000000000			0.261900000000000	-102850000000000	-120230000000000	-183120000000000
-175720000000000	-220700000000000		-183320000000000	-169430000000000	-0.737290000000000	-192460000000000	-159670000000000	-0.854680000000000			-207170000000000	-182070000000000	-176790000000000	-183610000000000
-142990000000000	-207020000000000		-191080000000000	-177350000000000	-109500000000000	-132790000000000	-151350000000000	-174260000000000			-104150000000000	0.0796430000000000	-164210000000000	-189880000000000
-114190000000000	-213140000000000		-181690000000000	-172510000000000	-0.960440000000000	-142030000000000	-199090000000000	-184050000000000			-215130000000000	-148160000000000	-196220000000000	-191860000000000
-205010000000000	-139470000000000		-100050000000000	-195210000000000	-167270000000000	-208590000000000	-219600000000000	-137470000000000			-170030000000000	-191980000000000	-186480000000000	-230940000000000
-176240000000000	-183570000000000		153550000000000	-181840000000000	-142330000000000	-183840000000000	-239490000000000	-183680000000000			-0.649290000000000	-0.347640000000000	-192170000000000	-173710000000000
-209600000000000	-207030000000000		-229700000000000	-105930000000000	-189780000000000	-193340000000000	-202700000000000	-140360000000000			-186290000000000	-0.801980000000000	-195770000000000	-196910000000000
-202730000000000	0.334510000000000		-142210000000000	-156890000000000	-158580000000000	-109360000000000	-0.102960000000000	112110000000000			-193160000000000	-144080000000000	-184730000000000	-0.491650000000000
-196860000000000	-202610000000000		-169480000000000	-209800000000000	-209740000000000	-187030000000000	-188690000000000	-186520000000000			-215030000000000	-208680000000000	-0.404730000000000	-194230000000000
-171900000000000	-175640000000000		-207470000000000	-186030000000000	-180800000000000	-145710000000000	-119380000000000	0.344050000000000			178540000000000	0.322240000000000	-178630000000000	-184600000000000
-209140000000000	-222690000000000		-217840000000000	-226990000000000	-175350000000000	-208500000000000	-185560000000000	-158330000000000			-0.958690000000000	-191950000000000	-0.698670000000000	-207900000000000
-199070000000000	-166810000000000		-219640000000000	-181830000000000	-185000000000000	-225300000000000	-176890000000000	-125460000000000			-201830000000000	-189130000000000	-195390000000000	-173010000000000
-209860000000000	-0.799290000000000		-0.983980000000000	-184530000000000	-173830000000000	-213300000000000	-207260000000000	-0.308940000000000			-185490000000000	-197970000000000	-172390000000000	-131150000000000
-0.256560000000000	-212120000000000		-118190000000000	-169560000000000	-152530000000000	-210120000000000	-197030000000000	-166380000000000			-174380000000000	-219100000000000	-0.158740000000000	-186430000000000
-197290000000000	-199170000000000		-204320000000000	-0.796610000000000	-166940000000000	-158560000000000	0.167080000000000	-201380000000000			-184160000000000	-0.264910000000000	-174130000000000	-154570000000000
-146870000000000	-195140000000000		-194040000000000	-0.172150000000000	-203900000000000	-126920000000000	-177040000000000	-141140000000000			-0.214270000000000	-178700000000000	-142960000000000	-160830000000000
-198830000000000	-170280000000000		-0.254590000000000	-156030000000000	129030000000000	-209120000000000	-201290000000000	-128450000000000			-198570000000000	-111650000000000	-174150000000000	-213290000000000
-191450000000000	-0.270810000000000		-184190000000000	-217370000000000	-180090000000000	-133360000000000	-177890000000000	-215600000000000			-191120000000000	-191760000000000	-201450000000000	-214500000000000
-198540000000000	-163190000000000		-194260000000000	-219190000000000	-169920000000000	-187360000000000	-208280000000000	-189720000000000			-167070000000000	-192740000000000	0.00874760000000000	-177620000000000
0.310200000000000	-230850000000000		-216160000000000	-211090000000000	-201710000000000	-118100000000000	-198220000000000	-204730000000000			-129370000000000	-220620000000000	-0.761480000000000	-215690000000000
-192850000000000	-108900000000000		-225550000000000	-213420000000000	-115360000000000	-124060000000000	-203200000000000	-217480000000000			-200510000000000	-179280000000000	-176360000000000	-136670000000000
-203580000000000	-205950000000000		-177190000000000	-225600000000000	-175740000000000	-176120000000000	-152820000000000	-241640000000000			-152720000000000	-170610000000000	-122050000000000	-174740000000000
-184350000000000	-208850000000000		-189820000000000	-203130000000000	-183330000000000	-161460000000000	-207990000000000	-183860000000000			-174580000000000	-207030000000000	-174280000000000	-192830000000000
-163550000000000	-163600000000000		-160090000000000	-109560000000000	-203930000000000	-0.193270000000000	-182100000000000	-115620000000000			-0.805770000000000	-196850000000000	-0.454400000000000	-231020000000000
-192950000000000	-209740000000000		-198670000000000	-201640000000000	-173020000000000	-168540000000000	-194020000000000	-0.792820000000000			-0.242410000000000	-141850000000000	-162320000000000	-197300000000000
-234020000000000	-0.0295090000000000		-0.733110000000000	-146520000000000	-174850000000000	-195760000000000	-202280000000000	-163200000000000			-151030000000000	-190260000000000	-0.842830000000000	-174080000000000
0.414510000000000	-151790000000000		-124360000000000	-190640000000000	-191190000000000	-201010000000000	-192610000000000	-162610000000000			-199400000000000	-185250000000000	-0.0322620000000000	-184150000000000
-213660000000000	-206210000000000		-0.924870000000000	-132120000000000	-178300000000000	-0.407250000000000	-202610000000000	-195590000000000			-176710000000000	-241100000000000	-141660000000000	-197630000000000
-0.265130000000000	-0.947180000000000		-145790000000000	-180940000000000	-189260000000000	-182310000000000	-213810000000000	0.186470000000000			-171780000000000	-119110000000000	-161990000000000	-188990000000000
-219600000000000	-186230000000000		-174560000000000	-182350000000000	-153030000000000	-246770000000000	-169780000000000	-158910000000000			-0.389440000000000	-201170000000000	-192180000000000	-203640000000000
-182060000000000	-169790000000000		-184670000000000	-197730000000000	-0.941550000000000	-235330000000000	0.702450000000000	-182400000000000			-101220000000000	-0.167520000000000	-173560000000000	-182500000000000
-224220000000000	-192910000000000		-109170000000000	-198140000000000	-106320000000000	-191320000000000	-172640000000000	-177240000000000			-0.744650000000000	-188810000000000	-156960000000000	-187100000000000
-244150000000000	-182450000000000		-159760000000000	-183950000000000	-107380000000000	-217840000000000	-152970000000000	-172410000000000			-184070000000000	-0.132920000000000	-187790000000000	-152190000000000
-153400000000000	-193410000000000		-178340000000000	-192240000000000	-186910000000000	-166170000000000	-191580000000000	-134680000000000			-211100000000000	-154840000000000	-171570000000000	-167830000000000
-178680000000000	-0.619310000000000		-0.952880000000000	-205510000000000	-166350000000000	-232060000000000	-172180000000000	-164310000000000			-0.0914890000000000	-111460000000000	-205680000000000	-178590000000000
-0.785670000000000	-209630000000000		-181690000000000	-0.319300000000000	-0.517930000000000	-200410000000000	-195160000000000	-184400000000000			-131340000000000	-181470000000000	-198430000000000	-204880000000000
-223080000000000	-179210000000000		-169940000000000	-194010000000000	-197910000000000	-134410000000000	-168640000000000	126000000000000			-0.911640000000000	-162040000000000	-232440000000000	-178050000000000
-175110000000000	-117160000000000		-0.463940000000000	-0.867510000000000	-142370000000000	-167520000000000	-180900000000000	-182810000000000			-207470000000000	-230050000000000	-211230000000000	-232600000000000
-189790000000000	-174340000000000		-143880000000000	-167810000000000	-178980000000000	-150060000000000	-0.805040000000000	-162690000000000			-0.792090000000000	-207730000000000	-135200000000000	-204500000000000
-204410000000000	-207750000000000		-140540000000000	-242050000000000	-129650000000000	-142900000000000	-195980000000000	-218160000000000			-0.809640000000000	-220390000000000	-197740000000000	-197120000000000
-159740000000000	-111010000000000		-196850000000000	-213710000000000	-183710000000000	-169470000000000	-138240000000000	-233150000000000			-143860000000000	-0.694790000000000	-165510000000000	-187310000000000
-185000000000000	-161630000000000		-198500000000000	-185910000000000	-162990000000000	-188190000000000	-223690000000000	-0.639870000000000			-0.646010000000000	0.0510260000000000	-197740000000000	-223940000000000
-0.854630000000000	-165530000000000		-202300000000000	-209360000000000	-160140000000000	-218320000000000	-199800000000000	-161100000000000			-150570000000000	-209330000000000	-200890000000000	-191260000000000
-186040000000000	-219040000000000		-210850000000000	-218330000000000	-177780000000000	-166790000000000	-184720000000000	-179610000000000			-103340000000000	0.170740000000000	-201590000000000	-122740000000000
-256550000000000	-144440000000000		-0.439450000000000	-192770000000000	-236090000000000	-168730000000000	-169020000000000	-197420000000000			-151380000000000	-146950000000000	-206350000000000	-145100000000000
0.355630000000000	-177390000000000		-185890000000000	-154030000000000	-185830000000000	0.118520000000000	-110510000000000	-0.975000000000000			-0.595030000000000	-169450000000000	-171450000000000	-203760000000000
-178100000000000	0.114000000000000		-175780000000000	-178540000000000	-181470000000000	-138730000000000	-191940000000000	-208420000000000			-0.841440000000000	-177620000000000	-202810000000000	-186060000000000
-180540000000000	-162700000000000		-0.0195530000000000	-202950000000000	-170020000000000	-238180000000000	0.246080000000000	-213410000000000			-145770000000000	-197770000000000	-188920000000000	-218360000000000
-174070000000000	-159250000000000		-0.190410000000000	-190110000000000	-169120000000000	-226640000000000	-168360000000000	-196450000000000			-151890000000000	-209980000000000	-152090000000000	-204500000000000
-199430000000000	-182680000000000		-143860000000000	-198350000000000	-200540000000000	-0.873880000000000	-0.644650000000000	-136030000000000			-130830000000000	-185380000000000	-183580000000000	-212220000000000
-0.797770000000000	0.383790000000000		-217300000000000	-226140000000000	-181500000000000	-109830000000000	-0.749210000000000	-172150000000000			-144520000000000	-136280000000000	-127930000000000	-187310000000000
-186840000000000	-146980000000000		-215780000000000	-213780000000000	-165310000000000	-0.300550000000000	0.322740000000000	-205030000000000			-147610000000000	-183900000000000	-153090000000000	-151850000000000
-205450000000000	-170350000000000		0.746630000000000	0.363770000000000	-193000000000000	0.492220000000000	-183830000000000	-162080000000000			-144930000000000	-182320000000000	-217400000000000	-135500000000000
-120870000000000	-157360000000000		-177640000000000	-147760000000000	-139030000000000	-0.782330000000000	-165200000000000	-183280000000000			-189620000000000	-194870000000000	-190570000000000	-172370000000000
-0.108980000000000	-191110000000000		-212330000000000	-210660000000000	-150210000000000	-103280000000000	-250010000000000	-174660000000000			-183100000000000	-147270000000000	-203280000000000	-181770000000000
-135390000000000	-196830000000000		-0.602190000000000	-185680000000000	-211240000000000	-0.812470000000000	-232310000000000	-194650000000000			0.338410000000000	-204820000000000	-115050000000000	-123140000000000
-214910000000000	-203060000000000		-193470000000000	-211010000000000	-160540000000000	-185540000000000	-187600000000000	0.650200000000000			-266250000000000	-199100000000000	-223400000000000	-208270000000000
-189760000000000	-199320000000000		-199730000000000	-221440000000000	-234520000000000	-177390000000000	-231990000000000	-0.679380000000000			-0.733290000000000	-160200000000000	-0.0747440000000000	-174750000000000
-163760000000000	-193580000000000		-170820000000000	-155890000000000	-166150000000000	-176660000000000	162930000000000	0.0911880000000000			-163650000000000	-189830000000000	-202650000000000	-223700000000000
-202730000000000	-222320000000000		-186380000000000	-130380000000000	-168850000000000	-183010000000000	-148150000000000	-150550000000000			-211700000000000	-176180000000000	-177390000000000	-207140000000000
-0.318300000000000	-224850000000000		-226680000000000	-169190000000000	-169690000000000	-194650000000000	-131400000000000	-125760000000000			-144350000000000	-189650000000000	-166640000000000	-204900000000000
-183750000000000	-209500000000000		-167930000000000	-141820000000000	-169790000000000	-194790000000000	-165110000000000	-130630000000000			-206990000000000	-164900000000000	-213150000000000	-178840000000000
-215820000000000	-223800000000000		-174270000000000	-174770000000000	-207990000000000	-160720000000000	-204710000000000	-190930000000000			-194520000000000	-181120000000000	-142790000000000	-191800000000000
-202790000000000	-199490000000000		-188530000000000	-233750000000000	-229720000000000	-185440000000000	-220740000000000	-175630000000000			-220050000000000	-211330000000000	-134140000000000	-169170000000000
-218610000000000	-168910000000000		-218400000000000	-175620000000000	-254920000000000	-146590000000000	-199200000000000	-0.659200000000000			-173430000000000	-216510000000000	-194460000000000	-181630000000000
-215060000000000	-174830000000000		-200320000000000	-147920000000000	0.0720830000000000	-154770000000000	-172390000000000	-134050000000000			-239200000000000	-186900000000000	-181940000000000	-211930000000000
-205050000000000	0.266100000000000		-176610000000000	-232110000000000	-0.0486810000000000	-228410000000000	-166110000000000	-0.105260000000000			-206160000000000	-168120000000000	-216030000000000	-160180000000000
-0.257460000000000	-105300000000000		-214410000000000	-193610000000000	-0.787510000000000	-211950000000000	-186090000000000	-0.458560000000000			-206190000000000	0.739820000000000	-159570000000000	0.00804070000000000
-190380000000000	-196460000000000		-0.940250000000000	-0.708480000000000	-234670000000000	-204760000000000	-119090000000000	-108630000000000			-199600000000000	-183690000000000	-192220000000000	-172490000000000
-214360000000000	-181350000000000			-172850000000000	-176740000000000	-212110000000000	-179330000000000	0.454730000000000			-195830000000000	-195980000000000	-175390000000000	-190260000000000
-0.911740000000000	-201790000000000			-191680000000000	-143750000000000	-122510000000000	-191860000000000	-171190000000000			-143730000000000	-209900000000000	-0.881170000000000	-205670000000000
-201630000000000	-0.216020000000000			-127220000000000	-237170000000000	-113880000000000	0.212120000000000	-184330000000000			-167010000000000	-175120000000000	-194730000000000	-156620000000000
0.0887460000000000	-130220000000000			-216270000000000	-210640000000000	-221560000000000	-186860000000000	-210870000000000			-200800000000000	-192310000000000	-197550000000000	-205530000000000
-216890000000000	-201410000000000			-210770000000000	-156420000000000	-134870000000000	-216090000000000	-201140000000000			-195950000000000	-180570000000000	-188380000000000	-218710000000000
-230660000000000	0.426610000000000			-170860000000000	-203180000000000	-145950000000000	-205460000000000	-139040000000000			-158420000000000	-167840000000000	-204720000000000	-196070000000000
-0.118040000000000	-203370000000000			-190940000000000	0.122530000000000	-207040000000000	-246390000000000	-148230000000000			-122410000000000	-218790000000000	-201080000000000	-158390000000000
-180440000000000	0.732120000000000			-200630000000000	0.846960000000000	-201340000000000	-189360000000000	-0.561430000000000			-208920000000000	-216840000000000	-173640000000000	-179220000000000
-188540000000000	-180230000000000			-173880000000000	-234970000000000	-220990000000000	-218540000000000	-198930000000000			-202710000000000	-219850000000000	-224730000000000	-170050000000000
-168330000000000	-206260000000000			-215150000000000	-184390000000000	-207550000000000	-191410000000000	-0.677590000000000			-126910000000000	-209310000000000	-218020000000000	-164990000000000
-178030000000000	-225440000000000			-175450000000000	-0.918160000000000		-183880000000000	-105220000000000			-213320000000000		-207880000000000	-210130000000000
-232050000000000	-206900000000000			-160510000000000	-0.414200000000000		-172990000000000	-207960000000000					-183900000000000	-144670000000000
0.172760000000000	-211330000000000			-205820000000000	-225190000000000		-176210000000000	-178270000000000					-210790000000000	-179050000000000
-148130000000000	-153440000000000			-210130000000000	-202510000000000		-197980000000000	-140920000000000					-216570000000000	0.277860000000000
-0.834380000000000	-159550000000000			-214430000000000	-205530000000000		-119320000000000	-183750000000000					-230500000000000	-0.0232530000000000
-162220000000000	-197400000000000			-226790000000000	-167720000000000		-159440000000000	-227460000000000						-0.943290000000000
-0.465340000000000	-169520000000000			-173490000000000	-212140000000000		-171580000000000	-105110000000000						-171220000000000
-182170000000000	-187990000000000			-228260000000000	-201710000000000		0.177160000000000	-170170000000000						-205510000000000
-0.309180000000000	-209600000000000			-193540000000000	100480000000000		-158010000000000	-160320000000000						-239650000000000
-263870000000000	-191470000000000			-197510000000000	-200540000000000		-209750000000000	-199140000000000						-201760000000000
-0.678500000000000	-133660000000000			-182390000000000	-174620000000000		-200470000000000	-204820000000000						-209990000000000
-0.361520000000000	-0.938670000000000			-186940000000000	-197230000000000		-208570000000000	-157440000000000						-0.384400000000000
-244010000000000	-0.951620000000000			-164360000000000	-260130000000000		-111980000000000	-0.648000000000000						-0.346740000000000
0.00459250000000000	-119240000000000			-0.989980000000000	-218980000000000		-174310000000000	-129150000000000						-0.755310000000000
0.883740000000000	-206710000000000			-206590000000000			-108330000000000	-112730000000000						-0.144820000000000
-0.650910000000000	0.620580000000000			-152360000000000			-182460000000000	-172370000000000						-0.0910080000000000
	-196500000000000			-222150000000000			-110040000000000	-182800000000000
	0.500770000000000			-216410000000000			0.555800000000000	-0.878160000000000
	-200900000000000			-133180000000000			-185070000000000	-164810000000000
	0.108110000000000			-168980000000000			-116050000000000	-159570000000000
	-139580000000000			-208180000000000			-204890000000000	-144680000000000
	-0.741510000000000			-219980000000000			-123540000000000	-186320000000000
	-168590000000000			-228640000000000			0.377260000000000	-121410000000000
	-206480000000000			-186780000000000			-221740000000000	-141280000000000
	-214450000000000			-181000000000000			-179940000000000	-0.444910000000000
	-220590000000000			-211410000000000			-193550000000000	-151630000000000
	-202810000000000			-218350000000000			-182880000000000	-188620000000000
	-185160000000000			-219020000000000			-149700000000000	-158810000000000
	-193890000000000			-227520000000000			0.428890000000000	-180200000000000
	-200150000000000			-216200000000000			-164170000000000	-0.213060000000000
	-186230000000000			-208770000000000			-103620000000000	-0.0571010000000000
	-0.405750000000000			-208930000000000				-157920000000000
	-211680000000000			-177800000000000				-0.347450000000000
	-208530000000000			-106540000000000				-134870000000000
	-224540000000000			-194100000000000				-231470000000000
	0.369900000000000			-199500000000000				-150180000000000
	-183770000000000			-156630000000000				-130150000000000
	-186640000000000			-178890000000000				-170060000000000
	-146700000000000			-189240000000000				-205080000000000
	-204930000000000			-197480000000000				-223730000000000
	-170410000000000			-192810000000000				-165270000000000
	-165660000000000			-180750000000000				-206000000000000
	-175730000000000			-197340000000000				-219040000000000
	-204190000000000			-191950000000000				-220980000000000
	-224880000000000			-194900000000000				-243470000000000
	-187100000000000							-217550000000000
	-190090000000000							-180550000000000
	-195670000000000							-219570000000000
	-145130000000000
	-172920000000000
	-173930000000000
	-202300000000000
	-140110000000000
	-177310000000000
	-197480000000000
	-155710000000000
	-207750000000000
	-215590000000000
	-144810000000000
	-212980000000000
	-169720000000000
	-191060000000000
	-183060000000000
	-200700000000000
	-181570000000000
	-0.344410000000000
	-203170000000000
	-205820000000000
	-212020000000000
	-214150000000000
	-0.356830000000000
	-182430000000000
	0.847360000000000
	-213530000000000
	-194400000000000
	-198250000000000
	-185890000000000
	-238660000000000
	-182820000000000
	-215950000000000
	-202210000000000
	-228130000000000
	-194360000000000
	-149100000000000
	-170160000000000
	-183430000000000
	-180450000000000
	-186740000000000
	-175560000000000
	-124850000000000
	-152130000000000
	0.465760000000000
	-204900000000000
	-185910000000000
	0.686560000000000
	-159050000000000
	-171270000000000
	-191100000000000
	-199110000000000
	-184630000000000
	-227560000000000
	-195650000000000
	-231750000000000
	-186580000000000
	-189880000000000
	-216140000000000
	-201570000000000
	-196130000000000
	-173180000000000
	-210520000000000
	-186500000000000
	-162290000000000
	-171760000000000
	-218080000000000
	-132670000000000
	-139520000000000
	-139110000000000
	-134820000000000
	-213070000000000
	-216760000000000
	-134530000000000
	-170320000000000
	-0.954850000000000
	-187450000000000
	-196030000000000
	0.624640000000000
	0.123030000000000
	-215080000000000
	-140670000000000
	-196140000000000
	-222070000000000
	-246210000000000
	-170040000000000
	-128420000000000
	-184840000000000
	-234050000000000
	-218830000000000
	-182440000000000
	0.341250000000000
	-137330000000000
	-197300000000000
	-204680000000000
	-194450000000000
	-185750000000000
	0.248610000000000
	-176270000000000
	-190290000000000
	-165740000000000
	-204830000000000
	-221100000000000
	-177500000000000
	-163960000000000
	-164080000000000
	-202090000000000
	-115750000000000
	-209300000000000
	-208530000000000
	-171380000000000
	-211950000000000
	-120950000000000
	-206810000000000
	-180960000000000
	-137120000000000
	-184930000000000
	-201640000000000
	-165040000000000
	-190700000000000
	-229350000000000
	-198630000000000
	-219910000000000
	-226970000000000
	-198030000000000
	-233690000000000
	-202050000000000
	-173200000000000
	-221160000000000
	-180760000000000
	-197200000000000
	-230600000000000
	-189840000000000
	-0.790020000000000
	-206070000000000
	-234060000000000
	-194690000000000
	-189460000000000
	-204920000000000
	-178570000000000
	-174630000000000
	0.439220000000000
	-126210000000000
	0.407550000000000
	-206080000000000
	-198360000000000
	-114310000000000
	-121270000000000
	-233680000000000
	-218800000000000
	-194590000000000
	-204680000000000
	-184060000000000
	0.463180000000000
	-140440000000000
	-192760000000000
