# Supplementary material for: Molecular basis of CTCF binding polarity in genome folding
Source: Nat Commun. 2020 Nov 5;11:5612. doi: 10.1038/s41467-020-19283-x (PMC7645679; doi:10.1038/s41467-020-19283-x)
Supplement: Supplementary file 7 — Source Data [file 41467_2020_19283_MOESM7_ESM.zip › Nora Caccianini Fudenberg 2020 - Source data files/Extended_Data_Fig_1m_logD_RAD21-Halotag_Interphase.txt]

0.0053565	1.861	1.1972	1.4868	1.5796	1.94	2.756	1.7463	-1.5983	1.3247	0.26824	0.4577	0.007921	1.1822	-2.0534	1.4877	1.9788	-1.9843	1.0945	0.86597	-1.9453	-2.2392	2.6865	2.1426	-0.36032	0.57954	0.29423	-1.4129	0.70834	2.1194	2.3875	-1.6077	0.69646	1.6873	0.67457	0.70959	-1.6456	-0.92912	0.53445	-1.7845	0.149	0.28112	0.42724	0.57091	-0.93452	-0.76251	-0.95809	-1.4401	0.46431	-0.11435	-2.0397	1.2196	-2.0956	0.33766	-1.6374	-0.76176	0.075551	0.53217	0.85017	2.3522	1.0498	-0.36299	4.9647	-1.3869	2.1953	-1.1764	-1.7463	-1.8355	1.6505	0.70486	-1.4819	-0.83527	0.007407	0.87298	-0.11471	-1.7693	-0.17446	-0.71627	-1.8818	-0.44471	1.0667	-2.0335	-1.5007	-0.0070921	0.12218	-1.6879	-1.1837	0.42118	0.40587	-0.95637	-2.1827	-0.25381	-1.629	0.1002	-1.9364	2.6949	-2.0222	-2.0779	-2.1216	-2.1133	-0.41058	-2.1944	-1.9328	-2.3254	0.60988	-1.8808	-1.1817	-0.38921	-1.8097	-1.444	-1.2958	-0.017703	-1.1565	-0.56345	0.051154	-0.11575	-1.7568	-1.7815	-1.9206	-1.4858	0.15882	-0.22566	-1.7341	-1.5632	-1.5576	2.2238	0.31137	1.7137	2.1355	2.2521	1.8402	-1.9746	0.69509	-1.4948	2.162	1.5381	1.9368	0.48874	4.5767	0.85518	-1.6305	0.86597	-2.121	-2.0657	-0.2023	-0.38624	2.4232	-1.0456	0.4821	-0.060769	-1.6077	4.0917	2.2269	-1.8855	-0.81499	0.149	0.94908	0.56545	2.3112	-1.262	-0.32173	1.5627	-1.6868	-0.321	1.2907	-0.53946	0.66421	0.84333	-1.5754	-1.8847	-2.0204	-1.4296	-0.14018	-1.4814	-0.59326	-1.5068	1.2265	1.0874	3.1533	2.345	-2.2022	1.6925	1.9103	-2.0522	-1.2873	-1.9364	-2.0872	1.8899	-0.017614	0.79393	-1.9144	2.4569	-2.081	0.28466	-1.3895	0.29133	-1.6569	-1.8325	2.1577	1.867	-1.2369	-1.5867	0.22955	-1.8928	-2.045	-2.3257	-1.9228	0.055225	-0.67385	-1.8615	-0.53518	-2.0272	-1.6442	-1.5458	-1.8726	-1.3562	-1.7698	-1.9601	-2.0299	-0.2696	-1.939	-2.1058	0.95837	1.6774	-2.0295	-1.1464	-1.1491	-1.938	-1.8525	-1.7263	-1.9365	-0.18993	-1.2267	-1.9978	-0.63275	-2.0588	-2.0632	-2.0176	-2.0854	-1.6816	-1.8166	-0.54492	-1.8321	0.30569	-0.21113	0.13655	1.0638	2.2238	1.906	0.31137	2.1355	0.50761	1.4868	0.21053	0.72078	1.8451	-2.0223	2.162	-2.0443	2.0057	2.7737	2.4804	-0.19126	1.0945	1.2542	2.4616	-1.9924	-1.4815	-1.9131	-0.9884	2.2718	2.8951	-1.8414	4.5419	-1.9601	0.29697	2.5918	0.4821	-2.0096	0.28779	-0.66142	0.70834	-2.2845	2.2573	1.1322	1.2812	-2.0323	1.4301	-1.3711	-0.81499	-1.4612	-0.43239	1.7917	1.7503	2.4778	-2.0628	2.7587	5.7116	0.1954	-1.3577	1.7723	2.0204	2.3306	-1.0818	0.92085	-2.078	2.429	0.76551	-1.1427	0.33766	-1.9222	-2.4056	-1.0752	-1.868	-1.9809	-1.1764	-1.3494	-1.2371	0.058769	3.9038	-1.933	1.2504	0.87298	-0.71627	-1.9337	-1.8912	-1.6623	-1.1837	-2.0384	-1.0364	0.45733	0.89387	2.345	1.9751	-1.4931	0.98479	3.6728	-1.9961	0.39094	2.6949	-1.9412	4.1641	-1.9655	1.7059	0.37954	-1.9479	1.8841	-2.0553	-0.41967	-1.1755	-1.6671	-2.0271	1.4309	-0.80794	-1.6392	-1.8322	-0.27966	-1.8824	0.89945	1.3643	1.4221	2.0356	0.44334	-0.42487	0.62038	0.76429	1.2023	-0.27033	0.042068	-1.2639	1.1494	-2.1106	0.84302	-1.7488	-0.33116	-1.7228	-2.1313	0.17995	-2.3521	1.3247	2.7737	2.4616	-0.92787	2.9377	2.1528	0.69646	2.3112	2.4778	-0.93452	2.7587	-1.4996	-0.84651	-1.3876	-0.0045209	-1.5362	-1.4583	-1.9968	-1.3869	-0.32149	-0.68065	-2.1571	-2.0677	-1.071	0.87298	1.9696	-2.0335	1.4881	-1.6927	1.2265	-2.1813	-2.1565	-1.8617	-2.1128	1.8841	-2.0553	-1.3819	-1.7957	-1.5515	-0.78103	-0.016699	-1.8246	-1.5946	-1.4707	-2.243	-2.1928	-1.0277	-1.9101	0.27558	-1.8277	0.31137	1.8402	-1.9018	1.5381	1.9368	1.9198	1.1822	2.0249	0.9025	1.3942	2.7699	2.2371	1.6808	-1.6841	-1.2391	1.3562	-1.5863	2.4232	2.0329	-0.086737	2.1194	3.2065	-1.6829	0.90719	-1.6136	0.56545	3.2722	-0.42878	2.2231	0.30423	-1.1065	-0.14531	-1.7802	0.88853	0.31552	2.3306	-0.53946	-1.8604	2.429	-1.7671	0.83522	-1.9165	-1.3692	-1.792	-1.3224	0.84136	-1.9204	-2.1457	-0.82946	2.2221	-1.6643	-0.94656	-2.2002	-0.61849	1.2265	2.2281	-0.95637	1.9751	0.98479	-1.9141	0.91498	-1.2873	-1.8068	2.8168	-2.0136	-1.8109	-1.5776	-1.68	-0.91998	-2.1382	-2.1881	-2.2191	-0.78103	0.051154	-0.96411	-1.8385	-1.8604	-2.1082	-1.1615	-0.27966	-1.2821	-1.9148	1.4221	-1.6606	-1.9519	-1.7695	-1.5842	-0.3138	-2.0819	-2.3584	-1.6612	-1.2169	-2.1445	-1.5059	-1.8618	-0.99097	-1.9558	-2.0109	-1.9491	-2.1331	0.023809	-1.5211	-1.3138	-1.8761	1.1317	2.2238	1.906	1.861	1.7137	0.50761	1.5796	1.5448	1.5381	1.7463	0.29946	1.8048	-1.727	0.85518	2.0057	-0.50281	-1.0694	1.3942	2.5928	-1.2252	-1.5088	-0.19737	0.39069	-2.1024	0.66436	3.2065	2.2573	1.6873	-1.8292	2.2269	-0.54176	1.5285	-1.6029	-1.8819	2.2231	-1.7942	-0.14531	5.7116	-1.2839	-2.1139	1.3035	-1.62	1.2302	-2.1002	2.2221	-1.8847	0.52806	2.7046	-0.21895	0.76721	-0.14018	2.3243	2.2281	-1.7294	-2.1827	0.45695	-1.6656	-1.9865	-1.9402	-1.444	-1.6178	-1.3784	-1.4812	1.8426	0.055225	0.22309	0.064041	0.44191	-1.991	-2.13	1.3498	-0.26471	1.3969	-1.5838	-1.3157	0.17844	0.98612	2.3241	-1.9036	-1.735	-1.119	-1.7627	-1.6856	-1.1333	-1.6766	-1.6626	-1.4386	-1.6608	-1.6647	1.861	0.50761	-1.9746	1.3396	0.72078	-1.8291	1.5448	1.985	-2.2763	4.4616	1.8048	1.9198	-0.69195	-0.73604	1.1042	-1.8458	2.0439	1.2542	2.2371	2.6865	-0.20156	4.5419	-1.038	-1.868	2.0001	-1.6487	2.5918	-1.5867	-1.902	3.5145	0.24927	0.20926	1.1322	0.67457	1.9244	-1.6907	0.53445	0.01486	-1.4253	0.42724	2.3112	3.221	-2.0628	1.5627	-0.19502	0.070402	-1.7613	0.92085	-1.589	1.2302	-1.9222	-0.76176	-2.237	1.316	-1.5362	-2.0271	-0.80177	-1.7463	-2.4152	1.5643	-0.24055	-0.97678	-1.7002	-2.0384	0.45733	-0.95637	-1.7294	1.6925	0.1002	-1.9336	-0.43316	-2.2693	-1.9144	-1.2928	-1.7493	1.6588	-1.6656	-1.9865	0.58079	-1.3894	-2.1275	-0.017703	1.52	0.68835	-0.29362	0.049949	1.465	-0.017481	-0.22254	-2.0832	-1.5957	-1.924	-0.95891	0.65648	-1.3561	-1.966	2.5868	-0.99097	-1.636	-1.8983	1.1317	-1.5057	-1.4311	-1.3641	-1.4363	2.2238	1.906	0.31137	1.7137	2.2521	1.8402	1.4868	1.3396	-2.187	1.435	-1.7002	1.8451	0.29946	-0.54061	1.9198	2.9905	2.4804	1.9788	-1.8104	1.8031	5.7737	2.0439	2.7699	1.3266	2.9377	2.1528	-1.033	-1.7465	-0.41752	-1.7493	-1.4002	2.3875	-1.9597	3.5145	-1.76	-1.3751	-2.1613	4.0917	2.1064	0.39365	-1.8782	0.149	0.94908	1.7503	2.4778	-0.19502	2.7587	0.88853	-0.49748	-1.4401	-1.5462	2.0204	-1.6374	-1.5171	1.8342	4.9647	-1.9703	2.5428	1.2178	-2.1309	3.9038	-2.0169	-1.1969	-1.5631	1.9696	-0.44471	1.4881	-1.0388	-1.9151	-1.0569	-1.2096	0.40587	-2.1366	3.6728	-1.4087	-1.4179	-1.0118	-1.9741	-2.0116	-1.8774	2.6949	-0.72678	-1.4481	-1.6605	2.8168	-0.0084241	-1.7513	1.7059	-2.0075	-1.8261	-0.65008	-2.2585	-0.83653	-1.278	-1.5331	-2.3746	-0.59177	-1.0467	-1.6656	-1.6759	-1.9324	-1.1553	-0.78103	-1.2781	-1.3083	-2.1334	-1.1692	-1.3789	-1.8757	-0.96411	-1.9577	-1.8025	-1.655	-1.7912	-1.8782	-1.4858	-0.017481	-1.0211	-1.007	-1.0368	-1.1415	-1.7949	-1.8156	-0.95272	-2.0471	-0.17766	-0.82549	-1.8784	-1.2639	2.5868	-2.3348	-1.6524	-0.36419	-1.5632	-1.3302	-1.3074	-1.6166	-1.7904	-1.9204	-1.999	-1.802	-1.7344	-1.4539	-1.6654	-1.5211	-1.3863	-1.7481	-1.7263	-0.9191	-0.89444	-1.2566	-1.7402	-1.131	-0.42406	-1.1333	-1.4557	-0.65623	-0.56521	1.2115	2.2238	1.906	0.31137	1.7137	2.2521	1.8402	1.1972	-1.9746	1.3396	1.435	-1.5079	2.756	2.6297	-1.527	-2.1072	2.1426	-1.6394	2.1194	-1.1465	-1.6652	1.6873	-1.3911	1.5285	2.1064	-0.96917	-1.7513	1.5627	-0.25976	-0.95809	-1.5462	-1.6577	2.3522	2.5428	2.2221	-1.6807	0.82709	1.2504	2.7046	0.27363	0.007407	-0.11471	-1.7693	-0.64784	-0.44471	-1.0144	-1.289	2.3243	-0.49764	2.7738	-1.0364	-1.7294	1.9103	-0.96513	-1.9655	-1.9144	-2.0553	1.8741	-1.7706	-1.8984	-1.6422	-1.9092	-1.7825	0.14566	-1.6218	-2.1732	-1.6242	1.1044	-1.938	-1.156	-1.4544	-1.7986	0.037029	1.7137	1.1972	-1.9746	1.4868	1.3396	-0.23635	0.69509	0.21053	-2.2249	-1.5678	1.4207	0.83656	-2.4155	1.985	-1.6961	2.6297	-1.7957	0.074075	-0.92787	2.2718	2.9377	1.7195	-2.1662	2.5918	-2.0096	0.28779	-1.2878	0.62163	-1.955	-1.5532	-0.0027558	2.1064	0.39365	-1.7845	-1.6136	3.221	1.7503	-1.2142	-1.1065	-2.4227	0.2225	2.7587	5.7116	-1.5657	1.2907	-1.1955	-0.0045209	-1.9839	1.9575	-1.7312	2.1393	-1.1065	3.6891	0.058769	0.28983	0.52806	0.007407	-2.0969	-1.8588	1.9696	-0.016706	-1.7328	-1.5703	-1.5846	2.345	-0.14463	0.39094	-1.0061	-0.0084241	0.38402	-1.458	-0.32885	-0.023716	0.14602	-1.2865	-0.59177	2.4569	-2.0562	-1.6148	-0.076085	0.2999	0.096865	-1.6759	1.0182	-2.0542	-1.8097	0.32638	-2.0494	-1.9575	1.6569	-1.2191	-2.1001	-1.4707	-1.2174	-1.3674	0.20675	0.27823	-2.0722	-1.0288	-1.6422	-1.8462	1.2427	-2.1583	-1.3783	-0.92441	-1.7119	-2.0383	0.74837	-0.3138	-0.17766	-1.924	-2.1368	-1.6113	0.84493	0.28954	-2.1396	0.96416	0.65648	0.14566	-1.3308	-2.0818	0.37898	0.10774	0.13747	-1.7496	-0.44354	0.36533	-0.33098	-1.7904	-1.8952	-1.5939	0.69369	-2.1928	-2.1065	-1.9415	4.4861	-2.0318	-1.5458	-1.8753	-1.0286	0.023809	-0.7824	-1.0197	-1.9193	-1.6756	0.94039	-1.9929	0.59559	0.48474	-0.64243	-1.5435	-2.1143	-1.4198	0.0036027	-1.1695	-2.0547	-2.0872	-2.099	-1.7306	0.8282	1.2115	2.2238	1.906	-2.3983	0.31137	1.861	1.7137	2.1355	2.2521	1.8402	1.1972	1.4868	1.3396	-1.6578	0.69972	1.1565	-1.4132	4.4616	2.0249	-1.6239	1.8031	0.92665	2.5928	2.6865	-1.5863	-1.6843	-1.2154	-1.737	-2.1788	-1.5301	0.24927	0.20926	-1.5367	1.6873	0.67457	1.2812	-0.0027558	2.1064	-1.7161	-0.79763	-0.43239	-1.6273	-1.6868	1.2196	-1.8493	-1.3692	2.1953	-1.071	-1.263	-1.8847	2.7046	-1.8826	-1.754	-0.86524	-0.82649	-1.4684	-1.2839	-0.93118	2.7738	-0.95637	-1.7899	-1.4087	-1.4624	0.1002	-1.1235	-0.74521	-1.8456	2.8168	-2.0999	-1.9703	2.4569	-1.9949	-1.539	1.8741	-1.9402	-0.17747	-0.56345	-1.8984	-1.8462	0.74837	2.2032	-2.0362	0.17995	-1.6069	2.2238	1.906	2.1355	0.50761	1.8402	1.1972	1.4868	-0.23635	0.69509	0.21053	-1.5782	0.72078	-1.9776	1.94	1.8451	2.162	1.985	-1.7957	1.6787	2.0439	-1.3903	-2.1315	1.3266	-1.3709	-1.6841	2.6865	1.4153	4.5419	-0.78623	-2.2414	1.3562	-1.1782	0.29423	-1.6254	-1.4129	-0.66142	2.1194	3.5145	-1.5367	-1.4939	1.9244	-0.92912	1.5285	0.53445	-1.7115	-1.3711	-1.8872	3.2722	-0.81841	2.7587	-1.5204	1.3035	-1.6595	-1.1424	-0.92192	-1.1955	0.76551	-1.1427	0.66421	-1.6374	4.9647	0.013156	-1.8453	-1.9204	-1.2371	3.6891	-1.263	-1.6643	-0.83527	-1.5769	0.97065	-1.8249	0.46062	-0.71627	-1.8588	1.9696	-0.24055	-1.1832	0.79067	0.39527	-1.8257	-2.0384	-1.8361	1.6144	1.6925	-1.7559	-1.5128	-1.6859	-1.5568	-1.1235	2.8168	2.1076	1.8899	-1.8274	-0.017614	-1.7086	-2.1128	-1.8247	-1.4914	-1.5776	-1.68	-1.3935	-1.8499	-1.2928	-1.1755	-1.2388	-0.38524	-1.8097	-1.9324	-1.6296	-1.4654	-1.3176	-0.017703	-1.6325	-1.7608	-1.6198	-1.8647	-1.0735	-1.7568	-1.7815	-1.8604	-2.1082	-0.41421	-1.5672	-0.22254	-1.393	-1.7468	-1.7119	-1.7939	-1.8156	-0.70955	-2.0925	-1.6671	-1.8016	-1.5831	-1.5632	-1.3707	-1.1932	-1.8218	-1.5531	-1.9204	-1.5003	0.0082704	-1.742	-1.8562	-1.372	-2.1128	-1.9562	-1.8274	-1.7049	-1.7473	-1.8497	-1.6654	-1.4249	-1.3713	-1.9193	-1.5671	-1.4893	-1.4736	-1.8842	-1.9101	-1.5087	-1.3677	-1.7769	-1.4945	-0.64243	-1.6301	-1.144	-1.1702	4.1157	-1.4363	-1.8683	-1.6686	-2.0468	-1.0872	-1.4057	-1.5263	-1.9243	-1.877	-1.9879	1.2627	4.0496	-1.9196	-1.9669	-2.0626	-1.2257	-1.3903	-1.119	-1.8489	-1.7003	-1.9176	-1.1395	-1.3993	-1.4935	-1.4386	-1.8705	-1.2655	-2.0304	-0.16382	-1.4975	-1.6783	-1.8996	-1.8488	-2.0212	-1.1088	-1.4515	-1.853	-0.92177	-1.8685	-1.4075	-1.4763	-0.47856	-1.5194	-0.97427	-1.8291	-1.1577	-1.4522	-1.6334	-1.5041	-1.556	-1.9063	-1.709	-1.3782	-1.0774	-1.4923	-1.0314	-1.7169	-0.70232	-1.0579	-0.73036	-1.6804	1.2115	2.2238	1.906	-2.3983	2.2521	1.8402	1.4868	-1.1024	-1.7319	1.5381	1.9368	1.1565	-0.52911	1.985	4.5767	0.4577	2.9905	-0.69195	1.3886	-1.4845	-1.5735	1.0945	5.7737	2.4616	1.6808	1.0153	2.2718	-1.7282	-2.0189	1.7195	0.89547	-0.38624	0.13881	2.0329	-1.7425	-2.257	-0.73065	-1.6829	0.39365	-1.6029	-0.96917	-1.3627	-1.5204	-2.1152	-1.3845	1.0498	1.8342	-0.36299	1.2178	-2.1309	-2.0447	1.2504	-2.1583	-1.5068	-2.3781	1.7256	-0.016706	-1.7002	0.39527	2.345	0.78082	-2.0136	-0.023716	-1.655	-0.41967	-1.9584	-1.9074	-1.8385	0.049949	-1.6018	-1.2336	-1.712	-1.9558	-2.2096	1.049	0.46488	-0.38894	-1.9944	-1.5136	-1.879
1	3	7	13	17	27	31	33	37	81	100	131	172	188	197	209	213	222	229	258	262	264	274	331	347	352	362	385	407	424	433	476	481	489	509	512	519	567	568	588	626	641	642	657	658	661	664	734	743	748	754	758	806	832	873	892	894	907	920	930	937	940	945	956	1016	1041	1086	1088	1099	1111	1119	1124	1145	1146	1157	1172	1173	1176	1215	1224	1250	1259	1289	1301	1311	1350	1370	1392	1403	1411	1443	1447	1450	1465	1494	1496	1501	1512	1524	1533	1541	1560	1593	1627	1634	1643	1651	1660	1677	1697	1708	1725	1729	1763	1777	1820	1840	1844	1870	1910	1927	1975	2003	2174	2179	2193	2215	2218	2233	2261	2280	2312	2363	2365	2369	2386	2464	2502	2512	2524	2569	2597	2619	2626	2645	2657	2780	2788	2796	2889	3261	3297	3392	3405	3420	3440	3509	3523	3585	3620	3681	1	6	8	9	10	14	21	66	86	89	93	126	130	139	154	169	221	252	267	326	331	350	356	395	434	458	463	481	513	617	626	668	676	708	748	756	760	761	767	798	826	837	842	939	997	1026	1084	1134	1136	1160	1262	1390	1393	1419	1476	1482	1546	1569	1603	1635	1645	1651	1662	1709	1718	1727	1785	1817	1833	1840	1866	1953	1959	1984	2004	2011	2035	2047	2153	2200	2275	2293	2342	2544	2793	2820	2827	2867	2876	2895	2931	2939	2982	3096	3158	3186	3250	3252	3400	3439	3479	3514	3573	3883	3928	3943	3970	3975	4041	4136	4178	4200	4201	4227	4267	4272	4316	4406	4414	4418	4423	4441	4468	4478	4479	4491	4522	4525	4543	4547	4554	4561	4579	4580	4602	4674	4725	4727	4747	4776	4851	4923	4984	5027	5054	5079	5119	5148	5168	5205	5263	5268	5287	5338	5398	5407	5647	5726	5752	5981	6050	6104	6333	6356	6587	6694	6765	7283	7299	3	4	6	9	11	15	17	22	23	28	29	63	64	76	119	126	132	223	238	245	261	269	276	281	283	287	298	304	306	343	355	357	358	389	391	398	400	416	450	506	513	522	531	560	562	565	567	589	632	650	667	668	669	703	710	735	737	742	777	779	802	821	836	846	888	890	904	906	918	926	935	942	984	990	1008	1035	1037	1049	1057	1065	1086	1094	1103	1107	1116	1163	1176	1194	1288	1297	1299	1319	1351	1359	1364	1390	1409	1444	1469	1552	1566	1567	1582	1601	1638	1670	1672	1681	1709	1739	1745	1748	1756	1769	1792	1800	1860	1897	1926	1971	1972	1973	2004	2051	2079	2103	2116	2121	2131	2147	2183	2201	2202	2249	2284	2398	2429	2484	2517	2695	2755	2774	2775	2804	2814	2826	2857	2878	2892	2922	2985	3029	3207	3337	3362	3424	3475	3597	3765	3857	3910	4032	4568	4578	4750	4785	4822	4835	4846	4908	60	61	140	149	204	306	327	379	384	572	626	703	767	821	832	890	905	951	961	969	1019	1033	1140	1141	1143	1164	1188	1189	1211	1231	1260	1278	1313	1318	1430	1443	1481	1517	1527	1541	1583	1597	1658	1683	1747	1800	1804	1854	1856	1899	1939	1958	1992	2021	2032	2048	2069	2131	2170	2183	2209	2323	2359	2377	2451	2532	2553	2584	2617	2661	2680	2698	2902	2931	3204	3461	3474	4628	4669	4706	4720	4758	4782	4806	5081	5093	5160	5355	6	39	75	86	152	166	243	263	313	319	329	361	365	368	418	421	425	463	470	491	516	668	675	698	745	747	761	796	804	805	827	847	855	862	884	910	962	975	976	1008	1026	1039	1049	1062	1078	1112	1121	1131	1147	1168	1179	1215	1229	1255	1267	1272	1291	1294	1328	1356	1395	1432	1586	1596	1597	1636	1637	1677	1702	1739	1748	1805	1814	1833	1882	1908	1991	1994	2036	2054	2056	2095	2107	2119	2128	2136	2188	2197	2221	2346	2376	2415	2451	2569	2625	2638	2688	2766	2771	2774	2777	2800	2850	2856	2879	2919	3004	3031	3052	3063	3084	3086	3098	3100	3140	3150	3184	3185	3194	3546	3598	3602	3621	3800	3947	4044	4071	4200	4282	4296	4432	4449	4488	4530	4694	1	3	4	7	11	27	50	58	77	86	100	142	158	180	195	211	215	237	284	305	341	390	402	404	430	466	487	536	548	570	583	632	654	657	665	677	683	696	772	789	791	805	849	855	906	929	932	965	975	983	986	1060	1087	1217	1290	1321	1333	1348	1415	1419	1481	1637	1705	1788	1791	1870	1904	1915	1919	2018	2109	2205	2258	2329	2397	2400	2439	2456	2498	2553	2671	2783	3056	3113	3179	3201	3208	3310	3360	3436	3485	3489	3557	3595	3685	3774	3786	3803	3935	4020	4137	5016	5200	5218	5376	5413	5428	5553	5574	5713	5718	5773	5789	5828	5898	5909	5950	6010	6074	6110	6132	6199	6211	1	7	11	14	28	49	58	108	156	158	174	208	253	255	260	278	304	319	386	406	437	444	486	504	506	507	520	563	595	629	634	650	658	709	732	758	767	787	795	801	834	836	842	859	914	949	1019	1021	1035	1038	1060	1092	1099	1127	1128	1180	1208	1215	1238	1249	1250	1310	1326	1358	1411	1430	1500	1507	1523	1526	1529	1555	1638	1672	1677	1705	1727	1788	1820	1830	1859	1861	1892	1902	1913	1956	2004	2031	2096	2135	2153	2198	2224	2259	2292	2329	2404	2511	2656	2735	2789	2813	2829	2934	3048	3075	3085	3178	3259	3282	3352	3375	3380	3397	3403	3415	3445	3483	3521	3560	3602	3645	4376	4502	4605	4610	4617	4631	4694	4962	4986	5051	5087	5098	5178	3	4	6	8	10	12	15	16	22	35	40	44	54	64	142	161	185	202	207	245	262	269	271	273	280	285	294	299	320	337	379	384	388	396	420	428	451	455	478	505	514	527	538	576	578	595	607	651	653	660	663	705	707	717	748	760	776	780	797	802	816	821	859	883	889	903	907	937	953	966	990	1011	1023	1048	1055	1088	1098	1102	1130	1149	1151	1157	1169	1200	1203	1217	1243	1270	1276	1315	1331	1342	1376	1424	1427	1514	1517	1519	1524	1539	1559	1563	1587	1599	1612	1632	1633	1635	1646	1652	1660	1701	1715	1725	1733	1756	1759	1778	1786	1796	1807	1831	1844	1861	1864	1868	1894	1909	1917	1920	1922	1930	1936	1980	1986	1987	1998	2016	2044	2052	2065	2080	2088	2097	2105	2109	2115	2123	2137	2140	2148	2173	2194	2203	2229	2255	2292	2319	2335	2372	2383	2385	2387	2392	2422	2431	2451	2486	2531	2554	2558	2564	2586	2592	2595	2598	2611	2625	2632	2684	2708	2716	2734	2767	2789	2831	2898	2899	2925	2929	2961	2979	2988	3028	3032	3076	3081	3094	3125	3126	3130	3134	3154	3167	3231	3248	3295	3344	3410	3413	3442	3464	3475	3479	3533	3560	3561	3576	3581	3649	3654	3673	3675	3696	3707	3749	3778	3781	3797	3816	3868	3869	3874	3919	3950	3985	4002	4087	4147	4163	4200	4241	4327	4330	4341	4438	4455	4522	4538	4570	4613	4621	4632	4640	4659	4667	4732	4742	4805	4811	4828	4829	4838	4876	5046	5308	5319	5950	6076	6753	6866	2	3	4	6	8	10	13	14	16	40	55	81	123	167	197	207	225	251	256	347	410	449	473	568	601	611	627	696	698	705	718	778	812	838	842	881	892	948	955	966	1045	1058	1145	1178	1239	1243	1262	1328	1340	1352	1359	1379	1403	1450	1454	1465	1505	1524	1553	1589	1620	1654	1657	1668	1670	1705	1772	1785	1807	1882	1971	2018	2026	2037	2153	2239	2314	2316	2324	2409	2437	2557	2767	3466	3532	3543	3629	4350	4374	4421	4492	4497	4524	4580	4604	4636	4642	4667	4689	4957	8	14	15	16	17	21	23	38	72	90	101	129	145	168	176	227	327	347	357	379	382	409	442	506	531	559	560	566	586	588	601	630	690	701	717	745	795	802	814	843	861	875	880	903	906	938	989	997	1013	1027	1064	1104	1108	1177	1201	1217	1230	1254	1295	1326	1348	1376	1403	1438	1517	1528	1578	1615	1628	1703	1709	1714	1781	1792	1809	1829	1861	1863	1922	1965	1970	2081	2089	2127	2168	2180	2186	2194	2200	2203	2226	2234	2256	2285	2289	2302	2319	2357	2370	2386	2412	2413	2440	2446	2461	2482	2510	2512	2516	2575	2598	2644	2669	2713	2719	2729	2746	2776	2786	2797	2810	2863	2894	2898	2934	2935	2949	2990	2991	3024	3044	3049	3082	3084	3134	3178	3197	3235	3253	3258	3304	3321	3342	3348	3393	3435	3506	3518	3524	3574	3589	3612	3613	3650	3661	3686	3695	3699	3707	3766	3781
