# Supplementary material for: Molecular basis of CTCF binding polarity in genome folding
Source: Nat Commun. 2020 Nov 5;11:5612. doi: 10.1038/s41467-020-19283-x (PMC7645679; doi:10.1038/s41467-020-19283-x)
Supplement: Supplementary file 7 — Source Data [file 41467_2020_19283_MOESM7_ESM.zip › Nora Caccianini Fudenberg 2020 - Source data files/Extended_Data_Fig_1m_logD_RAD21-Halotag_Sororin-AID_Tir1_+auxin_6h_Mitosis.txt]

0.97229	-1.8595	0.3899	2.8418	0.32711	0.8091	2.8883	-2.0775	-0.99122	1.1063	1.5825	0.4746	-0.20001	0.56736	-0.2166	1.116	-0.00067859	-0.11714	-0.41322	-0.83778	-0.2153	1.8696	0.71792	1.01	0.42473	1.1666	1.2238	0.36401	0.8453	-0.22931	0.62007	-0.14783	-1.0399	5.7909	-1.0115	0.20597	0.67755	-0.20069	0.55219	1.6939	1.2331	0.79069	1.2887	0.11583	1.4873	-1.2764	0.54268	0.15422	-0.52531	-0.12939	0.69219	0.75151	0.72639	0.75991	0.90624	1.0201	-0.98521	0.62219	-0.55968	1.6626	0.30744	0.43699	-0.90182	0.63472	-0.064397	-0.064831	0.75101	-1.0393	0.70714	0.78391	0.42519	1.1722	1.0218	0.75984	0.18403	0.37412	0.59596	0.5315	2.0863	-1.7473	0.0059657	0.72463	-0.7279	0.51727	-0.17132	1.5929	-0.43662	0.92955	-1.0064	-0.013075	0.413	-1.4441	1.8979	-0.21419	1.3316	2.5718	0.011073	0.13123	1.744	0.33271	0.9544	0.057847	-0.76811	-0.036538	2.081	1.0867	-0.02899	-0.54784	0.16667	-1.3843	-0.72617	2.8418	-0.41983	1.8302	0.8091	-0.15198	1.205	-0.73854	-1.105	-0.99276	0.08928	-0.74033	-0.083242	-1.2241	0.32983	0.67446	-0.97033	-0.89967	-0.58137	0.55811	-2.0008	-0.36805	-1.7311	-1.0488	-0.043502	-1.7453	-1.7343	-1.1745	-1.2369	0.062974	-0.35292	0.55467	1.2426	0.077494	1.2512	-0.095499	-0.20809	1.4713	0.37027	1.7464	0.43422	1.0289	0.18478	0.69274	0.060654	0.40333	0.35173	-0.15499	1.9454	0.087848	-0.40298	-1.0991	1.2509	0.27811	-0.21247	0.15292	1.0553	1.1051	0.41586	-0.017602	-0.10039	0.5678	0.90306	1.2601	-1.6855	0.39989	0.2783	-0.43995	0.088833	0.21619	0.17175	0.89394	-1.9427	-0.88399	-0.50889	0.19213	1.0918	1.5166	0.17889	0.99446	1.4407	-0.66887	1.0523	-1.1642	0.40392	0.5619	-1.1228	-1.0182	-1.094	0.29103	-0.67065	-0.032464	-0.30411	-0.083151	-0.39433	0.36922	0.08822	-0.8144	-0.017679	0.54684	-0.088857	-0.4388	0.36481	0.89095	-0.92595	-0.49492	0.57233	-0.86896	0.51967	0.31643	0.49219	1.3549	-0.086871	1.3431	2.1605	-0.80922	1.469	-1.2229	-0.34654	-0.31614	0.36285	0.19606	-0.94347	-0.17119	1.7914	1.5725	-1.1765	-1.3576	0.58968	-0.93364	2.0091	-0.78145	0.68538	-0.13412	0.90006	1.3377	0.075323	1.255	0.40748	0.69219	1.5165	-0.43191	0.72325	-0.69415	1.2727	0.47148	0.1582	-0.9696	-0.62	0.42874	0.85416	0.2596	0.43305	0.87868	-0.63448	0.096582	-0.10382	-0.9382	0.29752	0.055471	1.2003	0.72887	-0.50525	1.8765	2.8883	1.1982	1.2024	0.59609	0.646	0.39816	-1.5434	-0.4578	0.75653	0.22799	-0.39995	-0.1432	-0.49727	0.6774	0.5801	-0.27298	0.12523	0.24384	5.7909	1.4829	0.15214	-0.041755	1.4156	0.74613	-0.96117	0.80374	0.56804	2.086	0.33082	-0.36911	1.0201	-0.42183	1.276	1.5802	0.24389	-0.13407	-0.36685	0.25689	0.96549	-0.010525	0.14212	1.1699	2.1082	0.13291	-1.0943	0.45268	-0.97775	0.11242	0.84698	0.27609	0.99901	0.89442	-0.92287	-0.3968	-0.35933	-0.19582	-0.37532	-0.61267	-1.9386	1.0327	0.79984	1.207	-0.50636	1.0201	0.20496	-0.058453	0.49504	0.17047	1.2944	0.12892	0.8845	-0.25428	0.89351	1.1418	-0.74337	0.6614	0.2783	1.4407	1.7583	-0.51207	-0.36103	-0.85041	0.9764	-0.043546	1.0027	0.97182	0.59666	0.96515	0.38794	-1.3416	-1.1542	1.5416	-1.0924	0.87868	-0.18428	1.5617	-0.45878	0.99635	-0.88747	-0.99187	1.3214	0.41165	0.55467	0.13425	1.6135	-0.43934	0.23702	-1.0326	0.38483	-0.030855	1.2605	0.97912	-1.2585	0.40333	1.713	0.04967	0.79988	-0.25089	1.8525	1.8955	0.58551	-0.61962	0.58351	-1.4469	0.7833	0.053588	-0.41412	1.0469	0.89486	0.33904	0.020854	0.27047	0.53834	1.2543	1.5602	-0.96203	-0.61267	0.64264	1.245	-0.33045	0.78906	-0.66313	0.32215	-1.2551	-1.4999	0.89075	1.0189	0.86096	-0.02774	0.72883	0.62056	0.56232	-0.23119	-0.88365	-1.0147	1.4169	2.108	-0.71689	-1.16	0.073961	-1.0363	0.73996	-0.018965	0.4371	0.055255	0.65653	0.90059	-1.105	0.0068376	0.27047	-0.21963	1.8696	1.0862	0.25554	-0.17152	3.4024	-1.4456	0.3096	1.0076	-1.1185	5.7909	0.20597	0.38446	0.26054	1.0387	0.76076	1.1288	1.1974	-0.25241	0.95432	1.461	0.53325	0.64909	1.9705	-0.037549	1.3317	0.18478	2.2885	-0.38501	1.2799	1.2831	1.5175	0.22373	1.1226	0.64659	0.68999	-0.32536	0.034654	1.0483	1.5234	0.61395	-0.53724	-0.52638	-0.3913	0.24908	0.4738	1.0362	-1.1804	0.074728	1.7904	0.08874	0.2593	1.619	2.0815	0.5864	0.4188	0.86793	1.0627	0.16062	0.17947	0.68205	0.78742	0.50573	0.78449	0.63786	-0.16918	0.050654	1.2402	0.49685	-0.045717	2.0848	0.41328	-0.10308	0.80598	1.5517	1.4301	0.66172	0.67002	1.1152	0.97692	0.79344	1.4358	0.81937	1.3242	-1.3678	-0.038522	2.1829	0.54479	-0.84529	0.14197	0.8346	-0.89664	0.42835	-0.32896	0.52004	0.41741	0.083095	0.55225	0.031504	2.354	-0.21087	1.7162	1.0567	1.0721	-0.0063559	-0.075404	0.41586	1.1048	0.6595	0.3099	-0.53761	1.3221	0.13352	0.4328	-0.049871	0.58376	-0.43995	0.77192	1.365	-0.096424	0.7753	0.40392	1.8999	0.83512	-1.4441	-0.30411	1.5369	0.68888	-0.39433	1.8984	0.8062	0.92427	0.22333	-0.79449	0.55174	1.1854	0.13623	0.7615	-0.056507	-0.10304	-0.037294	-0.7138	0.32792	-0.056181	1.5752	-0.89527	-0.28414	1.5725	1.0797	0.026413	0.53814	1.4417	-0.60947	0.88515	0.55209	-0.3249	1.0436	0.64768	-0.31268	-1.041	1.3634	-0.012482	-0.26051	0.37354	-0.35933	0.92291	-0.94471	3.4024	0.66663	-1.0868	-0.34654	0.55866	0.82361	1.7352	0.63377	-0.10261	-0.18194	0.013054	0.43305	-0.1184	1.5668	0.79842	1.0349	0.54304	-0.057857	1.2963	0.12276	-0.40066	1.1715	0.23702	0.19014	1.0682	-1.0998	0.38554	1.701	0.7622	0.55225	0.35551	0.64167	-0.37918	1.0553	1.4023	1.2592	0.7153	0.67934	0.62152	0.11053	0.88967	0.31404	1.6153	0.94984	0.41862	0.0080042	0.57366	-0.83379	0.83103	0.074728	1.1116	0.70494	1.1023	1.5648	0.16519	1.8999	0.45573	1.7048	0.76751	1.308	0.8797	0.14316	1.3484	0.32661	0.26682	1.0548	0.94051	-1.334	-0.82597	2.0285	-1.3701	1.0872	0.0093105	0.66867	0.24683	-0.1122	0.41139	0.15504	-0.41918	0.53544	0.063218	-1.0134	0.7955	-0.037664	1.238	0.86425	-0.86896	-1.6799	-1.6852	-0.30703	-0.32078	2.8418	-0.41189	0.23218	1.6028	-0.054481	0.30051	0.53834	-0.075321	2.0236	-0.9679	1.3686	-0.68217	-0.13834	-1.8117	-0.88747	-1.6053	-1.3261	0.487	1.2963	0.42835	-0.17864	0.52004	0.16525	-0.71996	-0.22727	0.76998	1.0933	-0.32996	0.38412	0.96549	0.71192	0.6432	-0.57967	0.91698	-0.32067	1.1806	-1.5579	-1.1221	0.69272	-1.0627	-0.010967	2.4862	0.96316	-0.50525	0.71075	0.6251	-0.65131	-0.047085	0.22487	0.6368	-0.40567	0.54513	0.5198	1.4589	0.86778	-0.1647	0.41302	0.41862	0.74184	-0.84167	-0.08721	1.0416	0.37757	-0.28441	1.5166	1.6965	-0.083653	0.26283	-0.50366	-1.2587	0.92955	0.32649	1.583	0.65029	-0.27911	1.2363	1.255	-0.56032	0.90513	0.26694	0.70816	0.24191	1.0644	-0.46543	-0.67255	-0.73657	0.0093105	-0.4698	0.46567	1.7279	0.94691	-1.2411	-0.037294	1.2159	-0.86185	-0.53344	-0.14489	1.5063	0.45074	0.44882	-0.45447	-0.54784	1.2822	0.17947	-0.85117	0.97843	1.0872	-0.17777	-0.8118	-1.7225	0.1607	-0.083242	-0.53681	0.33361	0.69712	-0.76368	1.074	-0.40118	1.2426	-2.0047	0.38483	0.33398	-0.028431	-0.98557	-0.71083	-1.354	-0.38821	1.1595	0.58551	0.96393	0.58205	0.45012	-1.7939	0.96773	0.82364	-0.85721	0.20693	0.43006	-0.28577	-1.5421	0.15572	0.87785	1.0469	1.0501	-0.78863	0.13391	0.083999
4	71	200	298	345	552	620	679	726	788	899	973	983	1029	1048	1049	1078	1096	1101	1131	1194	1268	1449	1519	1529	1563	1581	1814	1901	1905	1941	1954	2009	2018	2064	2116	2143	2241	2307	2436	2491	2579	2710	2714	2744	3328	3451	5037	5844	5890	6021	6059	6408	7569	1183	1375	1442	1472	1510	1546	1913	1944	2085	2119	2385	2812	3036	3224	3302	3309	3377	3389	3483	3525	3558	3609	3636	3639	3673	3758	3767	4017	4094	4205	4214	4962	5196	6164	6365	6529	6600	6626	6763	6779	6858	6864	6865	6895	6921	6970	6976	7041	7097	7156	7430	7454	7884	7977	8457	8566	8621	8656	8717	8847	8871	40	54	185	587	620	695	701	828	928	1012	1085	1111	1157	1169	1204	1439	1567	1696	1788	1790	1794	1860	2206	2209	2229	2235	2309	2420	2424	2429	2440	2552	2810	2885	2918	3097	3240	3342	3452	3696	3734	3770	3819	3835	3838	3930	3936	4001	4008	4153	4169	4321	4405	4497	4562	4643	4726	4738	4744	4838	4846	4865	4873	5003	5083	5138	5172	5510	5661	5720	5806	5884	5898	6000	6066	6081	6141	6201	6237	6279	6284	6325	6384	6394	6419	6459	6474	6491	6522	6549	6646	6673	6754	6832	6859	6920	6946	6950	6977	6981	7032	7065	7121	7330	7347	7558	7566	7632	7956	8007	8174	8286	8560	9086	9108	9736	9947	10116	10410	10752	10919	10969	1008	1964	2140	2153	2586	2639	2739	2750	3011	3530	3788	4764	5214	5581	5702	5793	5944	5990	6009	6387	6542	6759	6769	6904	7182	7522	7569	7684	8417	133	336	553	929	996	1171	1460	2528	2635	2682	2707	2884	2917	4170	4229	4589	5267	5293	5321	206	365	391	429	472	646	715	911	1065	1105	1234	1311	1338	1352	1622	1764	1835	1906	1923	1975	1991	2116	2236	2401	2541	2675	2755	2756	2996	3044	3175	3608	3717	3750	3805	3820	3831	3865	3870	3969	4134	4316	4355	4454	5195	5790	5880	6126	7378	7619	7737	7850	8076	519	852	1156	1371	1436	1994	2097	2151	2181	2222	2287	2651	2708	2792	3105	3351	3645	3766	4002	4047	4138	4339	4512	4517	6081	6491	6730	8650	10023	10199	249	332	842	966	1071	1176	1346	1363	1643	1757	1763	1841	1855	2007	2074	2292	2321	2515	2561	2656	2731	2876	2925	2926	2989	3020	3106	3240	3714	3817	3891	3946	3955	4139	4388	4557	4627	4630	4819	4840	4934	4939	5684	6254	6287	6331	8105	8767	100	156	692	1279	1448	1891	1960	2022	2052	2092	2093	2181	2258	2448	2521	2632	2633	3330	3386	3388	4329	4807	4931	6129	6150	6161	6239	6242	6265	6276	6518	6631	6902	7437	4233	4291	57	220	324	350	711	834	997	1089	1169	1256	1341	1420	1516	1809	1847	1887	1926	2036	2041	2047	2116	2241	2394	2467	2529	2592	2696	2699	2765	3166	3209	3225	3293	3418	3615	3626	3642	3785	3936	3964	4265	4299	4376	4528	4655	4773	4896	4925	5295	5449	5485	5513	5606	5656	5670	5815	5882	6300	6656	7251	7390	7455	7738	7759	7793	7871	7891	7914	8145	8826	8860	8908	8943	9053	9091	9128	9186	9196	9233	9293	9362	9391	9631	9644	9678	9684	9933	10148	10666	10807	10845	11008	11033	11191	1283	1592	1767	1863	1992	2284	2381	2438	3318	3516	3573	4163	4334	4348	4503	4652	4862	4864	5165	5216	5242	5349	5350	5436	5510	5540	5561	5569	5584	5608	5620	5647	5853	5874	5949	6141	6197	6482	6551	6712	6754	6766	6921	7023	7052	7065	7244	7328	7347	7442	7524	7694	7761	7878	8059	8191	8382	8598	8802	8963	9033	9252	9318	9613	9634	9696	9719	9724	9779	9809	9837	9861	10026	10530	10582	10639	348	844	1073	1180	1254	1317	1390	1413	1462	1540	1675	1684	1715	1724	1776	1887	1910	1943	1964	1971	2003	2040	2190	2350	2516	2528	2576	2687	2749	2770	2872	2901	3366	3744	3817	3880	3951	3994	4010	4235	4431	4883	5043	5068	5083	5176	5285	5429	5529	5588	5609	5766	5776	5796	5907	5918	5940	6177	6425	6457	6508	6581	6666	6686	6691	6709	6713	6750	6766	6819	6857	6984	7224	7298	7357	7464	7472	7618	7653	7682	7707	7742	7751	7880	7923	7947	7980	8078	8149	8172	8187	8211	8486	8644	8719	9027	9303	9339	9366	9387	9459	9484	9497	9652	207	262	345	351	369	572	1239	1466	1780	1859	2021	2300	2373	2568	2843	2926	2949	3007	3088	3148	3217	3366	3448	3516	3528	3648	3706	3722	3873	3885	4188	4277	4279	4328	4355	4373	4393	4432	4505	4535	4591	4603	4649	4716	4937	4973	5177	5211	5263	5301	5356	5452	5490	5550	5660	5800	5865	5888	5891	6013	6025	6100	6120	6177	6186	6227	6234	6321	6419	6521	6537	6589	6650	6704	6779	6786	6811	6845	6916	6982	6995	7182	7253	7362	7422	7483	7585	7625	7666	7854	7864	7989	8130	8166	8180	8269	8277	8323	8377	8459	8574	8589	8704	8756	8847	8892	9132	9157	9234	9473	925	1296	1401	1477	1562	1617	1689	1783	1972	2399	3081	3342	3405
