# Supplementary material for: Molecular basis of CTCF binding polarity in genome folding
Source: Nat Commun. 2020 Nov 5;11:5612. doi: 10.1038/s41467-020-19283-x (PMC7645679; doi:10.1038/s41467-020-19283-x)
Supplement: Supplementary file 7 — Source Data [file 41467_2020_19283_MOESM7_ESM.zip › Nora Caccianini Fudenberg 2020 - Source data files/Extended_Data_Fig_1o_Survival_Curves_mitosis.xls]

## Sheet: Foglio1
RAD21-Halotag, Sororin-AID, Tir1 +auxin 6h mitosis (5ms)	RAD21-Halotag, Sororin-AID, Tir1 +auxin 6h mitosis (5ms)	Bleaching JF549 (5ms)
time(s)	Survival Probability
0.0100000000000000	0.999956003343746	1
0.0100000000000000	0.999912006687492	0.980924666605013
0.0100000000000000	0.999868010031238	0.977902426750015
0.0100000000000000	0.999824013374984	0.968150265937000
0.0100000000000000	0.999780016718729	0.949568382949958
0.0100000000000000	0.999736020062475	0.945747666392697
0.0100000000000000	0.999692023406221	0.941495699210125
0.0100000000000000	0.999648026749967	0.933463809418698
0.0100000000000000	0.999604030093713	0.913859109052376
0.0100000000000000	0.999560033437459	0.900441791354473
0.0100000000000000	0.999516036781205	0.902534845237538
0.0100000000000000	0.999472040124951	0.888665307560142
0.0100000000000000	0.999428043468696	0.889980704165322
0.0100000000000000	0.999384046812442	0.883341177516632
0.0100000000000000	0.999340050156188	0.878613121163957
0.0100000000000000	0.999296053499934	0.866403867945872
0.0100000000000000	0.999252056843680	0.850500549018730
0.0100000000000000	0.999208060187426	0.842609470300487
0.0100000000000000	0.999164063531172	0.843312537075027
0.0100000000000000	0.999120066874918	0.835503138540424
0.0100000000000000	0.999076070218663	0.828543040378703
0.0100000000000000	0.999032073562409	0.828354775417233
0.0100000000000000	0.998988076906155	0.816386875639063
0.0100000000000000	0.998944080249901	0.813483070723023
0.0100000000000000	0.998900083593647	0.803651729927085
0.0100000000000000	0.998856086937393	0.797820975714083
0.0100000000000000	0.998812090281139	0.790816624039977
0.0100000000000000	0.998768093624885	0.794522678446442
0.0100000000000000	0.998724096968630	0.799307669642913
0.0100000000000000	0.998680100312376	0.784471413087792
0.0100000000000000	0.998636103656122	0.776318555850976
0.0100000000000000	0.998592106999868	0.770899538674905
0.0100000000000000	0.998548110343614	0.764922318026935
0.0100000000000000	0.998504113687360	0.758344015910501
0.0100000000000000	0.998460117031106	0.743803881170743
0.0100000000000000	0.998416120374852	0.742658668824412
0.0100000000000000	0.998372123718597	0.741263396011455
0.0100000000000000	0.998328127062343	0.735093274798486
0.0100000000000000	0.998284130406089	0.731482730042988
0.0100000000000000	0.998240133749835	0.723085574265062
0.0100000000000000	0.998196137093581	0.717095840391796
0.0100000000000000	0.998152140437327	0.712553192572667
0.0100000000000000	0.998108143781073	0.712030797713404
0.0100000000000000	0.998064147124819	0.710330725008689
0.0100000000000000	0.998020150468564	0.707219931400778
0.0100000000000000	0.997976153812310	0.700278746006532
0.0100000000000000	0.997932157156056	0.695193997224994
0.0100000000000000	0.997888160499802	0.680366659698282
0.0100000000000000	0.997844163843548	0.675864995072599
0.0100000000000000	0.997800167187294	0.673605323740733
0.0100000000000000	0.997756170531040	0.674208300041266
0.0100000000000000	0.997712173874786	0.673526301998145
0.0100000000000000	0.997668177218531	0.668854082297579
0.0100000000000000	0.997624180562277	0.664224854834332
0.0100000000000000	0.997580183906023	0.659978243777801
0.0100000000000000	0.997536187249769	0.657737778425997
0.0100000000000000	0.997492190593515	0.657388344768287
0.0100000000000000	0.997448193937261	0.648445939636087
0.0100000000000000	0.997404197281007	0.644344742944113
0.0100000000000000	0.997360200624753	0.641070423673295
0.0100000000000000	0.997316203968498	0.638463768536648
0.0100000000000000	0.997272207312244	0.640352369021504
0.0100000000000000	0.997228210655990	0.630810577313987
0.0100000000000000	0.997184213999736	0.622461186425065
0.0100000000000000	0.997140217343482	0.628094547718169
0.0100000000000000	0.997096220687228	0.620360062478176
0.0100000000000000	0.997052224030974	0.621910916845086
0.0100000000000000	0.997008227374720	0.627511070214683
0.0100000000000000	0.996964230718465	0.620727535552350
0.0100000000000000	0.996920234062211	0.623158902076958
0.0100000000000000	0.996876237405957	0.607408745850699
0.0100000000000000	0.996832240749703	0.599749939020901
0.0100000000000000	0.996788244093449	0.597116352170201
0.0100000000000000	0.996744247437195	0.591813654473464
0.0100000000000000	0.996700250780941	0.588436550051276
0.0100000000000000	0.996656254124687	0.584638657535098
0.0100000000000000	0.996612257468432	0.582808547055019
0.0100000000000000	0.996568260812178	0.577551650389683
0.0100000000000000	0.996524264155924	0.568634049399075
0.0100000000000000	0.996480267499670	0.570095064450420
0.0100000000000000	0.996436270843416	0.563965354581653
0.0100000000000000	0.996392274187162	0.565999303485229
0.0100000000000000	0.996348277530908	0.561102781143377
0.0100000000000000	0.996304280874654	0.551823245296484
0.0100000000000000	0.996260284218399	0.549679210389484
0.0100000000000000	0.996216287562145	0.546561765588232
0.0100000000000000	0.996172290905891	0.541798692950437
0.0100000000000000	0.996128294249637	0.528922924477725
0.0100000000000000	0.996084297593383	0.524805238824471
0.0100000000000000	0.996040300937129	0.529928498331864
0.0100000000000000	0.995996304280875	0.519558297292332
0.0100000000000000	0.995952307624621	0.527099219083112
0.0100000000000000	0.995908310968366	0.529753731974923
0.0100000000000000	0.995864314312112	0.527198357455829
0.0100000000000000	0.995820317655858	0.513641181980598
0.0100000000000000	0.995776320999604	0.513046203700215
0.0100000000000000	0.995732324343350	0.514754975255249
0.0100000000000000	0.995688327687096	0.509914059788774
0.0100000000000000	0.995644331030842	0.505016199510863
0.0100000000000000	0.995600334374588	0.497593687357993
0.0100000000000000	0.995556337718333	0.500163789397822
0.0100000000000000	0.995512341062079	0.494242614656149
0.0100000000000000	0.995468344405825	0.493799439237187
0.0100000000000000	0.995424347749571	0.486586364841250
0.0100000000000000	0.995380351093317	0.481105124615124
0.0100000000000000	0.995336354437063	0.478564269667644
0.0100000000000000	0.995292357780809	0.473224234194998
0.0100000000000000	0.995248361124555	0.468184314031715
0.0100000000000000	0.995204364468300	0.467344852814306
0.0100000000000000	0.995160367812046	0.474344347734928
0.0100000000000000	0.995116371155792	0.473149847966645
0.0100000000000000	0.995072374499538	0.467696110429994
0.0100000000000000	0.995028377843284	0.462033322563791
0.0100000000000000	0.994984381187030	0.468078160361264
0.0100000000000000	0.994940384530776	0.459996644327318
0.0100000000000000	0.994896387874522	0.456268297982588
0.0100000000000000	0.994852391218267	0.457162463444753
0.0100000000000000	0.994808394562013	0.449601406563473
0.0100000000000000	0.994764397905759	0.449170990520227
0.0100000000000000	0.994720401249505	0.445116317323435
0.0100000000000000	0.994676404593251	0.441960258069049
0.0100000000000000	0.994632407936997	0.438619763719539
0.0100000000000000	0.994588411280743	0.436994062734936
0.0100000000000000	0.994544414624489	0.435330047723156
0.0100000000000000	0.994500417968234	0.431141118525639
0.0100000000000000	0.994456421311980	0.423374119492833
0.0100000000000000	0.994412424655726	0.426098049509179
0.0100000000000000	0.994368427999472	0.421622549394713
0.0100000000000000	0.994324431343218	0.413115512807134
0.0100000000000000	0.994280434686964	0.409363416456539
0.0100000000000000	0.994236438030710	0.408774954272295
0.0100000000000000	0.994192441374456	0.404073895098504
0.0100000000000000	0.994148444718201	0.398460302445594
0.0100000000000000	0.994104448061947	0.395266086831403
0.0100000000000000	0.994060451405693	0.394442055823387
0.0100000000000000	0.994016454749439	0.388800600022132
0.0100000000000000	0.993972458093185	0.389147704968519
0.0100000000000000	0.993928461436931	0.385646060226546
0.0100000000000000	0.993884464780677	0.380713969481015
0.0100000000000000	0.993840468124423	0.380752529012226
0.0100000000000000	0.993796471468168	0.375692263420395
0.0100000000000000	0.993752474811914	0.373130960871733
0.0100000000000000	0.993708478155660	0.370537431196395
0.0100000000000000	0.993664481499406	0.364894188843311
0.0100000000000000	0.993620484843152	0.365113335855964
0.0100000000000000	0.993576488186898	0.356817895779278
0.0100000000000000	0.993532491530644	0.356953720037032
0.0100000000000000	0.993488494874390	0.352440588157150
0.0100000000000000	0.993444498218135	0.351690171509930
0.0100000000000000	0.993400501561881	0.353853294472544
0.0100000000000000	0.993356504905627	0.347690743759243
0.0100000000000000	0.993312508249373	0.345886592741663
0.0100000000000000	0.993268511593119	0.348381218608018
0.0100000000000000	0.993224514936865	0.349392153879189
0.0100000000000000	0.993180518280611	0.340647040421831
0.0100000000000000	0.993136521624357	0.338548591371613
0.0100000000000000	0.993092524968102	0.338049089858403
0.0100000000000000	0.993048528311848	0.335785744384863
0.0100000000000000	0.993004531655594	0.336647402082142
0.0100000000000000	0.992960534999340	0.335712748799823
0.0100000000000000	0.992916538343086	0.332612998949780
0.0100000000000000	0.992872541686832	0.332549072201791
0.0100000000000000	0.992828545030578	0.330755450468306
0.0100000000000000	0.992784548374324	0.324811298334506
0.0100000000000000	0.992740551718069	0.327932100609092
0.0100000000000000	0.992696555061815	0.330020154195684
0.0100000000000000	0.992652558405561	0.327012874713442
0.0100000000000000	0.992608561749307	0.327334851719575
0.0100000000000000	0.992564565093053	0.324871310824081
0.0100000000000000	0.992520568436799	0.323459533585222
0.0100000000000000	0.992476571780545	0.319423669483464
0.0100000000000000	0.992432575124291	0.324943935156352
0.0100000000000000	0.992388578468036	0.326500539390198
0.0100000000000000	0.992344581811782	0.321885863066623
0.0100000000000000	0.992300585155528	0.317122825056102
0.0100000000000000	0.992256588499274	0.320969132299949
0.0100000000000000	0.992212591843020	0.314454850044509
0.0100000000000000	0.992168595186766	0.312051656489964
0.0100000000000000	0.992124598530512	0.311559613969254
0.0100000000000000	0.992080601874258	0.313074897255053
0.0100000000000000	0.992036605218003	0.312497576956158
0.0100000000000000	0.991992608561749	0.310885827570457
0.0100000000000000	0.991948611905495	0.305531554649705
0.0100000000000000	0.991904615249241	0.305000662464205
0.0100000000000000	0.991860618592987	0.309185334427661
0.0100000000000000	0.991816621936733	0.304051619152525
0.0100000000000000	0.991772625280479	0.305448891624492
0.0100000000000000	0.991728628624225	0.305166136351016
0.0100000000000000	0.991684631967970	0.302988934154348
0.0100000000000000	0.991640635311716	0.302589053447982
0.0100000000000000	0.991596638655462	0.305990390950633
0.0100000000000000	0.991552641999208	0.301844837706667
0.0100000000000000	0.991508645342954	0.297777111583067
0.0100000000000000	0.991464648686700	0.291818657421388
0.0100000000000000	0.991420652030446	0.286976757419644
0.0100000000000000	0.991376655374192	0.286433019196830
0.0100000000000000	0.991332658717937	0.285656572525374
0.0100000000000000	0.991288662061683	0.285716669185913
0.0100000000000000	0.991244665405429	0.279781258653224
0.0100000000000000	0.991200668749175	0.278159594195424
0.0100000000000000	0.991156672092921	0.276735414661148
0.0100000000000000	0.991112675436667	0.277045251097339
0.0100000000000000	0.991068678780413	0.272910325219737
0.0100000000000000	0.991024682124159	0.270196433499800
0.0100000000000000	0.990980685467904	0.267190653062334
0.0100000000000000	0.990936688811650	0.265298771649969
0.0100000000000000	0.990892692155396	0.266175199212339
0.0100000000000000	0.990848695499142	0.266686037577043
0.0100000000000000	0.990804698842888	0.264750719575222
0.0100000000000000	0.990760702186634	0.266662150258546
0.0100000000000000	0.990716705530380	0.265032546421847
0.0100000000000000	0.990672708874126	0.267637661013467
0.0100000000000000	0.990628712217871	0.269477353090827
0.0100000000000000	0.990584715561617	0.268397739025441
0.0100000000000000	0.990540718905363	0.259422025629639
0.0100000000000000	0.990496722249109	0.266539791373368
0.0100000000000000	0.990452725592855	0.255196082340905
0.0100000000000000	0.990408728936601	0.259998747690395
0.0100000000000000	0.990364732280347	0.257435730729153
0.0100000000000000	0.990320735624093	0.254219668049590
0.0100000000000000	0.990276738967838	0.255662822996282
0.0100000000000000	0.990232742311584	0.256217742337213
0.0100000000000000	0.990188745655330	0.254290320818727
0.0100000000000000	0.990144748999076	0.259477042198458
0.0100000000000000	0.990100752342822	0.255354590470796
0.0100000000000000	0.990056755686568	0.249556999531867
0.0100000000000000	0.990012759030314	0.244841651186108
0.0100000000000000	0.989968762374060	0.243014855557708
0.0100000000000000	0.989924765717805	0.241269314647514
0.0100000000000000	0.989880769061551	0.238172544735389
0.0100000000000000	0.989836772405297	0.241901376130144
0.0100000000000000	0.989792775749043	0.239692880394454
0.0100000000000000	0.989748779092789	0.240936927875356
0.0100000000000000	0.989704782436535	0.239545098895846
0.0100000000000000	0.989660785780281	0.235547021994470
0.0100000000000000	0.989616789124027	0.237643382798817
0.0100000000000000	0.989572792467772	0.232715397167004
0.0100000000000000	0.989528795811518	0.233609330590476
0.0100000000000000	0.989484799155264	0.229894947948782
0.0100000000000000	0.989440802499010	0.233340998954438
0.0100000000000000	0.989396805842756	0.231529513440751
0.0100000000000000	0.989352809186502	0.229870624939821
0.0100000000000000	0.989308812530248	0.226464145560607
0.0100000000000000	0.989264815873994	0.225600863999406
0.0100000000000000	0.989220819217739	0.223490948902399
0.0100000000000000	0.989176822561485	0.225180083402535
0.0100000000000000	0.989132825905231	0.224817575101211
0.0100000000000000	0.989088829248977	0.223685270890699
0.0100000000000000	0.989044832592723	0.220749816743213
0.0100000000000000	0.989000835936469	0.221252815742255
0.0100000000000000	0.988956839280215	0.221751175884027
0.0100000000000000	0.988912842623961	0.219600646794572
0.0100000000000000	0.988868845967706	0.219707573079625
0.0100000000000000	0.988824849311452	0.217599873459126
0.0100000000000000	0.988780852655198	0.215215347754925
0.0100000000000000	0.988736855998944	0.216957470449073
0.0100000000000000	0.988692859342690	0.214728993777864
0.0100000000000000	0.988648862686436	0.214612849079732
0.0100000000000000	0.988604866030182	0.215202611725796
0.0100000000000000	0.988560869373928	0.213210683504226
0.0100000000000000	0.988516872717673	0.211699576078469
0.0100000000000000	0.988472876061419	0.211427359344030
0.0100000000000000	0.988428879405165	0.214483034644707
0.0100000000000000	0.988384882748911	0.215314168295002
0.0100000000000000	0.988340886092657	0.212504286156606
0.0100000000000000	0.988296889436403	0.212567008622416
0.0100000000000000	0.988252892780149	0.211996351330837
0.0100000000000000	0.988208896123895	0.214198438808480
0.0100000000000000	0.988164899467640	0.210385773576249
0.0100000000000000	0.988120902811386	0.208974659301506
0.0100000000000000	0.988076906155132	0.206063196981863
0.0100000000000000	0.988032909498878	0.199090865375549
0.0100000000000000	0.987988912842624	0.202285996641477
0.0100000000000000	0.987944916186370	0.201067468880129
0.0100000000000000	0.987900919530116	0.200003428056000
0.0100000000000000	0.987856922873862	0.201549615599187
0.0100000000000000	0.987812926217607	0.201968035527678
0.0100000000000000	0.987768929561353	0.203249516789290
0.0100000000000000	0.987724932905099	0.201245994383992
0.0100000000000000	0.987680936248845	0.203979845345937
0.0100000000000000	0.987636939592591	0.197495358780636
0.0100000000000000	0.987592942936337	0.194732456419278
0.0100000000000000	0.987548946280083	0.193702938185397
0.0100000000000000	0.987504949623829	0.192047994548239
0.0100000000000000	0.987460952967574	0.190078003402437
0.0100000000000000	0.987416956311320	0.189973183041893
0.0100000000000000	0.987372959655066	0.190395895004230
0.0100000000000000	0.987328962998812	0.190324363586749
0.0100000000000000	0.987284966342558	0.190645754331785
0.0100000000000000	0.987240969686304	0.190928049534652
0.0100000000000000	0.987196973030050	0.182897664238536
0.0100000000000000	0.987152976373796	0.183495108488694
0.0100000000000000	0.987108979717541	0.181954028078148
0.0100000000000000	0.987064983061287	0.186331591321588
0.0100000000000000	0.987020986405033	0.183493732471473
0.0100000000000000	0.986976989748779	0.183522073556090
0.0100000000000000	0.986932993092525	0.183840381039803
0.0100000000000000	0.986888996436271	0.183475268050329
0.0100000000000000	0.986844999780017	0.179654993923903
0.0100000000000000	0.986801003123763	0.182442052091525
0.0100000000000000	0.986757006467509	0.181971823578216
0.0100000000000000	0.986713009811254	0.181821943585843
0.0100000000000000	0.986669013155000	0.180075735992683
0.0100000000000000	0.986625016498746	0.177241405033978
0.0100000000000000	0.986581019842492	0.179267604273735
0.0100000000000000	0.986537023186238	0.181088884251500
0.0100000000000000	0.986493026529984	0.178214874532924
0.0100000000000000	0.986449029873730	0.176795927523459
0.0100000000000000	0.986405033217476	0.174121090022680
0.0100000000000000	0.986361036561221	0.172158992547421
0.0100000000000000	0.986317039904967	0.175438315096974
0.0100000000000000	0.986273043248713	0.175166415090750
0.0100000000000000	0.986229046592459	0.170266909970718
0.0100000000000000	0.986185049936205	0.171361659873849
0.0100000000000000	0.986141053279951	0.170798515912766
0.0100000000000000	0.986097056623697	0.171276090458942
0.0100000000000000	0.986053059967443	0.169856824442754
0.0100000000000000	0.986009063311188	0.171824211431446
0.0100000000000000	0.985965066654934	0.168892613402789
0.0100000000000000	0.985921069998680	0.167577920576176
0.0100000000000000	0.985877073342426	0.164859275527264
0.0100000000000000	0.985833076686172	0.162623034410707
0.0100000000000000	0.985789080029918	0.159978358117757
0.0100000000000000	0.985745083373664	0.157926146273799
0.0100000000000000	0.985701086717410	0.160910864087473
0.0100000000000000	0.985657090061155	0.157966119706105
0.0100000000000000	0.985613093404901	0.160755654916081
0.0100000000000000	0.985569096748647	0.158087900436438
0.0100000000000000	0.985525100092393	0.157875414333491
0.0100000000000000	0.985481103436139	0.158841778906585
0.0100000000000000	0.985437106779885	0.157046497766720
0.0100000000000000	0.985393110123631	0.157763765700009
0.0100000000000000	0.985349113467377	0.155867647631357
0.0100000000000000	0.985305116811122	0.155208289854683
0.0100000000000000	0.985261120154868	0.157214588277107
0.0100000000000000	0.985217123498614	0.156391722404819
0.0100000000000000	0.985173126842360	0.155644293694350
0.0100000000000000	0.985129130186106	0.153199719061222
0.0100000000000000	0.985085133529852	0.151102364134939
0.0100000000000000	0.985041136873598	0.152488788268478
0.0100000000000000	0.984997140217344	0.151485049113556
0.0100000000000000	0.984953143561089	0.152540619050514
0.0100000000000000	0.984909146904835	0.150148674675667
0.0100000000000000	0.984865150248581	0.147970333555206
0.0100000000000000	0.984821153592327	0.147051565186740
0.0100000000000000	0.984777156936073	0.149730647164682
0.0100000000000000	0.984733160279819	0.146263695025496
0.0100000000000000	0.984689163623565	0.144313476796283
0.0100000000000000	0.984645166967311	0.142370674119575
0.0100000000000000	0.984601170311056	0.145321925070631
0.0100000000000000	0.984557173654802	0.146283989363470
0.0100000000000000	0.984513176998548	0.147005041171377
0.0100000000000000	0.984469180342294	0.142755986204374
0.0100000000000000	0.984425183686040	0.143712560039987
0.0100000000000000	0.984381187029786	0.141112237302146
0.0100000000000000	0.984337190373532	0.142379428686020
0.0100000000000000	0.984293193717278	0.140394390313553
0.0100000000000000	0.984249197061023	0.141390386498456
0.0100000000000000	0.984205200404769	0.140111066543455
0.0100000000000000	0.984161203748515	0.140026035836978
0.0100000000000000	0.984117207092261	0.140157326648318
0.0100000000000000	0.984073210436007	0.139693000715706
0.0100000000000000	0.984029213779753	0.139470369430490
0.0100000000000000	0.983985217123499	0.139120879892460
0.0100000000000000	0.983941220467245	0.137525522769225
0.0100000000000000	0.983897223810990	0.137584693627099
0.0100000000000000	0.983853227154736	0.138419993275749
0.0100000000000000	0.983809230498482	0.138599596279505
0.0100000000000000	0.983765233842228	0.139114579548092
0.0100000000000000	0.983721237185974	0.138133440722553
0.0100000000000000	0.983677240529720	0.136766573515703
0.0100000000000000	0.983633243873466	0.134920224676335
0.0100000000000000	0.983589247217212	0.134808051931526
0.0100000000000000	0.983545250560957	0.137561487873030
0.0100000000000000	0.983501253904703	0.135578576657165
0.0100000000000000	0.983457257248449	0.136669605998373
0.0100000000000000	0.983413260592195	0.137891364751371
0.0100000000000000	0.983369263935941	0.133912512214966
0.0100000000000000	0.983325267279687	0.133262539674416
0.0100000000000000	0.983281270623433	0.131591507552665
0.0100000000000000	0.983237273967179	0.129751340234935
0.0100000000000000	0.983193277310924	0.135984895831753
0.0100000000000000	0.983149280654670	0.133185503125598
0.0100000000000000	0.983105283998416	0.133857262870834
0.0100000000000000	0.983061287342162	0.132537204683101
0.0100000000000000	0.983017290685908	0.130094661583485
0.0100000000000000	0.982973294029654	0.130600185443392
0.0100000000000000	0.982929297373400	0.131988496187925
0.0100000000000000	0.982885300717146	0.129739950181016
0.0100000000000000	0.982841304060891	0.129215401738569
0.0100000000000000	0.982797307404637	0.128258048809706
0.0100000000000000	0.982753310748383	0.127321920216717
0.0100000000000000	0.982709314092129	0.126948986512995
0.0100000000000000	0.982665317435875	0.128553186213498
0.0100000000000000	0.982621320779621	0.130058802146137
0.0100000000000000	0.982577324123367	0.129856109987874
0.0100000000000000	0.982533327467113	0.125946712975899
0.0100000000000000	0.982489330810858	0.125343566280467
0.0100000000000000	0.982445334154604	0.125228233803916
0.0100000000000000	0.982401337498350	0.124671715888020
0.0100000000000000	0.982357340842096	0.125350164678863
0.0100000000000000	0.982313344185842	0.121876936185334
0.0100000000000000	0.982269347529588	0.123683763880611
0.0100000000000000	0.982225350873334	0.121957593492904
0.0100000000000000	0.982181354217080	0.123596995512781
0.0100000000000000	0.982137357560825	0.123950104692086
0.0100000000000000	0.982093360904571	0.122800482449107
0.0100000000000000	0.982049364248317	0.124346410198310
0.0100000000000000	0.982005367592063	0.123668934135945
0.0100000000000000	0.981961370935809	0.123602401352319
0.0100000000000000	0.981917374279555	0.122606910313481
0.0100000000000000	0.981873377623301	0.125877841586442
0.0100000000000000	0.981829380967047	0.124536983722649
0.0100000000000000	0.981785384310792	0.121085582018175
0.0100000000000000	0.981741387654538	0.122636655404198
0.0100000000000000	0.981697390998284	0.122858263010432
0.0100000000000000	0.981653394342030	0.119266350102962
0.0100000000000000	0.981609397685776	0.122008154741180
0.0100000000000000	0.981565401029522	0.120998061974057
0.0100000000000000	0.981521404373268	0.118012694329385
0.0100000000000000	0.981477407717014	0.117641816020925
0.0100000000000000	0.981433411060759	0.118308677396688
0.0100000000000000	0.981389414404505	0.116493311066737
0.0100000000000000	0.981345417748251	0.118270118739205
0.0100000000000000	0.981301421091997	0.114115084001324
0.0100000000000000	0.981257424435743	0.116334128640461
0.0100000000000000	0.981213427779489	0.115390466707755
0.0100000000000000	0.981169431123235	0.116794674162223
0.0100000000000000	0.981125434466981	0.115429208593914
0.0100000000000000	0.981081437810726	0.116286981133021
0.0100000000000000	0.981037441154472	0.115865404450701
0.0100000000000000	0.980993444498218	0.113476813365309
0.0100000000000000	0.980949447841964	0.112803022817896
0.0100000000000000	0.980905451185710	0.112418520433050
0.0100000000000000	0.980861454529456	0.110965029587709
0.0100000000000000	0.980817457873202	0.110056208319362
0.0100000000000000	0.980773461216948	0.111555327983606
0.0100000000000000	0.980729464560693	0.114257028505114
0.0100000000000000	0.980685467904439	0.109928757202439
0.0100000000000000	0.980641471248185	0.112744258680172
0.0100000000000000	0.980597474591931	0.113239813180704
0.0100000000000000	0.980553477935677	0.112937526076791
0.0100000000000000	0.980509481279423	0.113120125400329
0.0100000000000000	0.980465484623169	0.113551271133020
0.0100000000000000	0.980421487966915	0.113409699613589
0.0100000000000000	0.980377491310660	0.112534063129888
0.0100000000000000	0.980333494654406	0.113624020025989
0.0100000000000000	0.980289497998152	0.114268979630520
0.0100000000000000	0.980245501341898	0.112209642331439
0.0100000000000000	0.980201504685644	0.111305957450794
0.0100000000000000	0.980157508029390	0.110052021818327
0.0100000000000000	0.980113511373136	0.108146419869609
0.0100000000000000	0.980069514716882	0.109849735313483
0.0100000000000000	0.980025518060627	0.108823171423734
0.0100000000000000	0.979981521404373	0.109575035754314
0.0100000000000000	0.979937524748119	0.107244348658215
0.0100000000000000	0.979893528091865	0.106046136707780
0.0100000000000000	0.979849531435611	0.103950399429564
0.0100000000000000	0.979805534779357	0.105925341536204
0.0100000000000000	0.979761538123103	0.104164007411892
0.0100000000000000	0.979717541466849	0.103330388007373
0.0100000000000000	0.979673544810594	0.103219785320601
0.0100000000000000	0.979629548154340	0.103090729049947
0.0100000000000000	0.979585551498086	0.101271118171387
0.0100000000000000	0.979541554841832	0.101308724085947
0.0100000000000000	0.979497558185578	0.0989082296459631
0.0100000000000000	0.979453561529324	0.0997690873957676
0.0100000000000000	0.979409564873070	0.101170800608463
0.0100000000000000	0.979365568216816	0.101030757428556
0.0100000000000000	0.979321571560561	0.0995958752041644
0.0100000000000000	0.979277574904307	0.0995592816582172
0.0100000000000000	0.979233578248053	0.0976751742163535
0.0100000000000000	0.979189581591799	0.0971331168920037
0.0100000000000000	0.979145584935545	0.0962984673292531
0.0100000000000000	0.979101588279291	0.0964363201371097
0.0100000000000000	0.979057591623037	0.0948218758880840
0.0100000000000000	0.979013594966783	0.0964434518636755
0.0100000000000000	0.978969598310528	0.0964162058538601
0.0100000000000000	0.978925601654274	0.0957045447977200
0.0100000000000000	0.978881604998020	0.0955679769626544
0.0100000000000000	0.978837608341766	0.0959294412438258
0.0100000000000000	0.978793611685512	0.0940839767387397
0.0100000000000000	0.978749615029258	0.0944164822057466
0.0100000000000000	0.978705618373004	0.0933104007743220
0.0100000000000000	0.978661621716750	0.0948681916802431
0.0100000000000000	0.978617625060495	0.0927741120683214
0.0100000000000000	0.978573628404241	0.0932575078868673
0.0100000000000000	0.978529631747987	0.0916013154590720
0.0100000000000000	0.978485635091733	0.0937578262376541
0.0100000000000000	0.978441638435479	0.0921251683323038
0.0100000000000000	0.978397641779225	0.0929384826170690
0.0100000000000000	0.978353645122971	0.0905459775150845
0.0100000000000000	0.978309648466717	0.0906977059332758
0.0100000000000000	0.978265651810462	0.0914903917861333
0.0100000000000000	0.978221655154208	0.0914184812887349
0.0100000000000000	0.978177658497954	0.0910023582818582
0.0100000000000000	0.978133661841700	0.0901751966493167
0.0100000000000000	0.978089665185446	0.0893058073621634
0.0100000000000000	0.978045668529192	0.0864821021323666
0.0100000000000000	0.978001671872938	0.0883310947716572
0.0100000000000000	0.977957675216684	0.0883222674455212
0.0100000000000000	0.977913678560429	0.0875520976158589
0.0100000000000000	0.977869681904175	0.0885115653755625
0.0100000000000000	0.977825685247921	0.0870404131389794
0.0100000000000000	0.977781688591667	0.0890167398489473
0.0100000000000000	0.977737691935413	0.0880951843433031
0.0100000000000000	0.977693695279159	0.0867396789442021
0.0100000000000000	0.977649698622905	0.0858722053746122
0.0100000000000000	0.977605701966651	0.0862803080793192
0.0100000000000000	0.977561705310396	0.0874668677616930
0.0100000000000000	0.977517708654142	0.0889924743275882
0.0100000000000000	0.977473711997888	0.0906815587279583
0.0100000000000000	0.977429715341634	0.0892239954789628
0.0100000000000000	0.977385718685380	0.0885926052166549
0.0100000000000000	0.977341722029126	0.0882893360223210
0.0100000000000000	0.977297725372872	0.0892952183228608
0.0100000000000000	0.977253728716618	0.0893410524687673
0.0100000000000000	0.977209732060363	0.0865494528307957
0.0100000000000000	0.977165735404109	0.0885397503533009
0.0100000000000000	0.977121738747855	0.0890279047076237
0.0100000000000000	0.977077742091601	0.0853010007096369
0.0100000000000000	0.977033745435347	0.0878800909610410
0.0100000000000000	0.976989748779093	0.0870878458151897
0.0100000000000000	0.976945752122839	0.0860888640167296
0.0100000000000000	0.976901755466585	0.0853668429378007
0.0100000000000000	0.976857758810330	0.0829017609391861
0.0100000000000000	0.976813762154076	0.0844461494078591
0.0100000000000000	0.976769765497822	0.0863171672270087
0.0100000000000000	0.976725768841568	0.0832345291584479
0.0100000000000000	0.976681772185314	0.0837058359258060
0.0100000000000000	0.976637775529060	0.0830215019083882
0.0100000000000000	0.976593778872806	0.0833453445829988
0.0100000000000000	0.976549782216552	0.0837773167401477
0.0100000000000000	0.976505785560297	0.0848109115392803
0.0100000000000000	0.976461788904043	0.0832223542265706
0.0100000000000000	0.976417792247789	0.0862688666338533
0.0100000000000000	0.976373795591535	0.0850387746397786
0.0100000000000000	0.976329798935281	0.0859713731527779
0.0100000000000000	0.976285802279027	0.0853324362269101
0.0100000000000000	0.976241805622773	0.0859310620406284
0.0100000000000000	0.976197808966519	0.0841776227603542
0.0100000000000000	0.976153812310264	0.0810081254935263
0.0100000000000000	0.976109815654010	0.0828358736996433
0.0100000000000000	0.976065818997756	0.0826665365967008
0.0100000000000000	0.976021822341502	0.0817702880341052
0.0100000000000000	0.975977825685248	0.0800439718953001
0.0100000000000000	0.975933829028994	0.0813828506147906
0.0100000000000000	0.975889832372740	0.0814666481354950
0.0100000000000000	0.975845835716486	0.0793373744778371
0.0100000000000000	0.975801839060231	0.0788401325448075
0.0100000000000000	0.975757842403977	0.0806604462337691
0.0100000000000000	0.975713845747723	0.0800881593342275
0.0100000000000000	0.975669849091469	0.0811159467333504
0.0100000000000000	0.975625852435215	0.0801129390611221
0.0100000000000000	0.975581855778961	0.0812489812641112
0.0100000000000000	0.975537859122707	0.0797504392128042
0.0100000000000000	0.975493862466453	0.0806168827635641
0.0100000000000000	0.975449865810198	0.0814978885490701
0.0100000000000000	0.975405869153944	0.0805626043398764
0.0100000000000000	0.975361872497690	0.0820978243238879
0.0100000000000000	0.975317875841436	0.0819466518183632
0.0100000000000000	0.975273879185182	0.0801226641170768
0.0100000000000000	0.975229882528928	0.0801470802413281
0.0100000000000000	0.975185885872674	0.0809210388790168
0.0100000000000000	0.975141889216420	0.0805302516848110
0.0100000000000000	0.975097892560165	0.0804486169045874
0.0100000000000000	0.975053895903911	0.0801494116888091
0.0100000000000000	0.975009899247657	0.0794973957177305
0.0100000000000000	0.974965902591403	0.0788729374353932
0.0100000000000000	0.974921905935149	0.0808560943910004
0.0100000000000000	0.974877909278895	0.0799089286713148
0.0100000000000000	0.974833912622641	0.0780626887035370
0.0100000000000000	0.974789915966387	0.0803008981980720
0.0100000000000000	0.974745919310132	0.0803835071321964
0.0100000000000000	0.974701922653878	0.0795019661909168
0.0100000000000000	0.974657925997624	0.0778015249692659
0.0100000000000000	0.974613929341370	0.0784883065195574
0.0100000000000000	0.974569932685116	0.0779747003847552
0.0100000000000000	0.974525936028862	0.0759986228567368
0.0100000000000000	0.974481939372608	0.0758055282931498
0.0100000000000000	0.974437942716354	0.0748313663209369
0.0100000000000000	0.974393946060099	0.0773099834851877
0.0100000000000000	0.974349949403845	0.0761853755752352
0.0100000000000000	0.974305952747591	0.0745860370917610
0.0100000000000000	0.974261956091337	0.0756059951812464
0.0100000000000000	0.974217959435083	0.0763668788229305
0.0100000000000000	0.974173962778829	0.0760596857386733
0.0100000000000000	0.974129966122575	0.0746100143666596
0.0100000000000000	0.974085969466321	0.0762193609882891
0.0100000000000000	0.974041972810066	0.0736641508101683
0.0100000000000000	0.973997976153812	0.0756042734567066
0.0100000000000000	0.973953979497558	0.0731872495557468
0.0100000000000000	0.973909982841304	0.0734356741506251
0.0100000000000000	0.973865986185050	0.0765059342849935
0.0100000000000000	0.973821989528796	0.0758284502201833
0.0100000000000000	0.973777992872542	0.0783025924119974
0.0100000000000000	0.973733996216288	0.0779463322093726
0.0100000000000000	0.973689999560033	0.0756507439635431
0.0100000000000000	0.973646002903779	0.0776771953267787
0.0100000000000000	0.973602006247525	0.0754163792656856
0.0100000000000000	0.973558009591271	0.0754918552645995
0.0100000000000000	0.973514012935017	0.0735161065318262
0.0100000000000000	0.973470016278763	0.0739196119296951
0.0100000000000000	0.973426019622509	0.0737920352852766
0.0100000000000000	0.973382022966255	0.0740703782421236
0.0100000000000000	0.973338026310000	0.0767172343023206
0.0100000000000000	0.973294029653746	0.0741642629412695
0.0100000000000000	0.973250032997492	0.0758327343283194
0.0100000000000000	0.973206036341238	0.0746494634137613
0.0100000000000000	0.973162039684984	0.0743741052079858
0.0100000000000000	0.973118043028730	0.0757375222669014
0.0100000000000000	0.973074046372476	0.0760909908430207
0.0100000000000000	0.973030049716222	0.0750348334286746
0.0100000000000000	0.972986053059967	0.0771033611380643
0.0100000000000000	0.972942056403713	0.0744098739349676
0.0100000000000000	0.972898059747459	0.0735924355484655
0.0100000000000000	0.972854063091205	0.0740666417896877
0.0100000000000000	0.972810066434951	0.0741188064707855
0.0100000000000000	0.972766069778697	0.0739560193654825
0.0100000000000000	0.972722073122443	0.0728077985431910
0.0100000000000000	0.972678076466189	0.0746016048467738
0.0100000000000000	0.972634079809934	0.0739387924739163
0.0100000000000000	0.972590083153680	0.0730234053058748
0.0100000000000000	0.972546086497426	0.0734440372852463
0.0100000000000000	0.972502089841172	0.0710778295665765
0.0100000000000000	0.972458093184918	0.0702853430945939
0.0100000000000000	0.972414096528664	0.0704940659650944
0.0100000000000000	0.972370099872410	0.0698197042340253
0.0100000000000000	0.972326103216156	0.0690079064937998
0.0100000000000000	0.972282106559901	0.0696664702168685
0.0100000000000000	0.972238109903647	0.0677641478762233
0.0100000000000000	0.972194113247393	0.0693879709015101
0.0100000000000000	0.972150116591139	0.0681799934379806
0.0100000000000000	0.972106119934885	0.0672385357235206
0.0100000000000000	0.972062123278631	0.0672367282918678
0.0100000000000000	0.972018126622377	0.0657368933765236
0.0100000000000000	0.971974129966123	0.0673948170865567
0.0100000000000000	0.971930133309868	0.0664619661266982
0.0100000000000000	0.971886136653614	0.0680206420772186
0.0100000000000000	0.971842139997360	0.0672878348511375
0.0100000000000000	0.971798143341106	0.0663145042384976
0.0100000000000000	0.971754146684852	0.0654290793739093
0.0100000000000000	0.971710150028598	0.0639712063987527
0.0100000000000000	0.971666153372344	0.0675338037802786
0.0100000000000000	0.971622156716090	0.0670111761349490
0.0100000000000000	0.971578160059835	0.0682780696055072
0.0100000000000000	0.971534163403581	0.0665417221379701
0.0100000000000000	0.971490166747327	0.0670393641887518
0.0100000000000000	0.971446170091073	0.0658864452640342
0.0100000000000000	0.971402173434819	0.0691322209276674
0.0100000000000000	0.971358176778565	0.0658113258591611
0.0100000000000000	0.971314180122311	0.0672191772222172
0.0100000000000000	0.971270183466057	0.0659756989075597
0.0100000000000000	0.971226186809802	0.0648182763359224
0.0100000000000000	0.971182190153548	0.0627551367699443
0.0100000000000000	0.971138193497294	0.0633438563545857
0.0100000000000000	0.971094196841040	0.0632879800158629
0.0100000000000000	0.971050200184786	0.0628219896170991
0.0100000000000000	0.971006203528532	0.0625808666558437
0.0100000000000000	0.970962206872278	0.0619612760669247
0.0100000000000000	0.970918210216024	0.0646192373354891
0.0100000000000000	0.970874213559769	0.0660858778783143
0.0100000000000000	0.970830216903515	0.0652604987697746
0.0100000000000000	0.970786220247261	0.0653996545568689
0.0100000000000000	0.970742223591007	0.0639385718451864
0.0100000000000000	0.970698226934753	0.0647258545177332
0.0100000000000000	0.970654230278499	0.0651426468708224
0.0100000000000000	0.970610233622245	0.0672395530260683
0.0100000000000000	0.970566236965991	0.0659736743741817
0.0100000000000000	0.970522240309736	0.0645053972449140
0.0100000000000000	0.970478243653482	0.0649090841697490
0.0100000000000000	0.970434246997228	0.0638579259938259
0.0100000000000000	0.970390250340974	0.0633188642639368
0.0100000000000000	0.970346253684720	0.0628496689017864
0.0100000000000000	0.970302257028466	0.0622291942509024
0.0100000000000000	0.970258260372212	0.0644444492010967
0.0100000000000000	0.970214263715958	0.0630503207599374
0.0100000000000000	0.970170267059703	0.0649397705213741
0.0100000000000000	0.970126270403449	0.0654933277756312
0.0100000000000000	0.970082273747195	0.0632362150979936
0.0100000000000000	0.970038277090941	0.0629558426006816
0.0100000000000000	0.969994280434687	0.0636173808784479
0.0100000000000000	0.969950283778433	0.0637973181939562
0.0100000000000000	0.969906287122179	0.0628658135007620
0.0100000000000000	0.969862290465925	0.0648984832225187
0.0100000000000000	0.969818293809670	0.0658305819718759
0.0100000000000000	0.969774297153416	0.0646232642782959
0.0100000000000000	0.969730300497162	0.0662497779280100
0.0100000000000000	0.969686303840908	0.0647948388641260
0.0100000000000000	0.969642307184654	0.0632874485345886
0.0100000000000000	0.969598310528400	0.0637310038632156
0.0100000000000000	0.969554313872146	0.0640245176435919
0.0100000000000000	0.969510317215892	0.0653798483281644
0.0100000000000000	0.969466320559637	0.0637008453196884
0.0100000000000000	0.969422323903383	0.0627506372551960
0.0100000000000000	0.969378327247129	0.0640785439551637
0.0100000000000000	0.969334330590875	0.0643316077823365
0.0100000000000000	0.969290333934621	0.0642225235444743
0.0100000000000000	0.969246337278367	0.0632324407341566
0.0100000000000000	0.969202340622113	0.0663705529816210
0.0100000000000000	0.969158343965859	0.0659238105733774
0.0100000000000000	0.969114347309604	0.0648179768399629
0.0100000000000000	0.969070350653350	0.0650476655241480
0.0100000000000000	0.969026353997096	0.0640384853151308
0.0100000000000000	0.968982357340842	0.0642614912513486
0.0100000000000000	0.968938360684588	0.0658800443619013
0.0100000000000000	0.968894364028334	0.0622231738871462
0.0100000000000000	0.968850367372080	0.0634897617879073
0.0100000000000000	0.968806370715826	0.0630375389945638
0.0100000000000000	0.968762374059571	0.0619416342699431
0.0100000000000000	0.968718377403317	0.0620122013079909
0.0100000000000000	0.968674380747063	0.0606556086471142
0.0100000000000000	0.968630384090809	0.0621436509968790
0.0100000000000000	0.968586387434555	0.0622606978430426
0.0100000000000000	0.968542390778301	0.0606617892498691
0.0100000000000000	0.968498394122047	0.0646495497637908
0.0100000000000000	0.968454397465793	0.0635646041031168
0.0100000000000000	0.968410400809538	0.0617020544970237
0.0100000000000000	0.968366404153284	0.0628572767070453
0.0100000000000000	0.968322407497030	0.0612013268275616
0.0100000000000000	0.968278410840776	0.0628090607945243
0.0100000000000000	0.968234414184522	0.0622999277154961
0.0100000000000000	0.968190417528268	0.0611477653702850
0.0100000000000000	0.968146420872014	0.0605855446032021
0.0100000000000000	0.968102424215760	0.0617294821209363
0.0100000000000000	0.968058427559505	0.0602571170457452
0.0100000000000000	0.968014430903251	0.0602009055233931
0.0100000000000000	0.967970434246997	0.0600713813233376
0.0100000000000000	0.967926437590743	0.0599857725922463
0.0100000000000000	0.967882440934489	0.0608165210302565
0.0100000000000000	0.967838444278235	0.0618327204071408
0.0100000000000000	0.967794447621981	0.0620468848889009
0.0100000000000000	0.967750450965727	0.0618970598703117
0.0100000000000000	0.967706454309472	0.0618481061828481
0.0100000000000000	0.967662457653218	0.0603467662644137
0.0100000000000000	0.967618460996964	0.0605155714335410
0.0100000000000000	0.967574464340710	0.0605706944466758
0.0100000000000000	0.967530467684456	0.0624942422912493
0.0100000000000000	0.967486471028202	0.0616317164943517
0.0100000000000000	0.967442474371948	0.0601101277515273
0.0100000000000000	0.967398477715694	0.0592445716167939
0.0100000000000000	0.967354481059439	0.0606956107344769
0.0100000000000000	0.967310484403185	0.0629692066732942
0.0100000000000000	0.967266487746931	0.0654631792454947
0.0100000000000000	0.967222491090677	0.0664109343254168
0.0100000000000000	0.967178494434423	0.0623885581871388
0.0100000000000000	0.967134497778169	0.0624077514082824
0.0100000000000000	0.967090501121915	0.0603360226819607
0.0100000000000000	0.967046504465661	0.0625243362679529
0.0100000000000000	0.967002507809406	0.0641830668430325
0.0100000000000000	0.966958511153152	0.0620118140831166
0.0100000000000000	0.966914514496898	0.0635015113836649
0.0100000000000000	0.966870517840644	0.0625548200249376
0.0100000000000000	0.966826521184390	0.0637550053202748
0.0100000000000000	0.966782524528136	0.0639214035578856
0.0100000000000000	0.966738527871882	0.0629898537601315
0.0100000000000000	0.966694531215628	0.0646167741276873
0.0100000000000000	0.966650534559373	0.0625557835429474
0.0100000000000000	0.966606537903119	0.0653426029543946
0.0100000000000000	0.966562541246865	0.0634181880965526
0.0100000000000000	0.966518544590611	0.0638432252870761
0.0100000000000000	0.966474547934357	0.0628929739759332
0.0100000000000000	0.966430551278103	0.0606139544172748
0.0100000000000000	0.966386554621849	0.0596528244368969
0.0100000000000000	0.966342557965595	0.0567946352435276
0.0100000000000000	0.966298561309340	0.0599523698563701
0.0100000000000000	0.966254564653086	0.0601232018287976
0.0100000000000000	0.966210567996832	0.0579069844056878
0.0100000000000000	0.966166571340578	0.0594283603014337
0.0100000000000000	0.966122574684324	0.0596751572695975
0.0100000000000000	0.966078578028070	0.0582014056515146
0.0100000000000000	0.966034581371816	0.0591931356499432
0.0100000000000000	0.965990584715562	0.0593001923851203
0.0100000000000000	0.965946588059307	0.0580245202910055
0.0100000000000000	0.965902591403053	0.0590727647103662
0.0100000000000000	0.965858594746799	0.0601541813474545
0.0100000000000000	0.965814598090545	0.0619248487229276
0.0100000000000000	0.965770601434291	0.0622960791542257
0.0100000000000000	0.965726604778037	0.0654318255671416
0.0100000000000000	0.965682608121783	0.0648329512456599
0.0100000000000000	0.965638611465529	0.0636177665150505
0.0100000000000000	0.965594614809274	0.0646844624875860
0.0100000000000000	0.965550618153020	0.0612534722486432
0.0100000000000000	0.965506621496766	0.0618246576232274
0.0100000000000000	0.965462624840512	0.0604977908903649
0.0100000000000000	0.965418628184258	0.0594020606484743
0.0100000000000000	0.965374631528004	0.0598452081787881
0.0100000000000000	0.965330634871750	0.0618722194122086
0.0100000000000000	0.965286638215496	0.0599700770364726
0.0100000000000000	0.965242641559241	0.0601382603606145
0.0100000000000000	0.965198644902987	0.0605967059029842
0.0100000000000000	0.965154648246733	0.0602763151993913
0.0100000000000000	0.965110651590479	0.0609613731162320
0.0100000000000000	0.965066654934225	0.0615684333921160
0.0100000000000000	0.965022658277971	0.0605808357981281
0.0100000000000000	0.964978661621717	0.0611246818112492
0.0100000000000000	0.964934664965463	0.0619840584942528
0.0100000000000000	0.964890668309208	0.0602941045545606
0.0100000000000000	0.964846671652954	0.0594521157777679
0.0100000000000000	0.964802674996700	0.0579224457313375
0.0100000000000000	0.964758678340446	0.0567959624337336
0.0100000000000000	0.964714681684192	0.0549281728498225
0.0100000000000000	0.964670685027938	0.0544070834823676
0.0100000000000000	0.964626688371684	0.0547750575241835
0.0100000000000000	0.964582691715430	0.0538333602053266
0.0100000000000000	0.964538695059175	0.0532163252326629
0.0100000000000000	0.964494698402921	0.0538029558070085
0.0100000000000000	0.964450701746667	0.0538388772057467
0.0100000000000000	0.964406705090413	0.0537153417307806
0.0100000000000000	0.964362708434159	0.0529654602057134
0.0100000000000000	0.964318711777905	0.0532844390791795
0.0100000000000000	0.964274715121651	0.0529294468756734
0.0100000000000000	0.964230718465397	0.0535678650652632
0.0100000000000000	0.964186721809143	0.0549428834228300
0.0100000000000000	0.964142725152888	0.0547187761849610
0.0100000000000000	0.964098728496634	0.0545305137203932
0.0100000000000000	0.964054731840380	0.0545176844944810
0.0100000000000000	0.964010735184126	0.0556066291900698
0.0100000000000000	0.963966738527872	0.0548028018130391
0.0100000000000000	0.963922741871618	0.0541248769744425
0.0100000000000000	0.963878745215364	0.0525634864255731
0.0100000000000000	0.963834748559110	0.0534923904131211
0.0100000000000000	0.963790751902855	0.0518889174645837
0.0100000000000000	0.963746755246601	0.0524497433985569
0.0100000000000000	0.963702758590347	0.0539302226935152
0.0100000000000000	0.963658761934093	0.0554142037568553
0.0100000000000000	0.963614765277839	0.0562667960144531
0.0100000000000000	0.963570768621585	0.0557881199787146
0.0100000000000000	0.963526771965331	0.0553410534337294
0.0100000000000000	0.963482775309077	0.0546133844415642
0.0100000000000000	0.963438778652822	0.0541110084048675
0.0100000000000000	0.963394781996568	0.0538479023862559
0.0100000000000000	0.963350785340314	0.0548944943513677
0.0100000000000000	0.963306788684060	0.0550329061599003
0.0100000000000000	0.963262792027806	0.0554568039280364
0.0100000000000000	0.963218795371552	0.0553430067789874
0.0100000000000000	0.963174798715298	0.0559290719464502
0.0100000000000000	0.963130802059044	0.0560584605850127
0.0100000000000000	0.963086805402789	0.0537897152697024
0.0100000000000000	0.963042808746535	0.0522834702149224
0.0100000000000000	0.962998812090281	0.0544708254722853
0.0100000000000000	0.962954815434027	0.0544772971555318
0.0100000000000000	0.962910818777773	0.0532255561610737
0.0100000000000000	0.962866822121519	0.0540842076239492
0.0100000000000000	0.962822825465265	0.0539389655726419
0.0100000000000000	0.962778828809011	0.0557689898710003
0.0100000000000000	0.962734832152756	0.0566562385020601
0.0100000000000000	0.962690835496502	0.0555904593833542
0.0100000000000000	0.962646838840248	0.0553489186476248
0.0100000000000000	0.962602842183994	0.0558804255112972
0.0100000000000000	0.962558845527740	0.0560617882786361
0.0100000000000000	0.962514848871486	0.0533586899448414
0.0100000000000000	0.962470852215232	0.0530211970989837
0.0100000000000000	0.962426855558978	0.0531493943063386
0.0100000000000000	0.962382858902723	0.0541728885730858
0.0100000000000000	0.962338862246469	0.0554734123788729
0.0100000000000000	0.962294865590215	0.0579719478763525
0.0100000000000000	0.962250868933961	0.0583504143247869
0.0100000000000000	0.962206872277707	0.0585929296053988
0.0100000000000000	0.962162875621453	0.0585199139515046
0.0100000000000000	0.962118878965199	0.0582258926526104
0.0100000000000000	0.962074882308945	0.0572596084265934
0.0100000000000000	0.962030885652690	0.0575086844364981
0.0100000000000000	0.961986888996436	0.0559243723185131
0.0100000000000000	0.961942892340182	0.0565405726377162
0.0100000000000000	0.961898895683928	0.0569414798366423
0.0100000000000000	0.961854899027674	0.0555657784577562
0.0100000000000000	0.961810902371420	0.0547006823082623
0.0100000000000000	0.961766905715166	0.0546662717311448
0.0100000000000000	0.961722909058912	0.0543057907996486
0.0100000000000000	0.961678912402657	0.0550435880152371
0.0100000000000000	0.961634915746403	0.0554933125782362
0.0100000000000000	0.961590919090149	0.0550014834238078
0.0100000000000000	0.961546922433895	0.0563088289689712
0.0100000000000000	0.961502925777641	0.0538294249755099
0.0100000000000000	0.961458929121387	0.0538831462578125
0.0100000000000000	0.961414932465133	0.0558358554163159
0.0100000000000000	0.961370935808879	0.0572463209555870
0.0100000000000000	0.961326939152624	0.0563900591211332
0.0100000000000000	0.961282942496370	0.0543468648130513
0.0100000000000000	0.961238945840116	0.0546745138739372
0.0100000000000000	0.961194949183862	0.0548280885669655
0.0100000000000000	0.961150952527608	0.0560375030866160
0.0100000000000000	0.961106955871354	0.0550884730261022
0.0100000000000000	0.961062959215100	0.0525206148541164
0.0100000000000000	0.961018962558846	0.0518070914391684
0.0100000000000000	0.960974965902592	0.0544197418123726
0.0100000000000000	0.960930969246337	0.0547647393379029
0.0100000000000000	0.960886972590083	0.0553164516475658
0.0100000000000000	0.960842975933829	0.0542129558937556
0.0100000000000000	0.960798979277575	0.0540369687777198
0.0100000000000000	0.960754982621321	0.0518148770240073
0.0100000000000000	0.960710985965067	0.0525393390232207
0.0100000000000000	0.960666989308813	0.0527254309525993
0.0100000000000000	0.960622992652559	0.0542192784486836
0.0100000000000000	0.960578995996304	0.0522461002843114
0.0100000000000000	0.960534999340050	0.0541230533417093
0.0100000000000000	0.960491002683796	0.0540667260549067
0.0100000000000000	0.960447006027542	0.0539427799795150
0.0100000000000000	0.960403009371288	0.0526936381943949
0.0100000000000000	0.960359012715034	0.0540739825498956
0.0100000000000000	0.960315016058780	0.0538833002008046
0.0100000000000000	0.960271019402526	0.0534519157834672
0.0100000000000000	0.960227022746271	0.0537846347107618
0.0100000000000000	0.960183026090017	0.0548478023851808
0.0100000000000000	0.960139029433763	0.0540539023943283
0.0100000000000000	0.960095032777509	0.0533325149066929
0.0100000000000000	0.960051036121255	0.0517023170726309
0.0100000000000000	0.960007039465001	0.0532521136814849
0.0100000000000000	0.959963042808747	0.0521118435366618
0.0100000000000000	0.959919046152493	0.0512674354083627
0.0100000000000000	0.959875049496238	0.0501026850137386
0.0100000000000000	0.959831052839984	0.0497565369888844
0.0100000000000000	0.959787056183730	0.0499942631180293
0.0100000000000000	0.959743059527476	0.0510282014249287
0.0100000000000000	0.959699062871222	0.0500331672137469
0.0100000000000000	0.959655066214968	0.0476806307055911
0.0100000000000000	0.959611069558714	0.0482047936435357
0.0100000000000000	0.959567072902460	0.0497986803660560
0.0100000000000000	0.959523076246205	0.0478771732316331
0.0100000000000000	0.959479079589951	0.0466040074410313
0.0100000000000000	0.959435082933697	0.0486866102097805
0.0100000000000000	0.959391086277443	0.0471524067794251
0.0100000000000000	0.959347089621189	0.0489126595617839
0.0100000000000000	0.959303092964935	0.0480948605159457
0.0100000000000000	0.959259096308681	0.0484576853554487
0.0100000000000000	0.959215099652427	0.0487501140902243
0.0100000000000000	0.959171102996172	0.0467295157103532
0.0100000000000000	0.959127106339918	0.0479905324672337
0.0100000000000000	0.959083109683664	0.0460817504138374
0.0100000000000000	0.959039113027410	0.0473869321359381
0.0100000000000000	0.958995116371156	0.0464955845963181
0.0100000000000000	0.958951119714902	0.0466427220455778
0.0100000000000000	0.958907123058648	0.0478597220472327
0.0100000000000000	0.958863126402394	0.0476132684648918
0.0100000000000000	0.958819129746139	0.0473261600039217
0.0100000000000000	0.958775133089885	0.0454988841530290
0.0100000000000000	0.958731136433631	0.0468980076039156
0.0100000000000000	0.958687139777377	0.0457695577733805
0.0100000000000000	0.958643143121123	0.0466258273432014
0.0100000000000000	0.958599146464869	0.0469911582355745
0.0100000000000000	0.958555149808615	0.0469943521052553
0.0100000000000000	0.958511153152361	0.0478897979197189
0.0100000000000000	0.958467156496106	0.0444441184166943
0.0100000000000000	0.958423159839852	0.0442740706590926
0.0100000000000000	0.958379163183598	0.0451713896416735
0.0100000000000000	0.958335166527344	0.0442115205850667
0.0100000000000000	0.958291169871090	0.0442073448864754
0.0100000000000000	0.958247173214836	0.0427478170792513
0.0100000000000000	0.958203176558582	0.0423937932618669
0.0100000000000000	0.958159179902328	0.0438423723629543
0.0100000000000000	0.958115183246073	0.0435848842857860
0.0100000000000000	0.958071186589819	0.0426382170357971
0.0100000000000000	0.958027189933565	0.0450372172388307
0.0100000000000000	0.957983193277311	0.0440497762465935
0.0100000000000000	0.957939196621057	0.0439083970297938
0.0100000000000000	0.957895199964803	0.0430872654149199
0.0100000000000000	0.957851203308549	0.0445559244431978
0.0100000000000000	0.957807206652295	0.0459712768747623
0.0100000000000000	0.957763209996040	0.0444098145460186
0.0100000000000000	0.957719213339786	0.0449282436320581
0.0100000000000000	0.957675216683532	0.0424222314679080
0.0100000000000000	0.957631220027278	0.0420125664386961
0.0100000000000000	0.957587223371024	0.0439037133213958
0.0100000000000000	0.957543226714770	0.0437264100638786
0.0100000000000000	0.957499230058516	0.0444994834958404
0.0100000000000000	0.957455233402262	0.0447954020726611
0.0100000000000000	0.957411236746007	0.0442411838296059
0.0100000000000000	0.957367240089753	0.0446948720880310
0.0100000000000000	0.957323243433499	0.0432647354681756
0.0100000000000000	0.957279246777245	0.0431180342747859
0.0100000000000000	0.957235250120991	0.0419721721938804
0.0100000000000000	0.957191253464737	0.0437967806872148
0.0100000000000000	0.957147256808483	0.0424129987446533
0.0100000000000000	0.957103260152229	0.0430746255501258
0.0100000000000000	0.957059263495974	0.0415164836905455
0.0100000000000000	0.957015266839720	0.0416125538698885
0.0100000000000000	0.956971270183466	0.0408109091633573
0.0100000000000000	0.956927273527212	0.0411086096340938
0.0100000000000000	0.956883276870958	0.0408206898927266
0.0100000000000000	0.956839280214704	0.0405773289421277
0.0100000000000000	0.956795283558450	0.0412925461389891
0.0100000000000000	0.956751286902196	0.0419675624471001
0.0100000000000000	0.956707290245941	0.0423562299575947
0.0100000000000000	0.956663293589687	0.0408014806721152
0.0100000000000000	0.956619296933433	0.0414481338600561
0.0100000000000000	0.956575300277179	0.0426482314192916
0.0100000000000000	0.956531303620925	0.0410106057025952
0.0100000000000000	0.956487306964671	0.0404844067440136
0.0100000000000000	0.956443310308417	0.0412393889805099
0.0100000000000000	0.956399313652163	0.0423168152172759
0.0100000000000000	0.956355316995908	0.0418928611443571
0.0100000000000000	0.956311320339654	0.0419793521785937
0.0100000000000000	0.956267323683400	0.0401255310794588
0.0100000000000000	0.956223327027146	0.0406942827024648
0.0100000000000000	0.956179330370892	0.0427990909619574
0.0100000000000000	0.956135333714638	0.0428048030588810
0.0100000000000000	0.956091337058384	0.0420880375763194
0.0100000000000000	0.956047340402130	0.0438513239393317
0.0100000000000000	0.956003343745875	0.0425717272221980
0.0100000000000000	0.955959347089621	0.0438543668297448
0.0100000000000000	0.955915350433367	0.0441475004555451
0.0100000000000000	0.955871353777113	0.0433305214867150
0.0100000000000000	0.955827357120859	0.0443600222415931
0.0100000000000000	0.955783360464605	0.0470951392328491
0.0100000000000000	0.955739363808351	0.0456790195079806
0.0100000000000000	0.955695367152097	0.0442041699630984
0.0100000000000000	0.955651370495842	0.0446034847811236
0.0100000000000000	0.955607373839588	0.0451901357972097
0.0100000000000000	0.955563377183334	0.0438802164501286
0.0100000000000000	0.955519380527080	0.0447759801822858
0.0100000000000000	0.955475383870826	0.0436757047993723
0.0100000000000000	0.955431387214572	0.0439263231947163
0.0100000000000000	0.955387390558318	0.0457475120637997
0.0100000000000000	0.955343393902064	0.0449906852863959
0.0100000000000000	0.955299397245809	0.0446811884585940
0.0100000000000000	0.955255400589555	0.0457368434026236
0.0100000000000000	0.955211403933301	0.0458106802523295
0.0100000000000000	0.955167407277047	0.0451903621174813
0.0100000000000000	0.955123410620793	0.0462544391739862
0.0100000000000000	0.955079413964539	0.0460801827501302
0.0100000000000000	0.955035417308285	0.0444361353445976
0.0100000000000000	0.954991420652031	0.0469121671752883
0.0100000000000000	0.954947423995776	0.0464055415481856
0.0100000000000000	0.954903427339522	0.0458259540730059
0.0100000000000000	0.954859430683268	0.0459266876593513
0.0100000000000000	0.954815434027014	0.0470061192678852
0.0100000000000000	0.954771437370760	0.0476673835403627
0.0100000000000000	0.954727440714506	0.0462122931085273
0.0100000000000000	0.954683444058252	0.0451625876124271
0.0100000000000000	0.954639447401998	0.0449247624631619
0.0100000000000000	0.954595450745743	0.0444009808846434
0.0100000000000000	0.954551454089489	0.0447474991095944
0.0100000000000000	0.954507457433235	0.0478779026426390
0.0100000000000000	0.954463460776981	0.0446505004084891
0.0100000000000000	0.954419464120727	0.0480600099497682
0.0100000000000000	0.954375467464473	0.0480272567568619
0.0100000000000000	0.954331470808219	0.0460256363416429
0.0100000000000000	0.954287474151965	0.0491745852673697
0.0100000000000000	0.954243477495710	0.0511992729034275
0.0100000000000000	0.954199480839456	0.0483508374543869
0.0100000000000000	0.954155484183202	0.0477536716930811
0.0100000000000000	0.954111487526948	0.0499018978044457
0.0100000000000000	0.954067490870694	0.0458539167145985
0.0100000000000000	0.954023494214440	0.0471214331417431
0.0100000000000000	0.953979497558186	0.0448375348061039
0.0100000000000000	0.953935500901932	0.0455939796126994
0.0100000000000000	0.953891504245677	0.0455781545246642
0.0100000000000000	0.953847507589423	0.0447952951782377
0.0100000000000000	0.953803510933169	0.0465794456015164
0.0100000000000000	0.953759514276915	0.0477174801385526
0.0100000000000000	0.953715517620661	0.0466407488922060
0.0100000000000000	0.953671520964407	0.0468683726204849
0.0100000000000000	0.953627524308153	0.0453374516744289
0.0100000000000000	0.953583527651899	0.0471081583440170
0.0100000000000000	0.953539530995644	0.0487398264572833
0.0100000000000000	0.953495534339390	0.0471612949911715
0.0100000000000000	0.953451537683136	0.0453702006337526
0.0100000000000000	0.953407541026882	0.0446534702600557
0.0100000000000000	0.953363544370628	0.0451085101623744
0.0100000000000000	0.953319547714374	0.0436093846718748
0.0100000000000000	0.953275551058120	0.0437327003569632
0.0100000000000000	0.953231554401866	0.0463752722413684
0.0100000000000000	0.953187557745611	0.0459064491568217
0.0100000000000000	0.953143561089357	0.0446463017727093
0.0100000000000000	0.953099564433103	0.0437189974982917
0.0100000000000000	0.953055567776849	0.0433566995826308
0.0100000000000000	0.953011571120595	0.0438541723615785
0.0100000000000000	0.952967574464341	0.0470926036145456
0.0100000000000000	0.952923577808087	0.0446846188941204
0.0100000000000000	0.952879581151833	0.0449587134584766
0.0100000000000000	0.952835584495578	0.0471998669947278
0.0100000000000000	0.952791587839324	0.0461950725391515
0.0100000000000000	0.952747591183070	0.0472481548205799
0.0100000000000000	0.952703594526816	0.0458232256602841
0.0100000000000000	0.952659597870562	0.0482304989306177
0.0100000000000000	0.952615601214308	0.0474157575755939
0.0100000000000000	0.952571604558054	0.0478220358723965
0.0100000000000000	0.952527607901800	0.0459327277831020
0.0100000000000000	0.952483611245545	0.0496396650881470
0.0100000000000000	0.952439614589291	0.0507783845800028
0.0100000000000000	0.952395617933037	0.0496257856031616
0.0100000000000000	0.952351621276783	0.0501852794401177
0.0100000000000000	0.952307624620529	0.0486852823597739
0.0100000000000000	0.952263627964275	0.0496044027947507
0.0100000000000000	0.952219631308021	0.0507791003874030
0.0100000000000000	0.952175634651767	0.0487356952374726
0.0100000000000000	0.952131637995512	0.0469269483653705
0.0100000000000000	0.952087641339258	0.0470331086664230
0.0100000000000000	0.952043644683004	0.0469607166741374
0.0100000000000000	0.951999648026750	0.0476028726142078
0.0100000000000000	0.951955651370496	0.0493141080073428
0.0100000000000000	0.951911654714242	0.0493398846592301
0.0100000000000000	0.951867658057988	0.0505447348226589
0.0100000000000000	0.951823661401734	0.0488631844684081
0.0100000000000000	0.951779664745479	0.0488339305456355
0.0100000000000000	0.951735668089225	0.0470362179165671
0.0100000000000000	0.951691671432971	0.0478910190158971
0.0100000000000000	0.951647674776717	0.0467179033563963
0.0100000000000000	0.951603678120463	0.0462224436369155
0.0100000000000000	0.951559681464209	0.0470134038228956
0.0100000000000000	0.951515684807955	0.0468226110843440
0.0100000000000000	0.951471688151701	0.0464943691611890
0.0100000000000000	0.951427691495446	0.0452234027850007
0.0100000000000000	0.951383694839192	0.0452050849910614
0.0100000000000000	0.951339698182938	0.0456433923828708
0.0100000000000000	0.951295701526684	0.0455975967246146
0.0100000000000000	0.951251704870430	0.0470757387713839
0.0100000000000000	0.951207708214176	0.0454311683391408
0.0100000000000000	0.951163711557922	0.0454674647013764
0.0100000000000000	0.951119714901668	0.0467591514268735
0.0100000000000000	0.951075718245413	0.0454959395325352
0.0100000000000000	0.951031721589159	0.0448647916357804
0.0100000000000000	0.950987724932905	0.0440560472451346
0.0100000000000000	0.950943728276651	0.0431943801774544
0.0100000000000000	0.950899731620397	0.0437402797673986
0.0100000000000000	0.950855734964143	0.0442571283839824
0.0100000000000000	0.950811738307889	0.0440942060408427
0.0100000000000000	0.950767741651635	0.0442230576106463
0.0100000000000000	0.950723744995380	0.0453530095394117
0.0100000000000000	0.950679748339126	0.0456461872799761
0.0100000000000000	0.950635751682872	0.0456111927884704
0.0100000000000000	0.950591755026618	0.0438977948870847
0.0100000000000000	0.950547758370364	0.0459130298752732
0.0100000000000000	0.950503761714110	0.0457850562565880
0.0100000000000000	0.950459765057856	0.0415682488433727
0.0100000000000000	0.950415768401602	0.0411886223836676
0.0100000000000000	0.950371771745347	0.0403745683352626
0.0100000000000000	0.950327775089093	0.0409186728521079
0.0100000000000000	0.950283778432839	0.0409757090267562
0.0100000000000000	0.950239781776585	0.0421841243108015
0.0100000000000000	0.950195785120331	0.0404745664093888
0.0100000000000000	0.950151788464077	0.0419169635493564
0.0100000000000000	0.950107791807823	0.0405121015443245
0.0100000000000000	0.950063795151569	0.0407880818223878
0.0100000000000000	0.950019798495314	0.0407488929831998
0.0100000000000000	0.949975801839060	0.0417977322981837
0.0100000000000000	0.949931805182806	0.0405818676987798
0.0100000000000000	0.949887808526552	0.0412033012179182
0.0100000000000000	0.949843811870298	0.0421178817164215
0.0100000000000000	0.949799815214044	0.0388248506044434
0.0100000000000000	0.949755818557790	0.0400954030677712
0.0100000000000000	0.949711821901536	0.0388909296806371
0.0100000000000000	0.949667825245281	0.0396883792637521
0.0100000000000000	0.949623828589027	0.0401235880604792
0.0100000000000000	0.949579831932773	0.0398474975518417
0.0100000000000000	0.949535835276519	0.0403325219693077
0.0100000000000000	0.949491838620265	0.0419783974618830
0.0100000000000000	0.949447841964011	0.0415307592460405
0.0100000000000000	0.949403845307757	0.0420228337080725
0.0100000000000000	0.949359848651503	0.0439298284814623
0.0100000000000000	0.949315851995248	0.0452149240493133
0.0100000000000000	0.949271855338994	0.0457224362117391
0.0100000000000000	0.949227858682740	0.0444699576901283
0.0100000000000000	0.949183862026486	0.0450657633354571
0.0100000000000000	0.949139865370232	0.0433600576774838
0.0100000000000000	0.949095868713978	0.0414401854895520
0.0100000000000000	0.949051872057724	0.0460893328065781
0.0100000000000000	0.949007875401470	0.0463426692546103
0.0100000000000000	0.948963878745215	0.0457493959860317
0.0100000000000000	0.948919882088961	0.0451509389271790
0.0100000000000000	0.948875885432707	0.0461491337907440
0.0100000000000000	0.948831888776453	0.0464652479059430
0.0100000000000000	0.948787892120199	0.0463041936994261
0.0100000000000000	0.948743895463945	0.0451862931861680
0.0100000000000000	0.948699898807691	0.0460757654970835
0.0100000000000000	0.948655902151437	0.0438495553698524
0.0100000000000000	0.948611905495182	0.0452022111869258
0.0100000000000000	0.948567908838928	0.0455921465703549
0.0100000000000000	0.948523912182674	0.0436073870148612
0.0100000000000000	0.948479915526420	0.0449102719774833
0.0100000000000000	0.948435918870166	0.0442962346221101
0.0100000000000000	0.948391922213912	0.0443552633328581
0.0100000000000000	0.948347925557658	0.0433851414469041
0.0100000000000000	0.948303928901404	0.0398152326251031
0.0100000000000000	0.948259932245149	0.0403943441245523
0.0100000000000000	0.948215935588895	0.0399136856411934
0.0100000000000000	0.948171938932641	0.0387950678246607
0.0100000000000000	0.948127942276387	0.0405736171690969
0.0100000000000000	0.948083945620133	0.0399383434420199
0.0100000000000000	0.948039948963879	0.0420616844778210
0.0100000000000000	0.947995952307625	0.0413547397311442
0.0100000000000000	0.947951955651371	0.0407220399796712
0.0100000000000000	0.947907958995116	0.0425813573375198
0.0100000000000000	0.947863962338862	0.0406843756885641
0.0100000000000000	0.947819965682608	0.0397704972659339
0.0100000000000000	0.947775969026354	0.0407566556430432
0.0100000000000000	0.947731972370100	0.0401387984494885
0.0100000000000000	0.947687975713846	0.0389346664712923
0.0100000000000000	0.947643979057592	0.0395341014929361
0.0100000000000000	0.947599982401338	0.0407618565608132
0.0100000000000000	0.947555985745083	0.0391146500325431
0.0100000000000000	0.947511989088829	0.0402474205810984
0.0100000000000000	0.947467992432575	0.0400508278762267
0.0100000000000000	0.947423995776321	0.0382511037149962
0.0100000000000000	0.947379999120067	0.0374131028763194
0.0100000000000000	0.947336002463813	0.0393614751090940
0.0100000000000000	0.947292005807559	0.0399311953009803
0.0100000000000000	0.947248009151305	0.0367631964061840
0.0100000000000000	0.947204012495050	0.0377046295819374
0.0100000000000000	0.947160015838796	0.0386856542732055
0.0100000000000000	0.947116019182542	0.0375822001390902
0.0100000000000000	0.947072022526288	0.0378498182748956
0.0100000000000000	0.947028025870034	0.0377315989134199
0.0100000000000000	0.946984029213780	0.0368957509289396
0.0100000000000000	0.946940032557526	0.0373475606300616
0.0100000000000000	0.946896035901272	0.0380869011774866
0.0100000000000000	0.946852039245017	0.0370110684308794
0.0100000000000000	0.946808042588763	0.0384967883503079
0.0100000000000000	0.946764045932509	0.0381110621228724
0.0100000000000000	0.946720049276255	0.0374037930921980
0.0100000000000000	0.946676052620001	0.0370605146714766
0.0100000000000000	0.946632055963747	0.0379466827697093
0.0100000000000000	0.946588059307493	0.0369938236554788
0.0100000000000000	0.946544062651239	0.0382480897177590
0.0100000000000000	0.946500065994984	0.0378678414495947
0.0100000000000000	0.946456069338730	0.0374595168818663
0.0100000000000000	0.946412072682476	0.0381398664404954
0.0100000000000000	0.946368076026222	0.0367950924995833
0.0100000000000000	0.946324079369968	0.0357786952492839
0.0100000000000000	0.946280082713714	0.0358479616248734
0.0100000000000000	0.946236086057460	0.0360805698901503
0.0100000000000000	0.946192089401206	0.0386778110272590
0.0100000000000000	0.946148092744951	0.0375222901028114
0.0100000000000000	0.946104096088697	0.0381761422609081
0.0100000000000000	0.946060099432443	0.0380355403725844
0.0100000000000000	0.946016102776189	0.0376295789310923
0.0100000000000000	0.945972106119935	0.0368277299523097
0.0100000000000000	0.945928109463681	0.0393670285959341
0.0100000000000000	0.945884112807427	0.0407563397220093
0.0100000000000000	0.945840116151173	0.0416064172395190
0.0100000000000000	0.945796119494918	0.0419453553193953
0.0100000000000000	0.945752122838664	0.0406151932988200
0.0100000000000000	0.945708126182410	0.0422867294795133
0.0100000000000000	0.945664129526156	0.0430111564081722
0.0100000000000000	0.945620132869902	0.0444664009931242
0.0100000000000000	0.945576136213648	0.0436138977048524
0.0100000000000000	0.945532139557394	0.0426823268049203
0.0100000000000000	0.945488142901140	0.0392481358916848
0.0100000000000000	0.945444146244885	0.0392055864756548
0.0100000000000000	0.945400149588631	0.0397094629726332
0.0100000000000000	0.945356152932377	0.0407747246112743
0.0100000000000000	0.945312156276123	0.0381900635503891
0.0100000000000000	0.945268159619869	0.0406342810931774
0.0100000000000000	0.945224162963615	0.0386036061207195
0.0100000000000000	0.945180166307361	0.0408194721327991
0.0100000000000000	0.945136169651107	0.0392356410422280
0.0100000000000000	0.945092172994852	0.0396744034012278
0.0100000000000000	0.945048176338598	0.0390423836424430
0.0100000000000000	0.945004179682344	0.0381366630025670
0.0100000000000000	0.944960183026090	0.0388838719078011
0.0100000000000000	0.944916186369836	0.0363284894528569
0.0100000000000000	0.944872189713582	0.0350911916585968
0.0100000000000000	0.944828193057328	0.0368682962495465
0.0100000000000000	0.944784196401074	0.0371576735440599
0.0100000000000000	0.944740199744819	0.0388848347370362
0.0100000000000000	0.944696203088565	0.0398296227528685
0.0100000000000000	0.944652206432311	0.0390573073439281
0.0100000000000000	0.944608209776057	0.0372479960857744
0.0100000000000000	0.944564213119803	0.0386327464367235
0.0100000000000000	0.944520216463549	0.0391683217640797
0.0100000000000000	0.944476219807295	0.0397682121884921
0.0100000000000000	0.944432223151041	0.0384758939259870
0.0100000000000000	0.944388226494786	0.0381321083607646
0.0100000000000000	0.944344229838532	0.0372827320032233
0.0100000000000000	0.944300233182278	0.0369864520095495
0.0100000000000000	0.944256236526024	0.0379810202721359
0.0100000000000000	0.944212239869770	0.0356045585374058
0.0100000000000000	0.944168243213516	0.0342298016655519
0.0100000000000000	0.944124246557262	0.0339121734391100
0.0100000000000000	0.944080249901008	0.0334571290640185
0.0100000000000000	0.944036253244753	0.0309002777013639
0.0100000000000000	0.943992256588499	0.0331592357465117
0.0100000000000000	0.943948259932245	0.0329163197894513
0.0100000000000000	0.943904263275991	0.0334856589827897
0.0100000000000000	0.943860266619737	0.0321692085743721
0.0100000000000000	0.943816269963483	0.0313520693651659
0.0100000000000000	0.943772273307229	0.0300130571016054
0.0100000000000000	0.943728276650975	0.0314753446721133
0.0100000000000000	0.943684279994720	0.0301215433912848
0.0100000000000000	0.943640283338466	0.0316673575369685
0.0100000000000000	0.943596286682212	0.0307851940338396
0.0100000000000000	0.943552290025958	0.0313396330292357
0.0100000000000000	0.943508293369704	0.0314096883597520
0.0100000000000000	0.943464296713450	0.0309140369364676
0.0100000000000000	0.943420300057196	0.0307191789713442
0.0100000000000000	0.943376303400942	0.0306628134454061
0.0100000000000000	0.943332306744687	0.0304917997641725
0.0100000000000000	0.943288310088433	0.0322652959817508
0.0100000000000000	0.943244313432179	0.0313519219171160
0.0100000000000000	0.943200316775925	0.0315604177735698
0.0100000000000000	0.943156320119671	0.0305539768337988
0.0100000000000000	0.943112323463417	0.0300184563866820
0.0100000000000000	0.943068326807163	0.0307253389526464
0.0100000000000000	0.943024330150909	0.0300113580022633
0.0100000000000000	0.942980333494654	0.0298376503604161
0.0100000000000000	0.942936336838400	0.0308574741322374
0.0100000000000000	0.942892340182146	0.0311258989548621
0.0100000000000000	0.942848343525892	0.0302206039009574
0.0100000000000000	0.942804346869638	0.0313193405325612
0.0100000000000000	0.942760350213384	0.0302248796906968
0.0100000000000000	0.942716353557130	0.0308484195723185
0.0100000000000000	0.942672356900876	0.0322353340175977
0.0100000000000000	0.942628360244621	0.0325085431476371
0.0100000000000000	0.942584363588367	0.0317071215364313
0.0100000000000000	0.942540366932113	0.0321818193780296
0.0100000000000000	0.942496370275859	0.0291783725556875
0.0100000000000000	0.942452373619605	0.0303410621879974
0.0100000000000000	0.942408376963351	0.0296938310460306
0.0100000000000000	0.942364380307097	0.0306709949753757
0.0100000000000000	0.942320383650843	0.0297628121116628
0.0100000000000000	0.942276386994588	0.0303411748877226
0.0100000000000000	0.942232390338334	0.0291475283736445
0.0100000000000000	0.942188393682080	0.0295296963852807
0.0100000000000000	0.942144397025826	0.0278324972209849
0.0100000000000000	0.942100400369572	0.0298883100387753
0.0100000000000000	0.942056403713318	0.0301241240777059
0.0100000000000000	0.942012407057064	0.0300012416599628
0.0100000000000000	0.941968410400810	0.0293009655518151
0.0100000000000000	0.941924413744555	0.0290840173785364
0.0100000000000000	0.941880417088301	0.0285612643348735
0.0100000000000000	0.941836420432047	0.0313930699784354
0.0100000000000000	0.941792423775793	0.0322767156066294
0.0100000000000000	0.941748427119539	0.0313787668417333
0.0100000000000000	0.941704430463285	0.0335648310574856
0.0100000000000000	0.941660433807031	0.0328181521171147
0.0100000000000000	0.941616437150777	0.0330703814503366
0.0100000000000000	0.941572440494522	0.0331194709453420
0.0100000000000000	0.941528443838268	0.0329579083619576
0.0100000000000000	0.941484447182014	0.0337198032000932
0.0100000000000000	0.941440450525760	0.0349423621748865
0.0100000000000000	0.941396453869506	0.0341692444521708
0.0100000000000000	0.941352457213252	0.0333286547935919
0.0100000000000000	0.941308460556998	0.0332205448016350
0.0100000000000000	0.941264463900744	0.0336626161364622
0.0100000000000000	0.941220467244489	0.0315780315024931
0.0100000000000000	0.941176470588235	0.0316661072622702
0.0100000000000000	0.941132473931981	0.0320105697415998
0.0100000000000000	0.941088477275727	0.0319682600359248
0.0100000000000000	0.941044480619473	0.0316433547469759
0.0100000000000000	0.941000483963219	0.0339891534668975
0.0100000000000000	0.940956487306965	0.0342343232624550
0.0100000000000000	0.940912490650711	0.0331527643228553
0.0100000000000000	0.940868493994456	0.0319356762174537
0.0100000000000000	0.940824497338202	0.0318380179304725
0.0100000000000000	0.940780500681948	0.0294994394466817
0.0100000000000000	0.940736504025694	0.0301051835944594
0.0100000000000000	0.940692507369440	0.0315477197447723
0.0100000000000000	0.940648510713186	0.0304287181789347
0.0100000000000000	0.940604514056932	0.0313647440227148
0.0100000000000000	0.940560517400678	0.0309535497798761
0.0100000000000000	0.940516520744423	0.0298023065969167
0.0100000000000000	0.940472524088169	0.0303290630217121
0.0100000000000000	0.940428527431915	0.0316069169696109
0.0100000000000000	0.940384530775661	0.0312576430945077
0.0100000000000000	0.940340534119407	0.0302308803365011
0.0100000000000000	0.940296537463153	0.0307914244098362
0.0100000000000000	0.940252540806899	0.0300041245842507
0.0100000000000000	0.940208544150645	0.0315628168386931
0.0100000000000000	0.940164547494390	0.0289184240124291
0.0100000000000000	0.940120550838136	0.0291257211995743
0.0100000000000000	0.940076554181882	0.0291316408980534
0.0100000000000000	0.940032557525628	0.0302520405251887
0.0100000000000000	0.939988560869374	0.0312778637345603
0.0100000000000000	0.939944564213120	0.0292313950031565
0.0100000000000000	0.939900567556866	0.0295889414553984
0.0100000000000000	0.939856570900612	0.0293737831275336
0.0100000000000000	0.939812574244357	0.0300694768384016
0.0100000000000000	0.939768577588103	0.0299419756286194
0.0100000000000000	0.939724580931849	0.0296364164195888
0.0100000000000000	0.939680584275595	0.0297183401845524
0.0100000000000000	0.939636587619341	0.0293437452478684
0.0100000000000000	0.939592590963087	0.0284535848442263
0.0100000000000000	0.939548594306833	0.0287012691183863
0.0100000000000000	0.939504597650579	0.0296376220340571
0.0100000000000000	0.939460600994324	0.0300109620974476
0.0100000000000000	0.939416604338070	0.0285681880691659
0.0100000000000000	0.939372607681816	0.0283425895945638
0.0100000000000000	0.939328611025562	0.0296638704186545
0.0100000000000000	0.939284614369308	0.0287885216617830
0.0100000000000000	0.939240617713054	0.0305334101579892
0.0100000000000000	0.939196621056800	0.0283972211471650
0.0100000000000000	0.939152624400546	0.0294058097390744
0.0100000000000000	0.939108627744292	0.0294926348993951
0.0100000000000000	0.939064631088037	0.0290833990705525
0.0100000000000000	0.939020634431783	0.0285171289198122
0.0100000000000000	0.938976637775529	0.0296954615550518
0.0100000000000000	0.938932641119275	0.0295189174853820
0.0100000000000000	0.938888644463021	0.0305514909951911
0.0100000000000000	0.938844647806767	0.0306609288524760
0.0100000000000000	0.938800651150513	0.0307470147210912
0.0100000000000000	0.938756654494259	0.0297138979530688
0.0100000000000000	0.938712657838004	0.0293020838474487
0.0100000000000000	0.938668661181750	0.0289588197283698
0.0100000000000000	0.938624664525496	0.0296348790537852
0.0100000000000000	0.938580667869242	0.0281727978895494
0.0100000000000000	0.938536671212988	0.0286344484861476
0.0100000000000000	0.938492674556734	0.0301025822792972
0.0100000000000000	0.938448677900480	0.0282797141550330
0.0100000000000000	0.938404681244226	0.0279841132199315
0.0100000000000000	0.938360684587971	0.0287920195426607
0.0100000000000000	0.938316687931717	0.0293629494512709
0.0100000000000000	0.938272691275463	0.0288202224501800
0.0100000000000000	0.938228694619209	0.0288060911592135
0.0100000000000000	0.938184697962955	0.0288929134617952
0.0100000000000000	0.938140701306701	0.0283758598124128
0.0100000000000000	0.938096704650447	0.0307072046191481
0.0100000000000000	0.938052707994193	0.0335378607405160
0.0100000000000000	0.938008711337938	0.0310501820793230
0.0100000000000000	0.937964714681684	0.0305028062655653
0.0100000000000000	0.937920718025430	0.0299939472967328
0.0100000000000000	0.937876721369176	0.0299836857641135
0.0100000000000000	0.937832724712922	0.0302282261391798
0.0100000000000000	0.937788728056668	0.0285647628545833
0.0100000000000000	0.937744731400414	0.0289523702504102
0.0100000000000000	0.937700734744160	0.0286948147750797
0.0100000000000000	0.937656738087905	0.0284393829011716
0.0100000000000000	0.937612741431651	0.0286543308825996
0.0100000000000000	0.937568744775397	0.0281799043865606
0.0100000000000000	0.937524748119143	0.0286110405712006
0.0100000000000000	0.937480751462889	0.0267915034382598
0.0100000000000000	0.937436754806635	0.0271189037282710
0.0100000000000000	0.937392758150381	0.0260424119928121
0.0100000000000000	0.937348761494127	0.0254956719441210
0.0100000000000000	0.937304764837872	0.0255047263532841
0.0100000000000000	0.937260768181618	0.0262304908601271
0.0100000000000000	0.937216771525364	0.0273173472107779
0.0100000000000000	0.937172774869110	0.0257844669119709
0.0100000000000000	0.937128778212856	0.0263776048639916
0.0100000000000000	0.937084781556602	0.0272355896921536
0.0100000000000000	0.937040784900348	0.0273786394428284
0.0100000000000000	0.936996788244094	0.0287276571414904
0.0100000000000000	0.936952791587839	0.0279517036763074
0.0100000000000000	0.936908794931585	0.0284211606477285
0.0100000000000000	0.936864798275331	0.0297512829014572
0.0100000000000000	0.936820801619077	0.0288155408728639
0.0100000000000000	0.936776804962823	0.0310522242399272
0.0100000000000000	0.936732808306569	0.0301142948426530
0.0100000000000000	0.936688811650315	0.0293659888087996
0.0100000000000000	0.936644814994061	0.0287688346925586
0.0100000000000000	0.936600818337806	0.0298685872780684
0.0100000000000000	0.936556821681552	0.0304893234269111
0.0100000000000000	0.936512825025298	0.0295179009961282
0.0100000000000000	0.936468828369044	0.0289001621295104
0.0100000000000000	0.936424831712790	0.0312520465373002
0.0100000000000000	0.936380835056536	0.0305437963232732
0.0100000000000000	0.936336838400282	0.0292343359863318
0.0100000000000000	0.936292841744028	0.0291361008302769
0.0100000000000000	0.936248845087773	0.0267155680697661
0.0100000000000000	0.936204848431519	0.0282785594848386
0.0100000000000000	0.936160851775265	0.0298813663676057
0.0100000000000000	0.936116855119011	0.0284460364205318
0.0100000000000000	0.936072858462757	0.0286311825416368
0.0100000000000000	0.936028861806503	0.0304439818197978
0.0100000000000000	0.935984865150249	0.0284038581078435
0.0100000000000000	0.935940868493995	0.0282691445324934
0.0100000000000000	0.935896871837740	0.0290194315014544
0.0100000000000000	0.935852875181486	0.0287711577039431
0.0100000000000000	0.935808878525232	0.0291706296779248
0.0100000000000000	0.935764881868978	0.0288276805151404
0.0100000000000000	0.935720885212724	0.0295157660657118
0.0100000000000000	0.935676888556470	0.0279172657755683
0.0100000000000000	0.935632891900216	0.0264975179516993
0.0100000000000000	0.935588895243962	0.0273595202027685
0.0100000000000000	0.935544898587707	0.0274311137035013
0.0100000000000000	0.935500901931453	0.0277845698874032
0.0100000000000000	0.935456905275199	0.0286654857147038
0.0100000000000000	0.935412908618945	0.0293924257534297
0.0100000000000000	0.935368911962691	0.0294253866435557
0.0100000000000000	0.935324915306437	0.0290195236151512
0.0100000000000000	0.935280918650183	0.0283863766710151
0.0100000000000000	0.935236921993929	0.0298206860324708
0.0100000000000000	0.935192925337674	0.0291198456190934
0.0100000000000000	0.935148928681420	0.0277432948797097
0.0100000000000000	0.935104932025166	0.0269933830030974
0.0100000000000000	0.935060935368912	0.0260103347656991
0.0100000000000000	0.935016938712658	0.0269401543482394
0.0100000000000000	0.934972942056404	0.0274999561559387
0.0100000000000000	0.934928945400150	0.0273292554510388
0.0100000000000000	0.934884948743896	0.0271953584957276
0.0100000000000000	0.934840952087641	0.0266776246273902
0.0100000000000000	0.934796955431387	0.0267116248878806
0.0100000000000000	0.934752958775133	0.0269906302402406
0.0100000000000000	0.934708962118879	0.0275597359195174
0.0100000000000000	0.934664965462625	0.0288680393836128
0.0100000000000000	0.934620968806371	0.0274864823842778
0.0100000000000000	0.934576972150117	0.0287960565722527
0.0100000000000000	0.934532975493863	0.0282071906023706
0.0100000000000000	0.934488978837608	0.0262003252128117
0.0100000000000000	0.934444982181354	0.0275271712568941
0.0100000000000000	0.934400985525100	0.0278992829131814
0.0100000000000000	0.934356988868846	0.0277132602651202
0.0100000000000000	0.934312992212592	0.0275001214284016
0.0100000000000000	0.934268995556338	0.0258576726761133
0.0100000000000000	0.934224998900084	0.0272382288356677
0.0100000000000000	0.934181002243830	0.0288853987929658
0.0100000000000000	0.934137005587575	0.0287094248177854
0.0100000000000000	0.934093008931321	0.0282329668781814
0.0100000000000000	0.934049012275067	0.0268359661370401
0.0100000000000000	0.934005015618813	0.0266141608407339
0.0100000000000000	0.933961018962559	0.0292556649477154
0.0100000000000000	0.933917022306305	0.0275210108311720
0.0100000000000000	0.933873025650051	0.0286930209783790
0.0100000000000000	0.933829028993797	0.0275940982344756
0.0100000000000000	0.933785032337542	0.0284238984536404
0.0100000000000000	0.933741035681288	0.0281795168130636
0.0100000000000000	0.933697039025034	0.0278107838094538
0.0100000000000000	0.933653042368780	0.0257363294112583
0.0100000000000000	0.933609045712526	0.0277160418655516
0.0100000000000000	0.933565049056272	0.0280527498368532
0.0100000000000000	0.933521052400018	0.0276087631517636
0.0100000000000000	0.933477055743764	0.0266132407480962
0.0100000000000000	0.933433059087509	0.0258766985370384
0.0100000000000000	0.933389062431255	0.0267879823217049
0.0100000000000000	0.933345065775001	0.0263554247134468
0.0100000000000000	0.933301069118747	0.0254667973880305
0.0100000000000000	0.933257072462493	0.0283220024244607
0.0100000000000000	0.933213075806239	0.0279263749088414
0.0100000000000000	0.933169079149985	0.0282079441557629
0.0100000000000000	0.933125082493731	0.0274002158056504
0.0100000000000000	0.933081085837476	0.0285732302852973
0.0100000000000000	0.933037089181222	0.0279149232191910
0.0100000000000000	0.932993092524968	0.0288823803607013
0.0100000000000000	0.932949095868714	0.0275301539708206
0.0100000000000000	0.932905099212460	0.0276178365026483
0.0100000000000000	0.932861102556206	0.0277181374588217
0.0100000000000000	0.932817105899952	0.0261814771204422
0.0100000000000000	0.932773109243698	0.0271459187635553
0.0100000000000000	0.932729112587443	0.0267051603468128
0.0100000000000000	0.932685115931189	0.0261737280654884
0.0100000000000000	0.932641119274935	0.0258537624782987
0.0100000000000000	0.932597122618681	0.0263640683111591
0.0100000000000000	0.932553125962427	0.0267749875739474
0.0100000000000000	0.932509129306173	0.0265095343368714
0.0100000000000000	0.932465132649919	0.0273887375537660
0.0100000000000000	0.932421135993665	0.0274273668790437
0.0100000000000000	0.932377139337410	0.0265011775318598
0.0100000000000000	0.932333142681156	0.0286300735289693
0.0100000000000000	0.932289146024902	0.0280001269904904
0.0100000000000000	0.932245149368648	0.0278156871526516
0.0100000000000000	0.932201152712394	0.0264785902835688
0.0100000000000000	0.932157156056140	0.0272165953702644
0.0100000000000000	0.932113159399886	0.0259474945583994
0.0100000000000000	0.932069162743632	0.0260615928911955
0.0100000000000000	0.932025166087377	0.0269175897861815
0.0100000000000000	0.931981169431123	0.0259656116798889
0.0100000000000000	0.931937172774869	0.0245254949314724
0.0100000000000000	0.931893176118615	0.0255169686635764
0.0100000000000000	0.931849179462361	0.0264451596889264
0.0100000000000000	0.931805182806107	0.0261569932162523
0.0100000000000000	0.931761186149853	0.0267599101789562
0.0100000000000000	0.931717189493599	0.0268693840328008
0.0100000000000000	0.931673192837344	0.0262413305420247
0.0100000000000000	0.931629196181090	0.0266341481498546
0.0100000000000000	0.931585199524836	0.0270622356884075
0.0100000000000000	0.931541202868582	0.0268168853549138
0.0100000000000000	0.931497206212328	0.0277020815080541
0.0100000000000000	0.931453209556074	0.0269861524172381
0.0100000000000000	0.931409212899820	0.0266777867460718
0.0100000000000000	0.931365216243566	0.0265236564028510
0.0100000000000000	0.931321219587311	0.0283088403199490
0.0100000000000000	0.931277222931057	0.0272671748503679
0.0100000000000000	0.931233226274803	0.0273122893733579
0.0100000000000000	0.931189229618549	0.0277225352240285
0.0100000000000000	0.931145232962295	0.0275746842035764
0.0100000000000000	0.931101236306041	0.0280769340079684
0.0100000000000000	0.931057239649787	0.0270371618639112
0.0100000000000000	0.931013242993533	0.0268766744773074
0.0100000000000000	0.930969246337278	0.0270021102652030
0.0100000000000000	0.930925249681024	0.0267442266957807
0.0100000000000000	0.930881253024770	0.0250857532754533
0.0100000000000000	0.930837256368516	0.0260012643373288
0.0100000000000000	0.930793259712262	0.0259579426978918
0.0100000000000000	0.930749263056008	0.0249198206799340
0.0100000000000000	0.930705266399754	0.0253909376611222
0.0100000000000000	0.930661269743500	0.0245511979570323
0.0100000000000000	0.930617273087245	0.0257604026604100
0.0100000000000000	0.930573276430991	0.0253272309328219
0.0100000000000000	0.930529279774737	0.0262872428521977
0.0100000000000000	0.930485283118483	0.0256954918767632
0.0100000000000000	0.930441286462229	0.0261087759872663
0.0100000000000000	0.930397289805975	0.0266548473057036
0.0100000000000000	0.930353293149721	0.0257987762735867
0.0100000000000000	0.930309296493467	0.0252813910229799
0.0100000000000000	0.930265299837212	0.0260199575822264
0.0100000000000000	0.930221303180958	0.0261774294048095
0.0100000000000000	0.930177306524704	0.0246775878353630
0.0100000000000000	0.930133309868450	0.0256755068455956
0.0100000000000000	0.930089313212196	0.0252771169846017
0.0100000000000000	0.930045316555942	0.0249850207761000
0.0100000000000000	0.930001319899688	0.0255816217394764
0.0100000000000000	0.929957323243434	0.0252247423498819
0.0100000000000000	0.929913326587179	0.0252058750873066
0.0100000000000000	0.929869329930925	0.0233150693551602
0.0100000000000000	0.929825333274671	0.0237328782867742
0.0100000000000000	0.929781336618417	0.0247989885208791
0.0100000000000000	0.929737339962163	0.0244417068174464
0.0100000000000000	0.929693343305909	0.0246638536306279
0.0100000000000000	0.929649346649655	0.0242574321333899
0.0100000000000000	0.929605349993401	0.0242327765745020
0.0100000000000000	0.929561353337146	0.0236987172489223
0.0100000000000000	0.929517356680892	0.0246899139140604
0.0100000000000000	0.929473360024638	0.0240770901624209
0.0100000000000000	0.929429363368384	0.0252792880265047
0.0100000000000000	0.929385366712130	0.0242290139256423
0.0100000000000000	0.929341370055876	0.0247208249897443
0.0100000000000000	0.929297373399622	0.0236825057097869
0.0100000000000000	0.929253376743368	0.0245810660874678
0.0100000000000000	0.929209380087113	0.0238181737712101
0.0100000000000000	0.929165383430859	0.0237558327580525
0.0100000000000000	0.929121386774605	0.0244891073758276
0.0100000000000000	0.929077390118351	0.0240927632685489
0.0100000000000000	0.929033393462097	0.0241522710493521
0.0100000000000000	0.928989396805843	0.0226032964167703
0.0100000000000000	0.928945400149589	0.0240198831181936
0.0100000000000000	0.928901403493335	0.0246133383674280
0.0100000000000000	0.928857406837080	0.0252138166791013
0.0100000000000000	0.928813410180826	0.0238934171763697
0.0100000000000000	0.928769413524572	0.0243380146467935
0.0100000000000000	0.928725416868318	0.0230451460056681
0.0100000000000000	0.928681420212064	0.0229738530023013
0.0100000000000000	0.928637423555810	0.0230748146143330
0.0100000000000000	0.928593426899556	0.0240506610754808
0.0100000000000000	0.928549430243302	0.0238864407867084
0.0100000000000000	0.928505433587047	0.0234375218017574
0.0100000000000000	0.928461436930793	0.0236455453730636
0.0100000000000000	0.928417440274539	0.0230249179669615
0.0100000000000000	0.928373443618285	0.0222572408875398
0.0100000000000000	0.928329446962031	0.0240537071847241
0.0100000000000000	0.928285450305777	0.0216792024044192
0.0100000000000000	0.928241453649523	0.0213411641092586
0.0100000000000000	0.928197456993269	0.0221138146024767
0.0100000000000000	0.928153460337014	0.0215650445006059
0.0100000000000000	0.928109463680760	0.0216789893207902
0.0100000000000000	0.928065467024506	0.0215930591077218
0.0100000000000000	0.928021470368252	0.0223173323343668
0.0100000000000000	0.927977473711998	0.0210455551047696
0.0100000000000000	0.927933477055744	0.0219476874853058
0.0100000000000000	0.927889480399490	0.0225129233698870
0.0100000000000000	0.927845483743236	0.0218945679823970
0.0100000000000000	0.927801487086981	0.0218505850840357
0.0100000000000000	0.927757490430727	0.0217395687775125
0.0100000000000000	0.927713493774473	0.0236910919600474
0.0100000000000000	0.927669497118219	0.0217222428517142
0.0100000000000000	0.927625500461965	0.0219468135518303
0.0100000000000000	0.927581503805711	0.0227760726298809
0.0100000000000000	0.927537507149457	0.0210899071684115
0.0100000000000000	0.927493510493203	0.0209201284272718
0.0100000000000000	0.927449513836948	0.0224995750912078
0.0100000000000000	0.927405517180694	0.0226133380997464
0.0100000000000000	0.927361520524440	0.0222828922868668
0.0100000000000000	0.927317523868186	0.0224434862601179
0.0100000000000000	0.927273527211932	0.0230955151799178
0.0100000000000000	0.927229530555678	0.0242122449576226
0.0100000000000000	0.927185533899424	0.0238660697554787
0.0100000000000000	0.927141537243170	0.0252779701843706
0.0100000000000000	0.927097540586915	0.0247536189519588
0.0100000000000000	0.927053543930661	0.0259449064100886
0.0100000000000000	0.927009547274407	0.0243166891904323
0.0100000000000000	0.926965550618153	0.0246602397941468
0.0100000000000000	0.926921553961899	0.0240626147704210
0.0100000000000000	0.926877557305645	0.0242916790060571
0.0100000000000000	0.926833560649391	0.0229261111467634
0.0100000000000000	0.926789563993137	0.0248307030972369
0.0100000000000000	0.926745567336882	0.0250943802763437
0.0100000000000000	0.926701570680628	0.0247323151808638
0.0100000000000000	0.926657574024374	0.0242230194072937
0.0100000000000000	0.926613577368120	0.0234140848074467
0.0100000000000000	0.926569580711866	0.0238105914097142
0.0100000000000000	0.926525584055612	0.0234975211492183
0.0100000000000000	0.926481587399358	0.0241847326074123
0.0100000000000000	0.926437590743104	0.0239961559223558
0.0100000000000000	0.926393594086849	0.0247675493231976
0.0100000000000000	0.926349597430595	0.0245205645522148
0.0100000000000000	0.926305600774341	0.0240916862517629
0.0100000000000000	0.926261604118087	0.0241673504618934
0.0100000000000000	0.926217607461833	0.0233840734371770
0.0100000000000000	0.926173610805579	0.0235664705779852
0.0100000000000000	0.926129614149325	0.0235463509029725
0.0100000000000000	0.926085617493071	0.0252321723015702
0.0100000000000000	0.926041620836816	0.0248037902744321
0.0100000000000000	0.925997624180562	0.0249101506890720
0.0100000000000000	0.925953627524308	0.0242680727030656
0.0100000000000000	0.925909630868054	0.0233898022156546
0.0100000000000000	0.925865634211800	0.0226894940091592
0.0100000000000000	0.925821637555546	0.0231301934601605
0.0100000000000000	0.925777640899292	0.0228246693621422
0.0100000000000000	0.925733644243038	0.0239672855533425
0.0100000000000000	0.925689647586783	0.0232681256073313
0.0100000000000000	0.925645650930529	0.0239068851192064
0.0100000000000000	0.925601654274275	0.0232265897264893
0.0100000000000000	0.925557657618021	0.0224729211215472
0.0100000000000000	0.925513660961767	0.0233537988133902
0.0100000000000000	0.925469664305513	0.0217104139347486
0.0100000000000000	0.925425667649259	0.0229094866342278
0.0100000000000000	0.925381670993005	0.0231936350351501
0.0100000000000000	0.925337674336750	0.0225195964451140
0.0100000000000000	0.925293677680496	0.0227222918749045
0.0100000000000000	0.925249681024242	0.0227997839376552
0.0100000000000000	0.925205684367988	0.0225948039693932
0.0100000000000000	0.925161687711734	0.0232530729989226
0.0100000000000000	0.925117691055480	0.0241236853073561
0.0100000000000000	0.925073694399226	0.0231699706490826
0.0100000000000000	0.925029697742972	0.0216014653396153
0.0100000000000000	0.924985701086717	0.0234540378195104
0.0100000000000000	0.924941704430463	0.0233136801929635
0.0100000000000000	0.924897707774209	0.0241615970809265
0.0100000000000000	0.924853711117955	0.0239661450064558
0.0100000000000000	0.924809714461701	0.0234164452563420
0.0100000000000000	0.924765717805447	0.0239923636531687
0.0100000000000000	0.924721721149193	0.0219059338450248
0.0100000000000000	0.924677724492939	0.0220443456648223
0.0100000000000000	0.924633727836684	0.0215459931065222
0.0100000000000000	0.924589731180430	0.0220885468702377
0.0100000000000000	0.924545734524176	0.0235181319656240
0.0100000000000000	0.924501737867922	0.0225767306797898
0.0100000000000000	0.924457741211668	0.0238780393395534
0.0100000000000000	0.924413744555414	0.0230542050134347
0.0100000000000000	0.924369747899160	0.0235361536257058
0.0100000000000000	0.924325751242906	0.0212175977947471
0.0100000000000000	0.924281754586651	0.0212135639220394
0.0100000000000000	0.924237757930397	0.0222357177915744
0.0100000000000000	0.924193761274143	0.0214656464708674
0.0100000000000000	0.924149764617889	0.0225758154171902
0.0100000000000000	0.924105767961635	0.0221207549498292
0.0100000000000000	0.924061771305381	0.0215723678076910
0.0100000000000000	0.924017774649127	0.0217122638566917
0.0100000000000000	0.923973777992873	0.0209289097014229
0.0100000000000000	0.923929781336618	0.0199983631253833
0.0100000000000000	0.923885784680364	0.0203095363907408
0.0100000000000000	0.923841788024110	0.0212236699199674
0.0100000000000000	0.923797791367856	0.0196705841698609
0.0100000000000000	0.923753794711602	0.0198722633662692
0.0100000000000000	0.923709798055348	0.0197299282746368
0.0100000000000000	0.923665801399094	0.0198706583504140
0.0100000000000000	0.923621804742840	0.0208365489190273
0.0100000000000000	0.923577808086585	0.0209842636676356
0.0100000000000000	0.923533811430331	0.0208924020617100
0.0100000000000000	0.923489814774077	0.0193144656231482
0.0100000000000000	0.923445818117823	0.0199527476941237
0.0100000000000000	0.923401821461569	0.0207047316558599
0.0100000000000000	0.923357824805315	0.0202750291971263
0.0100000000000000	0.923313828149061	0.0209874973912492
0.0100000000000000	0.923269831492807	0.0205396636729694
0.0100000000000000	0.923225834836552	0.0203996319241690
0.0100000000000000	0.923181838180298	0.0207359226656240
0.0100000000000000	0.923137841524044	0.0213040044538625
0.0100000000000000	0.923093844867790	0.0203508098200595
0.0100000000000000	0.923049848211536	0.0206062568111415
0.0100000000000000	0.923005851555282	0.0197857375865276
0.0100000000000000	0.922961854899028	0.0193336071692672
0.0100000000000000	0.922917858242774	0.0201144288353854
0.0100000000000000	0.922873861586519	0.0195059609510984
0.0100000000000000	0.922829864930265	0.0207213798786059
0.0100000000000000	0.922785868274011	0.0199394647732728
0.0100000000000000	0.922741871617757	0.0192950062648676
0.0100000000000000	0.922697874961503	0.0208840541299263
0.0100000000000000	0.922653878305249	0.0197209048449924
0.0100000000000000	0.922609881648995	0.0196623788159907
0.0100000000000000	0.922565884992741	0.0197920622128582
0.0100000000000000	0.922521888336486	0.0222700328990696
0.0100000000000000	0.922477891680232	0.0219984533238985
0.0100000000000000	0.922433895023978	0.0222713313436293
0.0100000000000000	0.922389898367724	0.0215293929229752
0.0100000000000000	0.922345901711470	0.0222410584091229
0.0100000000000000	0.922301905055216	0.0238407764912886
0.0100000000000000	0.922257908398962	0.0228561347856086
0.0100000000000000	0.922213911742708	0.0217923798027668
0.0100000000000000	0.922169915086453	0.0227246517862752
0.0100000000000000	0.922125918430199	0.0234650043845347
0.0100000000000000	0.922081921773945	0.0227585699526555
0.0100000000000000	0.922037925117691	0.0246075627273101
0.0100000000000000	0.921993928461437	0.0251146166222662
0.0100000000000000	0.921949931805183	0.0243322040072764
0.0100000000000000	0.921905935148929	0.0260675925555419
0.0100000000000000	0.921861938492675	0.0250885436195717
0.0100000000000000	0.921817941836420	0.0254547746414396
0.0100000000000000	0.921773945180166	0.0260356491028101
0.0100000000000000	0.921729948523912	0.0260122242239724
0.0100000000000000	0.921685951867658	0.0250384371249035
0.0100000000000000	0.921641955211404	0.0263973921771643
0.0100000000000000	0.921597958555150	0.0267392516563364
0.0100000000000000	0.921553961898896	0.0295618482305356
0.0100000000000000	0.921509965242642	0.0277792772837200
0.0100000000000000	0.921465968586387	0.0280918321690220
0.0100000000000000	0.921421971930133	0.0253254672325490
0.0100000000000000	0.921377975273879	0.0260499615634343
0.0100000000000000	0.921333978617625	0.0271096634753714
0.0100000000000000	0.921289981961371	0.0257706310499158
0.0100000000000000	0.921245985305117	0.0249464190926349
0.0100000000000000	0.921201988648863	0.0266558476510710
0.0100000000000000	0.921157991992609	0.0256324624261705
0.0100000000000000	0.921113995336354	0.0262736103118347
0.0100000000000000	0.921069998680100	0.0238963925355645
0.0100000000000000	0.921026002023846	0.0232872890344577
0.0100000000000000	0.920982005367592	0.0244581099261549
0.0100000000000000	0.920938008711338	0.0215790073153526
0.0100000000000000	0.920894012055084	0.0225436201315354
0.0100000000000000	0.920850015398830	0.0233381645002480
0.0100000000000000	0.920806018742576	0.0247512847812705
0.0100000000000000	0.920762022086321	0.0251044528870692
0.0100000000000000	0.920718025430067	0.0256349069934302
0.0100000000000000	0.920674028773813	0.0245023653643955
0.0100000000000000	0.920630032117559	0.0230864874887976
0.0100000000000000	0.920586035461305	0.0235087021821975
0.0100000000000000	0.920542038805051	0.0229752336083513
0.0100000000000000	0.920498042148797	0.0238036312543457
0.0100000000000000	0.920454045492543	0.0240836326760083
0.0100000000000000	0.920410048836288	0.0227257569382653
0.0100000000000000	0.920366052180034	0.0243543444896191
0.0100000000000000	0.920322055523780	0.0232218101672945
0.0100000000000000	0.920278058867526	0.0237586606129845
0.0100000000000000	0.920234062211272	0.0242954990158827
0.0100000000000000	0.920190065555018	0.0243704580338386
0.0100000000000000	0.920146068898764	0.0235364331404518
0.0100000000000000	0.920102072242510	0.0243964880783629
0.0100000000000000	0.920058075586255	0.0210406067921688
0.0100000000000000	0.920014078930001	0.0207815042851158
0.0100000000000000	0.919970082273747	0.0201279164283151
0.0100000000000000	0.919926085617493	0.0205578682719729
0.0100000000000000	0.919882088961239	0.0203105135384501
0.0100000000000000	0.919838092304985	0.0178605043703989
0.0100000000000000	0.919794095648731	0.0190140550295322
0.0100000000000000	0.919750098992477	0.0201042317494593
0.0100000000000000	0.919706102336222	0.0200787597802331
0.0100000000000000	0.919662105679968	0.0198088095424923
0.0100000000000000	0.919618109023714	0.0206592671356203
0.0100000000000000	0.919574112367460	0.0207246623905486
0.0100000000000000	0.919530115711206	0.0187609805241013
0.0100000000000000	0.919486119054952	0.0202652431464143
0.0100000000000000	0.919442122398698	0.0208766003191829
0.0100000000000000	0.919398125742444	0.0203134785099499
0.0100000000000000	0.919354129086189	0.0198556507942954
0.0100000000000000	0.919310132429935	0.0200872802181548
0.0100000000000000	0.919266135773681	0.0200782537055035
0.0100000000000000	0.919222139117427	0.0196675012759531
0.0100000000000000	0.919178142461173	0.0200623932099996
0.0100000000000000	0.919134145804919	0.0184113744329564
0.0100000000000000	0.919090149148665	0.0188207785209598
0.0100000000000000	0.919046152492411	0.0197364694469919
0.0100000000000000	0.919002155836156	0.0196424909445250
0.0100000000000000	0.918958159179902	0.0194363131884180
0.0100000000000000	0.918914162523648	0.0193444072475426
0.0100000000000000	0.918870165867394	0.0183935140978122
0.0100000000000000	0.918826169211140	0.0190137739136611
0.0100000000000000	0.918782172554886	0.0190391885242194
0.0100000000000000	0.918738175898632	0.0189616749481083
0.0100000000000000	0.918694179242378	0.0198965172988292
0.0100000000000000	0.918650182586123	0.0200915818329252
0.0100000000000000	0.918606185929869	0.0182486183962126
0.0100000000000000	0.918562189273615	0.0191664897495216
0.0100000000000000	0.918518192617361	0.0204634217538380
0.0100000000000000	0.918474195961107	0.0208076301682087
0.0100000000000000	0.918430199304853	0.0198142123084669
0.0100000000000000	0.918386202648599	0.0224175409518314
0.0100000000000000	0.918342205992345	0.0231006681714873
0.0100000000000000	0.918298209336090	0.0231229385900654
0.0100000000000000	0.918254212679836	0.0235792431712886
0.0100000000000000	0.918210216023582	0.0225612074847740
0.0100000000000000	0.918166219367328	0.0222958111844757
0.0100000000000000	0.918122222711074	0.0224999038529983
0.0100000000000000	0.918078226054820	0.0231284230997590
0.0100000000000000	0.918034229398566	0.0249920528540403
0.0100000000000000	0.917990232742312	0.0240750303253496
0.0100000000000000	0.917946236086058	0.0236198573302142
0.0100000000000000	0.917902239429803	0.0261383298643096
0.0100000000000000	0.917858242773549	0.0239597334013721
0.0100000000000000	0.917814246117295	0.0229721282936352
0.0100000000000000	0.917770249461041	0.0242062777134923
0.0100000000000000	0.917726252804787	0.0229676724751627
0.0100000000000000	0.917682256148533	0.0237789383078877
0.0100000000000000	0.917638259492279	0.0253899420155466
0.0100000000000000	0.917594262836025	0.0239853451794302
0.0100000000000000	0.917550266179770	0.0226186802746953
0.0100000000000000	0.917506269523516	0.0223528486986152
0.0100000000000000	0.917462272867262	0.0225175457061146
0.0100000000000000	0.917418276211008	0.0215189682208118
0.0100000000000000	0.917374279554754	0.0211200319182572
0.0100000000000000	0.917330282898500	0.0225633853830641
0.0100000000000000	0.917286286242246	0.0245702898920827
0.0100000000000000	0.917242289585992	0.0240042516512715
0.0100000000000000	0.917198292929737	0.0243560150099860
0.0100000000000000	0.917154296273483	0.0243419623465427
0.0100000000000000	0.917110299617229	0.0241359696874534
0.0100000000000000	0.917066302960975	0.0252152249180672
0.0100000000000000	0.917022306304721	0.0232773325469135
0.0100000000000000	0.916978309648467	0.0229838648623037
0.0100000000000000	0.916934312992213	0.0230102603116465
0.0100000000000000	0.916890316335959	0.0252827392283423
0.0100000000000000	0.916846319679704	0.0250580191194858
0.0100000000000000	0.916802323023450	0.0244772861236777
0.0100000000000000	0.916758326367196	0.0241296219756620
0.0100000000000000	0.916714329710942	0.0239023830145766
0.0100000000000000	0.916670333054688	0.0239502853902855
0.0100000000000000	0.916626336398434	0.0224605324814144
0.0100000000000000	0.916582339742180	0.0239820917213767
0.0100000000000000	0.916538343085926	0.0234014604238505
0.0100000000000000	0.916494346429671	0.0210597949558665
0.0100000000000000	0.916450349773417	0.0191010068487218
0.0100000000000000	0.916406353117163	0.0208647571413159
0.0100000000000000	0.916362356460909	0.0220876467539246
0.0100000000000000	0.916318359804655	0.0212402231801116
0.0100000000000000	0.916274363148401	0.0219894367853836
0.0100000000000000	0.916230366492147	0.0208097385736071
0.0100000000000000	0.916186369835893	0.0230938171400689
0.0100000000000000	0.916142373179638	0.0218451230861485
0.0100000000000000	0.916098376523384	0.0227685446369061
0.0100000000000000	0.916054379867130	0.0226090009469539
0.0100000000000000	0.916010383210876	0.0217506885692045
0.0100000000000000	0.915966386554622	0.0218419062216340
0.0100000000000000	0.915922389898368	0.0233880954075803
0.0100000000000000	0.915878393242114	0.0213390085852908
0.0100000000000000	0.915834396585860	0.0215863968929797
0.0100000000000000	0.915790399929605	0.0220919494533462
0.0100000000000000	0.915746403273351	0.0220663205059569
0.0100000000000000	0.915702406617097	0.0214733837699093
0.0100000000000000	0.915658409960843	0.0212370707673883
0.0100000000000000	0.915614413304589	0.0200372378973472
0.0100000000000000	0.915570416648335	0.0207569462177617
0.0100000000000000	0.915526419992081	0.0192417528229562
0.0100000000000000	0.915482423335827	0.0204735547565460
0.0100000000000000	0.915438426679572	0.0202432213255544
0.0100000000000000	0.915394430023318	0.0200079806544856
0.0100000000000000	0.915350433367064	0.0217150532938524
0.0100000000000000	0.915306436710810	0.0212199948586148
0.0100000000000000	0.915262440054556	0.0209142997645698
0.0100000000000000	0.915218443398302	0.0212484186527878
0.0100000000000000	0.915174446742048	0.0200985847534624
0.0100000000000000	0.915130450085794	0.0196104332658201
0.0100000000000000	0.915086453429539	0.0199570413332815
0.0100000000000000	0.915042456773285	0.0205485637438716
0.0100000000000000	0.914998460117031	0.0211570401245675
0.0100000000000000	0.914954463460777	0.0211426621975150
0.0100000000000000	0.914910466804523	0.0209702073506593
0.0100000000000000	0.914866470148269	0.0203228862480311
0.0100000000000000	0.914822473492015	0.0203337177908729
0.0100000000000000	0.914778476835761	0.0212114464721128
0.0100000000000000	0.914734480179506	0.0198920472308629
0.0100000000000000	0.914690483523252	0.0209297214782380
0.0100000000000000	0.914646486866998	0.0202417347016402
0.0100000000000000	0.914602490210744	0.0199028598654788
0.0100000000000000	0.914558493554490	0.0200791105820285
0.0100000000000000	0.914514496898236	0.0199113241363834
0.0100000000000000	0.914470500241982	0.0199777971813796
0.0100000000000000	0.914426503585728	0.0203280289248118
0.0100000000000000	0.914382506929473	0.0213665130716344
0.0100000000000000	0.914338510273219	0.0204343916645101
0.0100000000000000	0.914294513616965	0.0211857508202288
0.0100000000000000	0.914250516960711	0.0200772959793306
0.0100000000000000	0.914206520304457	0.0197120054072050
0.0100000000000000	0.914162523648203	0.0196536078905128
0.0100000000000000	0.914118526991949	0.0202159412170992
0.0100000000000000	0.914074530335695	0.0225869760717700
0.0100000000000000	0.914030533679440	0.0237705782348965
0.0100000000000000	0.913986537023186	0.0232742168118862
0.0100000000000000	0.913942540366932	0.0232888655027151
0.0100000000000000	0.913898543710678	0.0237490158354662
0.0100000000000000	0.913854547054424	0.0226398486352797
0.0100000000000000	0.913810550398170	0.0221679251761127
0.0100000000000000	0.913766553741916	0.0220629957474200
0.0100000000000000	0.913722557085662	0.0226304405068401
0.0100000000000000	0.913678560429407	0.0229627318579108
0.0100000000000000	0.913634563773153	0.0226794474753952
0.0100000000000000	0.913590567116899	0.0211475312074160
0.0100000000000000	0.913546570460645	0.0215260804889474
0.0100000000000000	0.913502573804391	0.0225022493729905
0.0100000000000000	0.913458577148137	0.0227591431306188
0.0100000000000000	0.913414580491883	0.0223701682448809
0.0100000000000000	0.913370583835629	0.0222016105958550
0.0100000000000000	0.913326587179374	0.0216881840663482
0.0100000000000000	0.913282590523120	0.0228943986920809
0.0100000000000000	0.913238593866866	0.0231774987144357
0.0100000000000000	0.913194597210612	0.0222787902163673
0.0100000000000000	0.913150600554358	0.0208612854071598
0.0100000000000000	0.913106603898104	0.0210233736303244
0.0100000000000000	0.913062607241850	0.0217456708693360
0.0100000000000000	0.913018610585596	0.0208839820061970
0.0100000000000000	0.912974613929341	0.0204596463557222
0.0100000000000000	0.912930617273087	0.0215273288204592
0.0100000000000000	0.912886620616833	0.0213681823226905
0.0100000000000000	0.912842623960579	0.0210169447332074
0.0100000000000000	0.912798627304325	0.0199450841956129
0.0100000000000000	0.912754630648071	0.0205010265604905
0.0100000000000000	0.912710633991817	0.0200857580675302
0.0100000000000000	0.912666637335563	0.0199241383358211
0.0100000000000000	0.912622640679308	0.0200309782057725
0.0100000000000000	0.912578644023054	0.0203608503502950
0.0100000000000000	0.912534647366800	0.0207612474939492
0.0100000000000000	0.912490650710546	0.0196231963010465
0.0100000000000000	0.912446654054292	0.0204652110835087
0.0100000000000000	0.912402657398038	0.0203706887539459
0.0100000000000000	0.912358660741784	0.0229373307492442
0.0100000000000000	0.912314664085530	0.0204035151816937
0.0100000000000000	0.912270667429275	0.0218078688738285
0.0100000000000000	0.912226670773021	0.0207859654258824
0.0100000000000000	0.912182674116767	0.0206597473525110
0.0100000000000000	0.912138677460513	0.0217341717032199
0.0100000000000000	0.912094680804259	0.0209190764994686
[truncated: 14,384 more rows]
