# Supplementary material for: Molecular basis of CTCF binding polarity in genome folding
Source: Nat Commun. 2020 Nov 5;11:5612. doi: 10.1038/s41467-020-19283-x (PMC7645679; doi:10.1038/s41467-020-19283-x)
Supplement: Supplementary file 7 — Source Data [file 41467_2020_19283_MOESM7_ESM.zip › Nora Caccianini Fudenberg 2020 - Source data files/Fig_1f_logD_Cycling_mESC_auxin_1_day.txt]

0.0053268	0.78339	-0.71789	1.1909	-2.1115	0.63166	0.44476	0.50298	-1.8992	0.38448	-2.0356	-1.2326	-1.9137	-1.8991	1.1034	-1.4117	-2.0385	-0.30426	-1.7968	-0.42026	0.96548	-1.4254	1.0869	0.21092	0.57561	0.21114	-0.099555	1.0779	-0.63527	-0.77833	-1.6611	-1.6442	-1.3585	-1.789	-2.0341	-0.51195	-0.64439	-1.146	-2.2448	-0.27739	-2.025	-2.1184	-2.1784	-1.5924	0.78339	1.1909	0.44476	1.6902	0.87834	1.2271	2.0205	-1.8368	1.1446	-1.8744	0.93462	-1.9362	-0.83119	2.3376	0.51111	1.0804	-1.8326	-0.11301	-0.12589	-2.0161	-1.6786	1.9191	-1.8631	-2.1453	-1.8547	-1.8176	-1.9775	-0.33751	-0.37186	-0.25992	-2.0361	-1.8426	-1.6126	-1.9949	-1.9495	-0.080116	-2.2458	1.0779	0.066724	-1.8782	-0.39952	-2.0483	-2.0036	-1.8633	-1.9291	-1.8792	-2.5751	-1.3808	-2.1268	-2.0482	-1.9259	-2.0408	0.38972	0.78339	-0.71789	1.1909	-2.1115	0.63166	0.50298	0.428	-1.2592	1.6291	1.8801	2.7439	1.2271	-2.0238	1.4857	-1.3704	-1.8257	0.22049	1.3122	-1.8957	1.1183	-1.1862	-1.8123	-1.8327	-1.3532	-1.9051	-1.8326	0.012279	-2.0635	-1.8069	-1.292	-2.0624	-1.8558	-1.3427	-1.5797	-0.0021084	-1.1553	-0.73954	-1.8434	-1.6269	-1.0472	-0.52588	0.062509	-1.6442	-2.248	-1.8256	-0.81497	-1.8241	-1.5357	-1.9855	-1.5894	-2.0207	0.7418	-1.9116	-1.8571	-1.7945	-0.28423	-1.7674	-1.9115	-1.4851	-1.9536	-2.1187	-1.8462	-1.7148	-1.8402	-1.4013	-1.8596	-1.8671	-2.0016	-1.3808	-1.9749	-1.9441	0.78339	1.1909	-2.1115	-0.42513	-1.7265	1.6291	-1.5982	-0.86658	0.78984	-1.5468	-1.8123	-1.7319	-1.2945	-1.9013	-0.36495	-1.8287	1.3277	1.9191	-1.292	-1.1695	1.5453	2.234	-1.4777	-1.3427	-1.7121	-0.73954	0.96548	-1.8136	-1.8679	-0.83091	-0.4499	-1.5653	-1.4066	-1.5845	-1.0472	-1.8385	-1.8931	0.37782	-2.0594	-0.72197	-2.5813	-1.6864	-2.0016	-1.9366	-1.7954	-1.8503	-1.5954	0.50448	0.38972	0.78339	-0.71789	1.0835	-2.1115	0.44476	0.428	1.6902	0.22934	1.2271	1.5768	0.78984	-2.0303	-1.8044	-1.9362	-2.0563	-1.464	-1.9151	0.51111	-2.0576	-1.2144	-0.36495	-0.66461	-0.60033	-1.8279	1.1034	0.35994	-1.7961	-2.043	-1.8126	-1.7872	-0.80161	-1.0128	0.18856	-2.0068	-1.3979	-1.9332	-1.5787	-1.8384	-2.2427	-1.9331	-1.9405	-1.8878	-1.4548	-1.7542	0.63337	-1.9565	-1.8782	-1.8792	-1.9505	-2.1165	-1.8256	-0.035817	1.0958	-1.4742	0.38972	0.44476	0.50298	-1.8251	1.6816	1.2984	-1.6409	1.8801	2.0205	-1.9144	-1.8606	-0.86658	-1.9133	-0.93652	-1.506	-0.83119	1.1183	-2.039	-1.9015	1.2696	-1.713	-1.9889	-1.7093	-0.052938	-1.9416	-1.7985	-1.9902	-0.039405	-1.5541	-1.9775	0.33172	-1.933	0.87917	1.4811	-1.9442	-0.83091	-1.9336	-0.12057	-1.7382	-2.1818	-1.8583	-1.9074	-1.8618	-1.9104	-1.6356	-2.4313	-1.9171	-1.7937	-1.6167	-1.7903	-1.8442	-2.081	-2.2094	-1.9935	-2.0883	-0.63527	-0.68073	-0.39952	-1.9378	-1.3465	-2.0869	-1.9026	-0.22944	-1.314	-1.8025	-1.686	-1.8931	1.441	-2.078	-1.8909	-1.6997	0.029663	-1.745	-1.4013	-2.1179	-1.7675	-1.3237	-0.2421	-0.28313	-0.70489	-2.002	-2.0724	0.38972	-0.71789	1.1909	0.50298	-0.30581	-1.8392	1.417	1.8003	-0.78275	2.3586	-1.5	1.7956	-2.2036	-1.0047	-1.5305	-1.8613	1.1446	-1.3704	-1.0224	-1.9015	-0.29017	1.6891	-1.9674	1.6837	1.0804	1.2026	1.5453	-0.34945	-0.44059	-2.2921	-1.3002	-2.1125	-0.039405	-1.9757	0.52815	0.21114	-1.5525	-1.527	-2.2008	-1.3188	-0.95536	-1.2769	-1.3731	-1.7466	-0.97851	-1.0654	-1.7674	-2.3696	-0.35413	-1.5341	-1.8036	-1.8227	-2.054	-2.08	-2.1112	-1.8859	-1.9744	-1.9322	-1.597	-1.8233	-0.96286	-1.8071	-1.8298	-0.94596	-1.7751	-0.93342	-0.31729	-0.24333	-1.9211	-2.0202	-2.2358	1.1909	-2.1115	0.44476	1.9437	-1.3491	1.8758	-1.802	-1.5699	1.0586	2.0205	-2.1485	-2.0303	-1.8257	1.2622	-1.6939	-1.9165	-0.29585	2.0255	-1.4319	0.23386	1.6837	-0.66461	-0.17711	-2.043	-1.2627	1.5453	-1.62	-1.6345	-2.0711	-1.1758	-2.042	-1.7191	-0.39641	-1.0128	-0.37566	-2.2458	-1.8384	-1.8137	1.0779	-2.0843	-0.52588	-0.31747	-1.9499	-2.1975	-1.2633	-0.28423	0.088939	-1.4479	-2.4676	-0.61575	-1.8596	-1.8791	-0.46409	-1.3849	-0.11119	-2.0333	-2.2448	-1.8622	-1.631	-1.8952	-1.0159	-1.7763	-0.11529	-1.2827	-1.5567	-0.73767	-0.24523	0.15968	-1.9739	-0.74581	0.051246	-2.0318	0.32311	0.26881	-0.60701	-1.1871	-1.421	-0.77539	-0.64567	-1.2845	-0.9931	-1.3375	-1.07	-1.8702	-0.43752	-1.901	-1.3702	-1.2836	-1.1338	-0.688	0.025509	-1.844	-1.7548	-2.0987	1.1909	0.50298	0.09216	1.6902	-1.7621	-1.8771	1.7956	1.7256	-2.2274	1.4857	1.4998	1.2552	2.8953	1.3122	-1.7021	1.2622	1.2207	3.536	-0.29585	1.4098	-1.6053	-1.3532	2.0076	-1.9051	-0.26644	-2.1849	-0.059193	-2.2939	-1.7961	-1.7441	-1.9609	-1.9702	-1.6704	-2.0503	-1.3427	-0.22591	-1.4387	-2.4207	-1.7699	-0.8922	-1.9621	0.43665	-0.99995	-1.3772	-0.37186	-1.8679	-0.25992	-1.6188	-1.2969	-1.7614	-1.3261	1.6992	-1.6602	-1.9557	-1.3803	-0.080116	-2.003	-2.0141	1.2186	-1.3093	1.424	-1.888	0.79702	0.14315	-0.52588	-1.2185	-1.8072	-1.6451	-1.7852	-1.7224	-0.14114	-1.7539	-1.3353	-2.153	-1.7584	-1.4235	-1.9273	-2.0546	-1.8535	-2.0954	-2.106	-2.0314	0.012366	-2.1346	-1.6377	-0.7157	-0.22962	-1.8841	-2.1818	-1.9482	-1.8496	-0.57044	-0.78049	-0.18042	-0.7255	-1.4284	-0.62422	0.38972	0.78339	-0.71789	1.0835	1.1909	0.63166	-0.30581	-1.2505	-1.8392	0.37161	1.8758	-1.9298	-1.1146	-1.6871	1.5768	-1.2739	-1.9996	1.4998	-1.8044	-1.7438	-1.5683	-1.8164	-1.7264	-1.8372	-1.9574	1.6891	-1.8096	2.0554	1.6837	2.0076	-1.713	1.3277	1.4057	1.8539	-1.8126	0.85445	-1.9	-0.44059	-2.017	-0.24305	-2.4383	-1.2786	2.9546	1.0869	-1.8805	-1.2855	-0.064523	0.26089	-1.9332	0.11391	-1.4639	-1.9074	-0.27846	0.054559	-0.16039	-1.7148	-0.13605	-1.7121	0.095035	-0.4389	-0.16067	-1.7565	-2.1141	-1.7045	-1.888	-0.52244	0.066724	-1.865	-0.39952	-1.6198	-1.1225	-1.8633	-1.314	-1.8025	-1.8931	-2.1165	-1.7579	-0.30892	0.92968	-1.8436	0.016965	0.9747	-1.7749	-1.5894	-1.8187	1.441	-2.0137	-1.2585	-2.0794	-1.8041	-1.7784	-2.0131	-1.781	-1.7148	-1.745	-1.856	-1.8335	-1.5871	-0.13483	-1.0997	-1.792	-1.7874	-1.9146	-1.8965	-1.9127	-2.0812	-1.7968	-1.933	-1.7763	-1.921	-1.7146	-1.8496	-1.4895	-0.85959	0.12887	-1.5812	0.78339	1.0835	-2.1115	0.63166	0.50298	1.8003	1.7256	-1.2739	0.38448	1.0195	2.3376	-1.9605	0.7693	-1.9873	-2.222	1.2696	1.2026	-0.12589	1.9191	0.40438	1.8539	-2.0415	-0.89579	0.0032504	-1.2627	2.234	-0.42026	-1.1252	0.029301	1.3651	-1.7054	-1.5976	-0.99995	-1.7934	-2.2353	-1.0449	0.52945	-1.2558	1.6992	-1.3979	-1.8168	-1.5575	-1.7685	1.9828	-1.0964	-0.43011	-2.0172	1.2186	-0.63433	-0.15354	1.8122	-0.38297	-0.95536	-1.1568	-1.8582	-1.7769	-1.5653	0.79702	-0.77833	-1.9853	-1.6442	-1.4548	-1.7562	-2.1131	-2.3024	-0.30502	-0.31747	-1.6169	0.016965	0.9747	-1.7427	-2.0915	-2.0795	2.8843	1.441	-2.4272	-0.82518	-1.7629	-1.5622	-2.183	-1.8909	-2.1137	-1.7508	-2.1212	-2.1402	-2.0174	-2.0387	-1.9322	-2.0286	0.57373	-2.3204	-0.0085441	0.27006	-1.96	0.42541	-1.2021	-0.08554	-0.96402	-2.3031	-0.90659	-0.6884	-1.7379	-2.2021	-2.3536	-2.7709	-1.8281	-1.3722	0.47299	-0.76668	-1.9998	-0.11586	-1.5412	-1.93	-1.5433	-0.71789	1.1909	-2.1115	0.50298	1.6902	2.3586	1.0586	1.8194	0.12006	-1.2782	1.2552	1.3122	-2.0674	0.93462	1.2207	-1.8957	2.0255	-1.464	-2.0202	-1.83	0.7693	1.2696	-1.9981	-1.9536	-2.1472	1.1034	-0.052938	-0.48217	-1.9545	-0.1307	-0.6477	1.5453	-0.34945	-2.1515	1.3763	-1.6345	-2.2487	-0.33751	-0.36573	-1.7253	2.9546	-2.4138	-2.2387	1.0869	-1.4605	-2.1888	0.48411	-1.8632	-1.0523	-1.9905	-0.43011	-1.6401	-0.43315	1.424	-0.16067	-1.3243	-2.0947	-0.4499	0.055032	-1.4066	-2.1561	-1.8782	-1.0472	-1.8075	-0.1253	-1.314	-1.4548	-2.3024	-2.0269	-2.0315	-1.6574	-2.107	-1.8091	-2.0107	-1.5608	-1.8241	-1.6383	-1.6812	-2.1093	-2.0736	-2.0958	-2.3352	-2.4272	-2.078	-2.2019	-1.6507	-1.7629	-1.7224	-1.693	-1.5341	-1.345	-1.7307	-0.42081	-1.8001	-2.1917	-1.597	-1.5305	-0.96286	-1.3043	-1.7366	-1.5954	-1.7351	-1.8243	-1.6137	-1.9079	-1.8432	0.29456	-0.95499	-0.60996	-1.9256	-2.0702	-1.6506	-1.7751	-2.1742	-0.44977	-0.96402	-1.3707	-2.1012	-0.90659	-1.5924	-0.6884	0.020298	-1.0395	0.1262	-0.86767	-0.46656	-0.7455	-2.0406	-0.54163	-0.85821	-0.96642	-0.33369	-1.0491	-0.13345	-1.9133	-1.3288	-0.85959	0.053624	-0.50739	-1.6465	1.083	-1.4905	0.061493	0.11	-1.0825	0.50448	0.38972	0.78339	-0.71789	1.0835	-2.1115	0.63166	0.44476	1.2984	-1.9496	0.87834	-1.1293	-1.614	0.016488	2.0554	-1.4809	-0.23378	-1.9416	-1.4997	-1.9529	-1.5819	-1.7156	-1.8558	-1.8913	-1.8176	-0.0021084	-0.8922	-1.5903	-0.78873	0.52815	-1.7191	-1.9022	1.9828	-2.2375	-1.7121	-1.4061	-1.4066	-1.6198	0.062509	-1.9604	-1.4548	-1.3811	-2.0207	-1.2594	-1.0331	-1.8924	-2.3069	-0.95499	-2.0004	-2.2153	-2.1356	-2.0539	-2.0041	-1.9127	-2.1549	-2.2099	-2.104	-1.9739	-1.7041	-1.392	0.38972	0.78339	-0.71789	1.0835	-2.1115	0.63166	0.50298	-0.42513	2.7439	1.8194	1.0195	-1.9502	-2.0903	3.536	1.1183	-1.6196	0.51111	-1.824	-1.8326	-2.0161	1.9191	-0.23378	-2.112	-0.89579	-1.9301	-1.4367	-1.6641	-1.6199	-1.4638	-1.7304	-1.6188	-1.7614	-0.39641	-1.9539	-1.4254	1.0918	-1.9022	-1.9442	-1.2558	-1.8168	-1.5867	-1.9039	-1.7128	-1.6401	-1.8463	-1.0321	-1.888	-2.0954	-1.6276	-1.9692	-2.0394	-1.6737	-1.8437	-1.9641	-1.7178	-1.657	-1.7105	-0.42872	0.19129	-1.9729	-1.7224	-0.14114	-1.8452	-1.3944	-1.7709	-0.27967	-1.3541	-1.0503	-0.86534	0.67622	-1.808	-2.1179	-2.0387	-1.8455	-1.8791	-1.3831	0.047456	-1.5721	-1.4882	-1.3043	-1.814	-1.7557	-1.8042	-1.9879	-1.9146	-2.1626	-1.9761	-1.549	-1.2979	-2.0557	-2.0571	-1.8078	-1.5534	-1.9523	-1.7224	-1.7675	-1.4925	-0.073912	-0.27739	-2.0128	0.25563	0.50963	-1.6598	-0.10079	0.44316	-1.9779	-1.7484	-0.87675	0.093993	-0.54163	-2.104	-2.1492	-0.14075	-0.36265	0.76447	-2.08	-1.9133	-2.2973	-0.19047	0.49649	-1.4218	-1.473	-2.1996	0.62806	0.2608	0.42872	0.20816	-1.9491	-0.13542	-1.7526	-1.5891	-0.37251	-2.0461	-2.0871	-1.3521	-0.89506	-2.0705	0.50448	0.38972	0.78339	1.1909	0.63166	0.44476	-0.30581	1.417	1.9437	1.6816	1.8801	-1.8606	-2.0071	-1.6611	-1.9151	-1.5951	-1.6019	0.28705	-1.6625	1.0804	-1.8991	-1.6773	-2.1139	0.012279	1.4057	1.9191	-1.8172	-2.0642	-1.4532	0.0032504	-0.20376	-1.4777	1.3763	-2.0053	0.35361	1.3651	-2.0711	-1.7325	-1.7612	-1.6269	-0.80161	-2.1117	-1.9654	-1.9494	-1.9589	1.8122	-2.1735	-1.6737	-2.0036	-1.8735	-2.2103	-2.2078	-2.1679	-2.107	0.92968	-2.0394	-2.1112	-1.752	2.8843	-2.0378	-2.0958	-1.9386	-1.7371	-0.14114	-0.30719	-0.03523	-0.42081	-2.2954	-1.6885	-1.5982	-1.814	-2.2154	-2.2226	-1.6272	-1.8095	-1.0377	-1.7477	-1.867	-2.0955	-1.858	-1.9982	-1.549	-2.4359	-2.0571	-1.857	-2.033	-0.0085441	-2.1465	-0.93342	-2.0057
1	3	4	7	8	9	10	12	58	95	176	179	216	243	285	425	490	493	539	568	649	662	701	753	799	821	946	980	1072	1137	1276	1289	1303	1382	1388	1395	1429	1457	1581	1634	1737	1953	2264	2301	2892	2917	2932	2940	2966	2984	2989	3008	3034	3050	3069	3078	3082	3089	3119	5	7	10	45	54	63	64	67	76	121	126	178	207	217	260	269	278	287	291	295	336	347	377	413	417	430	471	480	483	491	503	620	634	666	677	690	703	714	738	755	793	805	821	847	851	897	902	908	944	966	970	995	1007	1039	1052	1087	1091	1105	1129	1289	1342	1407	1426	1451	1479	1490	1497	1498	1541	1558	1567	1618	1630	1644	1646	1866	2051	2126	2396	2470	2477	2618	2	3	4	7	9	11	12	13	25	92	97	104	115	188	209	232	245	265	289	301	307	342	355	395	400	427	430	470	474	478	525	579	581	638	667	697	731	795	866	1205	1297	1371	1373	1413	1415	1435	1466	1470	1496	1551	1602	1702	1746	1755	1764	1769	1774	1794	1798	1800	1819	1871	1873	1915	1935	1956	1994	2025	2031	2052	2084	2134	2171	2173	2198	2204	2211	2220	2221	2225	2251	2272	2304	2362	2377	2381	2396	2403	2433	2434	2466	2535	3	7	8	13	17	18	30	41	92	122	135	154	156	177	194	197	200	213	284	300	342	348	379	384	388	456	476	503	567	579	587	611	626	627	639	644	679	739	773	834	853	870	1281	1312	1336	1361	1374	1377	1391	1396	1415	1445	1472	1485	1570	1600	1605	1611	1867	1896	1939	2116	2216	2243	2381	2410	2543	2549	2552	2558	2	3	4	6	10	16	25	45	57	113	123	177	206	234	270	278	302	330	333	336	340	374	404	410	411	412	442	444	465	498	515	522	545	578	632	856	887	963	985	1006	1029	1056	1099	1113	1151	1195	1278	1291	1436	1449	1463	1489	1525	1528	1530	1558	1567	1588	1609	1618	1619	1659	1677	1818	1956	2229	2350	2	5	11	12	16	26	35	37	39	73	97	98	116	131	148	154	166	201	255	287	301	310	332	368	396	413	424	428	447	536	596	620	686	765	778	793	814	825	873	901	978	1010	1024	1042	1050	1062	1068	1079	1124	1127	1132	1157	1170	1178	1203	1220	1243	1265	1274	1296	1307	1309	1348	1388	1399	1407	1447	1477	1483	1491	1519	1560	1580	1605	1836	1858	1967	2002	2063	2195	2238	2251	2281	2322	2360	2365	2379	2382	2394	2422	2541	2628	2	4	7	11	12	15	16	17	33	102	103	117	143	150	162	167	179	207	209	258	314	332	353	354	362	392	402	417	513	524	561	567	611	630	668	678	723	758	765	781	809	872	912	958	1076	1103	1106	1128	1141	1184	1299	1508	1546	1564	1566	1644	1685	1770	1991	2095	2175	2222	2232	2235	2257	2275	2278	2294	2299	2314	2326	2336	2398	2442	2507	2540	2565	2614	2655	2975	2988	3019	3053	3319	3335	3347	3402	3456	7	8	10	11	36	40	86	101	114	116	136	171	206	221	251	274	304	309	326	344	402	411	495	510	545	600	611	620	636	669	684	689	743	806	874	906	930	963	993	994	1039	1087	1151	1218	1242	1254	1268	1289	1386	1400	1440	1498	1585	1665	1731	1903	1952	2074	2116	2159	2195	2214	2261	2265	2356	2377	2395	2602	2847	2882	2893	2959	2996	3000	3046	3096	3184	3277	3303	3305	3317	3497	3708	3716	3739	3760	3784	3847	3895	3944	3965	3994	4026	4040	4074	4108	4164	4184	4201	4210	4236	4264	4273	4349	4368	4470	4474	4494	4514	4559	4574	5111	7	11	12	43	45	94	108	117	139	142	188	210	220	222	245	249	254	274	276	277	309	313	382	391	400	403	421	441	463	473	517	564	573	606	607	644	665	688	692	694	748	752	768	776	780	798	802	838	851	853	897	898	908	928	951	960	974	987	1026	1031	1040	1057	1082	1083	1112	1177	1196	1207	1240	1346	1409	1435	1493	1653	1687	1736	1749	1755	1867	1911	1950	1958	1976	1977	2054	2071	2221	2263	2267	2375	2634	2643	2665	2700	2761	2836	2842	2851	2907	2961	3042	3244	3300	3309	3359	3364	3385	3393	3406	3422	3429	3469	3486	3543	3571	3630	3673	3701	3736	3755	2	4	6	9	11	14	15	20	27	52	53	68	72	87	90	99	119	123	151	159	160	210	234	237	280	288	293	296	303	312	354	369	372	402	403	408	424	437	476	541	570	609	668	695	702	737	833	863	864	980	984	1025	1078	1117	1121	1127	1142	1166	1169	1174	1187	1189	1212	1216	1238	1253	1273	1294	1319	1320	1342	1407	1440	1456	1487	1497	1519	1560	1589	1602	1605	1619	1628	1637	1644	1660	1672	1688	1694	1699	1719	1747	1800	1832	1836	1868	1882	1909	1912	1949	1959	2166	2206	2220	2224	2227	2238	2239	2260	2282	2316	2338	2387	2401	2413	2498	2539	2562	2612	2660	2672	2683	2740	2747	2782	3017	3039	3060	3299	3444	3486	3505	3591	3667	3797	3836	3872	4013	4069	5	6	8	9	33	83	139	146	151	176	219	226	230	237	291	323	357	366	368	409	423	468	480	503	515	527	570	571	576	585	618	662	670	681	706	713	745	791	830	852	869	884	886	951	957	1013	1023	1026	1056	1058	1059	1093	1104	1140	1149	1161	1179	1215	1217	1234	1251	1270	1303	1331	1355	1363	1431	1471	1475	1496	1514	1517	1520	1544	1573	1575	1602	1648	1665	1686	1694	1719	1736	1757	1767	1796	1804	1833	1836	1845	1852	1902	1928	1943	1983	2037	2078	2099	2149	2202	2283	2299	2311	2355	2488	2539	2549	2745	2753	2764	2772	2792	2809	2841	2878	3007	3058	3070	3093	3255	3310	3334	3396	3468	3473	3593	3627	3635	3681	4	5	7	11	12	16	29	45	48	61	102	114	130	187	199	220	245	246	250	261	276	289	322	330	337	345	357	368	450	465	475	485	487	518	542	583	604	611	619	630	643	658	684	720	805	813	837	847	864	937	980	997	1072	1077	1111	1149	1168	1190	1191	1207	1226	1227	1238	1247	1287	1302	1336	1366	1374	1380	1387	1406	1415	1430	1452	1471	1475	1510	1520	1575	1607	1617	1622	1632	1634	1681	1704	1726	1746	1753	1777	1782	1785	1825	1828	1840	1858	1875	1910	1950	2039	2095	2142	2178	2184	2273	2284	2336	2391	2414	2442	2443	2449	2481	2510	2523	2558	2561	2580	2584	2599	2625	2637	2672	2698	2726	2751	2805	2826	2849	2863	2871	2925	2926	2967	2988	2991	3004	3007	3013	3035	3058	3079	3082	3093	3108	3147	3164	3206	3233	3258	3260	3312	3321	3331	3357	3407	3415	3498	3499	3533	3572	3589	3617	3644	3667	3689	3697	3786	3884	3918	3990	3995	4073	4090	4128	1	2	3	6	8	9	10	11	13	56	66	76	134	156	228	266	346	369	381	530	536	546	593	603	628	651	663	677	704	753	780	784	818	828	872	906	996	1104	1156	1212	1324	1374	1391	1456	1470	1520	1803	1819	1820	2380	2406
