# Supplementary material for: Molecular basis of CTCF binding polarity in genome folding
Source: Nat Commun. 2020 Nov 5;11:5612. doi: 10.1038/s41467-020-19283-x (PMC7645679; doi:10.1038/s41467-020-19283-x)
Supplement: Supplementary file 7 — Source Data [file 41467_2020_19283_MOESM7_ESM.zip › Nora Caccianini Fudenberg 2020 - Source data files/Fig_1g_logD_Non-cycling_Astrocytes_auxin_1_day.txt]

0.0076876	0.75374	0.96812	1.0068	-0.40433	-0.087818	-2.3952	-1.2823	-1.5511	-1.4807	0.5475	-1.6986	-1.6683	-1.4491	-2.4336	-1.371	-1.6753	-1.3063	-2.3813	-1.0197	-2.2913	-2.0493	0.095157	0.96812	-0.40433	-0.086734	-0.99965	-1.909	-2.0699	-1.686	-1.5433	0.46354	-1.9318	-1.1772	-2.0153	-1.0316	-1.8243	-1.5107	-1.7457	-1.8689	-0.93679	-1.9181	-1.9051	-1.8946	-0.62155	-2.0976	-0.17851	-1.8219	0.083858	-1.6963	-1.8042	-1.5017	-2.0544	-1.2338	-0.59155	-2.0493	0.75374	0.99988	0.85431	0.96812	0.78267	-1.8654	-1.8311	0.75757	0.833	-1.9993	1.3656	-1.8084	1.4951	-2.1082	1.7646	-1.7176	-0.080176	1.8391	-2.0689	-1.8988	-0.37626	1.7977	-1.9007	0.55096	-0.016717	-1.5096	1.8842	-0.49939	-0.695	0.36218	0.34717	-1.6838	-0.4908	-0.3118	-1.984	-1.8928	-0.16104	-1.9151	-1.9494	-1.9594	-2.0699	-1.9985	-1.8078	-1.5957	-2.0819	-2.1549	0.16646	-2.5536	-1.661	-2.1117	-2.5459	-0.50759	-1.9162	-1.7747	-1.685	-1.2403	-1.9083	-1.9921	-1.558	-1.0899	0.12727	-1.9665	-1.3621	-1.371	2.3486	-1.5998	-1.8468	1.583	-1.6105	-1.8243	-1.7018	0.22407	0.49657	0.51713	-1.7439	-0.47707	-1.7636	-1.9376	0.69259	-2.0353	-1.5179	-1.8328	-1.0999	-1.7104	-2.0756	-1.7951	-1.8369	0.74827	-1.7556	-0.93679	-1.9432	-0.667	-1.8972	-1.9729	-1.7058	-1.8169	-0.84476	-0.20597	-1.9838	-2.0223	0.081221	-0.4827	-0.71879	-2.298	-0.040171	-1.6281	-1.7978	-1.6508	-0.9075	1.4583	-1.9857	-1.9974	-1.5783	0.47342	-0.39032	-1.5771	-1.3312	-1.8349	-1.4555	-0.021272	-1.9313	-2.2727	-1.2156	-1.8995	-2.0328	-1.7743	-2.1489	-0.54206	0.46576	-1.6374	1.9116	1.7977	-2.083	0.55096	-0.82748	-2.3192	1.583	-0.32398	-0.22107	0.4803	-0.020038	0.29073	1.2959	-1.6882	-2.0657	-1.9633	0.96812	1.201	-0.40433	-1.6277	-1.7172	-1.7998	1.2195	-1.9042	-1.7324	-0.15971	-0.68513	-1.6465	-1.7747	-0.93177	-1.7747	-1.6949	0.63297	-2.1082	0.42734	-0.28049	0.35529	0.2232	-1.8924	0.18163	0.46087	-0.13675	-1.7726	-1.7556	-1.2219	0.018338	-1.4961	-0.34793	-1.6957	-0.033262	-0.39768	-0.22224	0.29647	-0.034615	0.091277	-1.7733	-0.35628	0.42315	-1.7305	-1.8212	0.24741	-2.0493	0.75374	0.99988	0.85431	0.095157	0.96812	1.0068	0.96107	-0.10322	-1.1827	-1.9884	-0.60148	1.3566	-0.60885	-1.6276	1.9116	0.85815	-0.061317	-1.8886	-1.909	-1.6998	-1.6113	0.54686	0.46354	-0.17818	-2.5536	-1.8479	-2.0153	-0.5452	-2.0729	-0.098507	-2.1486	-2.148	-2.2731	-1.9513	-1.8436	-2.2031	0.74827	-1.6405	-2.0156	-1.784	-1.5276	-1.4961	-1.4465	-1.4055	-1.977	-1.7693	-2.2228	-1.6831	-1.848	-1.3963	-1.6026	-1.769	-1.6961	-2.0267	-1.8774	-1.8951	0.99988	0.85431	0.095157	1.201	0.95519	-0.10322	-1.8256	0.833	-1.9411	-1.7606	-0.60148	1.3566	-1.6374	-0.43784	-0.60885	-1.767	-1.3721	-1.6596	0.54951	-0.97087	0.15486	-1.7295	0.62763	-1.8429	-1.5066	-0.82748	-1.6637	1.5907	-1.8991	-1.7776	-0.2248	-1.7789	-2.0337	0.06992	-1.8627	0.22407	-1.8136	-0.28049	-1.7364	-1.823	-1.5355	-1.8281	0.24303	-0.16487	-2.1756	-0.60675	-1.5369	-0.12255	-1.7189	-1.148	-0.22271	-1.6381	0.026456	-1.9062	-2.0863	-1.8549	-0.038659	-1.2998	-1.6929	-0.61881	-0.59439	-1.5685	0.10972	-0.35463	0.3857	0.21029	-0.060229	0.36881	0.10254	-0.48552	0.15585	0.16712	-1.8005	-0.029506	-1.9105	-1.4864	-0.5367	-2.2616	-0.11989	-1.4853	-0.29188	-2.1072	-0.57812	-0.77957	-2.0328	0.1697	-1.7377	-1.0211	-1.6119	-1.6456	-0.18866	-0.23686	-0.89543	-0.26873	-2.0731	-0.16633	-1.5806	0.14712	-1.4715	0.0071038	-1.668	-1.8972	-1.0189	-1.7184	-1.9039	-0.65898	-0.70402	-1.7879	-0.74239	-2.0071	-1.9181	-1.9323	-1.8452	-0.075887	-1.7728	-1.5496	-1.7201	-0.0646	-1.3772	-2.396	-2.2854	2.3747	-1.9152	-0.60483	-1.4152	-2.0493	0.85431	1.201	-0.40433	-1.5076	0.833	-1.8569	-0.49576	0.61359	-0.012177	-0.99012	-1.3995	-0.3717	-2.0063	-0.19906	0.55096	-0.061317	-0.31848	-1.0935	-2.0429	-0.70602	0.077405	-0.56451	-0.45054	-2.0662	1.5907	0.46354	-0.17818	-0.56167	-1.5921	-1.7741	-0.93177	-1.0314	-0.15638	-0.67383	-1.0251	-0.11733	0.22407	-0.53249	-1.4635	-0.81166	0.35529	-1.8334	-0.16487	-1.6357	0.12698	-0.25491	-2.11	-1.3211	-0.22271	-1.6797	-0.45631	-0.667	-1.8876	-2.0976	0.18754	-1.9601	-1.5723	-0.26802	-0.70575	-1.74	-0.19097	-1.9639	-1.1318	-1.8334	-1.8496	-1.8561	0.098194	-0.65136	-1.5234	-1.4948	-1.8205	-0.37521	-0.47284	-0.34135	-1.447	1.0023	-1.6455	-1.7464	0.15648	-2.5551	-2.0433	-1.9641	-1.8827	-2.2187	-1.1807	-1.7797	-2.0493	0.99988	0.96812	1.0068	1.201	0.96107	0.75757	1.3656	-2.1358	-0.67847	-1.1804	-0.41312	1.7646	-0.25474	0.40454	1.8391	-0.27354	-1.2871	-1.3401	-0.93546	-0.061317	-1.9752	0.096085	-0.11858	-1.3884	1.3527	-0.15971	-1.5467	-0.91272	-1.1709	-1.4846	-2.1357	-1.3613	-1.2595	-0.82859	-1.6121	-0.82151	-1.685	-0.25884	-1.8451	-1.0899	0.49822	0.12727	-1.747	-2.0768	0.22407	0.49657	-1.5252	-1.2999	-1.9376	-1.7677	-2.1273	-1.764	-1.5973	-1.4184	-1.3208	-1.7952	-1.5711	0.4803	-1.5298	-1.281	-1.7887	-1.4558	-1.3507	-1.1376	-1.4006	-1.883	-2.3014	-1.9309	-1.6373	-1.1657	-2.0035	-1.6341	-1.8291	-1.9803	-2.3227	-1.8585	-1.7305	-0.7728	-2.1783	0.49747	-1.6714	0.22527	0.1356	-2.6124	-1.8953	-0.16126	0.11807	0.75374	0.095157	0.96107	0.78267	0.74389	0.833	-1.2773	-0.029502	-0.64418	-1.6039	1.3566	-1.7669	0.40454	-1.1283	0.05904	1.1155	-1.0935	1.3527	-0.91272	0.67687	-1.8755	-0.0095291	-1.9722	-1.3958	-1.9424	-1.8859	-1.4223	-1.8627	-2.187	1.583	-1.4283	-1.869	-0.53249	-2.0453	-1.6718	-1.605	-2.1022	0.0087996	-1.6882	-2.0684	-2.0749	-1.3694	-1.1162	-1.3147	-0.82554	-1.7184	-1.9089	0.29073	-0.95959	0.11619	-2.2616	-1.848	-0.021272	-1.5016	-1.3579	0.0069883	2.111	-2.5773	-1.635	-1.4439	-1.9697	-1.8311	0.24741	0.75374	0.99988	0.095157	-0.0037676	-0.26487	-0.42115	-2.123	-1.9682	-2.3316	-1.5814	-1.7171	-0.81386	-0.0095291	-0.47143	1.2607	-1.7229	-1.5007	-1.5802	-2.1421	-1.941	-1.6227	-1.9096	-0.79738	-1.1932	-0.27681	-2.3008	-1.9493	-2.0388	-0.84476	-1.3865	1.1789	-1.6963	-1.8501	-1.2264	0.57902	0.51957	0.11468	0.92552	-0.38882	0.090093	-0.099938	0.22527	-0.077828	-0.5361	-0.63691	-1.7475	-0.17241	0.07989	0.42321	-0.77247	-1.0066	-1.6824	-1.0423	-0.38069	-1.9822	-1.5339	-0.10694	-0.097366	-1.7931	0.38418	-1.9211	-1.8567	-0.20937	0.19524	-1.982	-1.2437	-0.29474	-1.1033	-2.0044	-2.1302	-2.0493	0.85431	0.96812	1.201	0.78267	-0.10322	-0.55881	-0.18604	-1.9515	-1.3227	-0.49576	1.4951	-1.0919	-1.5511	1.4081	-1.9186	-1.5518	-0.25474	1.1155	-1.6683	-2.1326	-1.3639	0.62763	1.2195	-1.4924	-1.7869	0.34717	-1.6838	-0.13501	-1.8809	-2.2183	-1.6981	-2.0719	-0.98554	1.5907	-1.6143	0.16646	-1.4156	-1.6121	-1.769	-2.1764	0.57033	-0.97181	0.071103	-0.65598	-1.9597	-1.4263	-1.916	0.29526	-1.8988	-0.47143	0.34133	1.2607	-1.3684	-1.9437	-1.7652	0.89319	-2.2232	-2.0684	-1.4395	-1.7618	-1.3387	-1.8227	-1.524	-1.9203	-2.3008	-0.667	-1.8549	-1.4425	-2.0586	-0.26232	-1.9112	-2.2219	-1.9896	-0.95959	-0.71879	-1.9601	-1.6341	-1.8859	-1.9231	-1.9415	-1.7825	-1.611	-2.2228	-0.35628	-2.0071	-2.0294	0.65733	-1.2478	-1.888	-0.68114	-1.7767	-1.2786	-0.054195	-1.9906	0.098194	-1.3844	-0.64423	-1.6079	-1.8901	-1.9767	-1.8075	-0.54206	-2.091	-0.62409	-2.1026	-1.8972	-1.8437	-1.8582	-2.0871	-2.3082	-2.0817	-1.8947	-1.6335	-2.3755	-1.7742	-1.3508	-2.124	-2.2084	-1.6793	-2.2213	1.0016	-1.5202	-2.0625	-1.8958	-0.18248	-1.9949	-2.2429	2.111	-2.2158	-2.2615	-1.9405	-1.9234	-2.119	-1.5859	-1.8835	-2.4799	-2.0493	0.75374	0.96812	1.0068	0.96107	0.95519	0.78267	-0.53212	-2.0375	0.833	-0.9573	1.2282	-1.5501	1.3656	0.46478	-0.76223	1.4081	-0.74628	0.25431	-1.6596	-0.44238	0.85815	-1.9539	0.55096	-1.5012	1.8842	-0.52832	-0.76773	0.36218	0.20271	-1.4368	0.4591	-0.53402	0.53951	0.54686	-1.076	-2.1582	-1.0967	-2.1962	-0.86725	-1.7068	-0.030897	-1.8988	0.34133	0.20838	-1.7789	0.69259	-1.605	-2.0243	0.0087996	-1.6051	0.22123	-1.5502	-0.53302	0.33185	-1.8644	-2.0111	-1.83	-1.6541	-1.5955	-1.8068	-1.6046	-1.7962	-0.70575	-1.5783	-1.8728	-0.33763	-2.04	0.63839	-2.0415	-2.1052	-0.59155	-1.5795	-1.8292	0.11235	-1.0323	-1.839	-1.8875	-1.4265	-1.6915	-1.0681	-0.39321	0.33241	-0.85354	-0.76536	-0.060597	-1.2383	-1.0638	0.065751	0.52585	-0.57396	-0.73034	-1.1843	-1.0703	-0.41412	0.51364	-0.18583	-1.9752	-2.5551	0.38418	-0.34398	-0.10349	-0.26777	-1.0804	0.70129	-1.9814	0.35663	-1.6245	-1.5218	-1.9422	-1.5648	-0.044899	0.55848	0.017206	-1.5355	-1.7894	-1.6454	0.75374	0.99988	0.85431	0.96812	1.201	0.96107	-0.40433	0.95519	0.78267	-1.2236	-1.5561	1.2282	-1.6474	-2.4018	-1.4671	1.7646	-2.0087	-0.017836	-0.46384	-0.7628	1.2195	-1.8947	-1.6064	-1.349	-1.5993	-1.7893	-1.8894	-1.5037	-2.5536	-1.2672	0.071103	-1.5921	-1.9597	-1.5852	1.2607	-1.823	2.3486	0.22407	-1.2924	-2.0088	-1.6217	-1.8436	-0.70261	-1.8694	-1.6298	-1.5479	-1.7189	-1.6051	-1.8946	-2.298	0.083858	-1.8104	-1.4829	-1.4208	-1.9044	-1.9386	0.24314	-0.20603	-1.7071	-0.11461	0.1697	-2.077	-0.94954	-1.9633	-1.2541	-1.7815	-1.8296	-1.8953	-1.8412	-1.5765	-1.0638	-1.7714	-1.8663	-1.4067	-1.8142	-1.8344	-1.809	-2.0424	-1.7411	-1.7931	-1.9148	-1.9752	-1.7358	0.067907	-2.2376	-2.1379	-0.61654	-1.7965	0.37918	-1.4893	-1.9007	-1.3867	-1.6425	-1.7407	-2.2429	-2.1525	-1.7426	-1.6442	-1.515
2	3	7	8	11	37	72	173	193	227	274	284	441	463	473	491	565	937	1377	1386	1461	1722	1745	1751	2018	3407	2	6	7	11	24	560	627	726	828	876	879	1055	1103	1121	1174	1177	1289	1550	1648	1782	1859	1996	2015	2072	2096	2117	2120	2135	2252	2288	2316	2377	2384	2399	2434	2568	2596	2628	2732	2755	2801	2841	3495	3523	2	4	5	13	15	16	18	22	25	35	64	69	76	155	162	179	259	293	306	310	332	342	355	358	366	406	435	443	456	460	484	509	530	557	558	578	580	581	588	611	660	683	687	712	717	719	738	754	789	803	826	828	891	892	899	908	921	924	937	946	969	990	993	1041	1056	1080	1091	1164	1210	1211	1239	1249	1251	1256	1261	1262	1274	1293	1306	1321	1361	1371	1386	1407	1409	1411	1419	1420	1429	1441	1488	1552	1555	1562	1579	1616	1644	1650	1670	1709	1737	1754	1839	1854	1886	1910	1935	1937	1988	2006	2069	2075	2101	2117	2129	2157	2215	2250	2258	2282	2351	2359	2366	2460	2497	2553	2581	2691	2720	2721	2771	2780	2793	2826	2883	2896	2952	2982	3084	3102	3154	3180	3252	3308	3632	3744	3846	3886	3888	3983	3992	4286	4350	4427	4515	68	266	446	484	509	544	829	862	978	1159	1420	1599	1707	1796	1923	1926	1974	2180	2283	2439	2504	3544	4094	4179	4203	7	9	11	18	41	175	212	232	285	414	561	583	665	686	794	848	960	976	1119	1186	1255	1301	1317	1404	1458	1470	1531	1604	1627	1636	1671	1680	1786	1792	1888	2004	2137	2163	2194	2408	2411	2579	2717	2750	2816	2897	3039	3243	3416	3803	1	3	4	5	6	7	8	10	17	28	150	181	314	327	390	446	519	629	713	726	745	792	825	839	917	933	957	1057	1167	1193	1219	1387	1522	1526	1718	1845	1873	1889	1941	2006	2064	2116	2136	2181	2275	2515	2537	2577	2599	2621	2747	2814	2854	2865	2919	3012	3031	3054	3103	3111	3134	3149	3167	3173	3187	3215	3292	3340	3424	3481	3518	3594	4	5	6	9	12	17	50	89	116	119	165	198	234	246	266	298	323	371	380	401	430	438	458	462	498	542	546	552	596	621	674	703	705	862	871	886	938	986	1089	1119	1122	1130	1161	1202	1265	1266	1268	1269	1345	1408	1413	1415	1471	1503	1532	1554	1629	1686	1699	1729	1771	1782	1804	1807	1858	1869	1931	1947	1964	1992	2007	2022	2036	2050	2051	2073	2082	2115	2124	2145	2153	2200	2212	2218	2232	2263	2320	2321	2335	2389	2436	2455	2481	2654	2676	2680	2722	2745	2794	2877	3006	3143	3150	3204	3235	3276	3345	3376	3444	3454	3552	3827	3846	3900	3912	3930	3976	4148	4178	4227	4296	4334	4390	4443	4516	4551	4639	4726	4729	4762	4842	4891	4985	5092	5124	5143	5169	5174	5211	5274	5306	5354	5431	5477	5554	5610	5618	5630	5660	5662	5747	5857	5863	5892	5919	5932	5959	5983	5989	6110	6123	6142	6165	6190	6200	6253	6263	6292	6314	6344	2	9	11	46	130	133	157	387	415	418	470	509	519	539	612	673	681	898	912	933	957	1023	1065	1135	1213	1244	1257	1260	1307	1359	1376	1469	1471	1497	1498	1560	1627	1737	1869	1878	1884	1896	1920	2047	2050	2070	2112	2148	2295	2334	2477	2539	2575	2841	2878	2936	2948	2964	3013	3087	3190	3583	3664	3673	3738	3835	3969	4576	4845	4876	5112	5175	5313	5330	5430	5478	5583	5613	5675	5771	5880	5892	6024	6473	6549	6585	6633	6665	6692	6773	6815	6873	2	7	8	15	20	24	69	102	144	155	174	194	223	226	241	293	310	328	354	406	489	492	519	547	559	633	650	655	665	716	730	751	752	758	791	793	861	869	930	960	975	987	1003	1013	1030	1042	1096	1179	1210	1229	1231	1249	1273	1312	1321	1357	1373	1380	1405	1448	1462	1471	1488	1493	1517	1601	1652	1664	1730	1737	1744	1774	1819	1826	1852	1868	1910	1930	1974	1981	1989	2064	2076	2081	2085	2151	2203	2232	2238	2244	2281	2303	2311	2348	2413	2484	2561	2593	2599	2622	2702	2718	2729	2752	2803	2840	3035	3203	3216	3416	3452	3722	3793	4667	4710	4718	4758	4882	4938	5086	3	15	16	51	81	82	104	169	210	211	224	277	320	354	403	405	413	517	532	552	562	612	653	723	752	802	872	880	1005	1055	1101	1162	1188	1192	1197	1250	1354	1380	1416	1420	1421	1439	1463	1491	1577	1579	1589	1597	1640	1668	1672	1675	1702	1742	1801	1836	1865	1898	1965	2046	2118	2179	2211	2237	2367	2439	2445	2465	2595	2630	2648	2729	3006	3134	3278	3528	3694	3763	4023	4816	5978	6402	6922	6952	7089	7382	7405	7479	7709	7755	7772	7781	7913	3	4	6	139	158	202	254	487	501	606	768	840	911	965	996	1234	1296	1315	1343	1423	1480	1534	1584	1593	1707	1734	1892	1906	1917	1978	2139	2196	2236	2433	2653	2764	2866	3832	3875	3918	3968	3994	4223	4415	4540	4610	4673	4742	4794	4822	4837	5007	5033	5081	5121	5172	5301	5401	5517	5567	5575	5909	5949	6193	6211	6246	6265	6280	6322	6335	6354	6360	6514	6552	6822	2	5	7	9	13	14	16	17	18	26	63	75	105	133	145	218	227	251	289	328	334	422	457	473	482	501	542	561	562	589	644	660	666	678	683	746	749	773	803	838	846	884	900	944	964	969	1072	1073	1077	1087	1094	1117	1126	1137	1142	1156	1270	1294	1296	1298	1315	1343	1374	1489	1687	1713	1735	1801	1967	2083	2109	2139	2148	2153	2219	2222	2301	2339	2346	2388	2445	2460	2477	2546	2577	2626	2627	2661	2664	2677	2774	2785	2837	2846	2928	2938	3012	3039	3062	3066	3125	3177	3257	3330	3333	3357	3410	3545	3548	3595	3659	3660	3696	3710	3808	3835	3897	3911	3956	3967	4002	4051	4120	4181	4238	4286	4303	4408	4716	4813	4916	5078	5080	5226	5247	5272	5394	5463	5487	5502	5605	5656	5690	5849	5984	6026	6037	6059	6153	6314	6337	6340	6448	6485	6502	6529	6576	6619	6625	6644	6660	6682	6748	6772	6870	6873	6920	6922
