# Supplementary material for: Molecular basis of CTCF binding polarity in genome folding
Source: Nat Commun. 2020 Nov 5;11:5612. doi: 10.1038/s41467-020-19283-x (PMC7645679; doi:10.1038/s41467-020-19283-x)
Supplement: Supplementary file 7 — Source Data [file 41467_2020_19283_MOESM7_ESM.zip › Nora Caccianini Fudenberg 2020 - Source data files/Fig_1g_logD_Non-cycling_Astrocytes_untreated.txt]

0.009281	-1.0739	-0.6144	-0.79289	0.073017	-0.3367	-1.1799	-1.9119	-2.472	-0.51875	-1.6684	-2.0918	-1.2178	-2.3138	-0.89897	-1.9732	-1.7613	-1.7389	-1.4218	-0.85673	-2.5174	-2.4869	-0.16128	-0.27522	-2.0273	-0.26983	-2.7114	-0.6871	-1.2072	-1.1614	-2.8529	-2.0075	-1.7082	-2.386	-2.0672	-1.3989	-0.16001	-1.0923	-3.2037	-1.0739	-0.23708	-2.6786	-2.0849	-1.9766	-2.6703	-1.8189	-1.8269	-2.2498	-0.57373	-2.5567	-1.471	-2.0848	-2.5627	-1.6775	-2.2548	-3.0243	-2.1147	-1.8677	-2.5934	-2.3827	-2.5175	-1.3989	-1.0739	-0.6144	-2.2266	-2.697	1.1635	-0.58074	-1.0925	-3.8488	-2.2822	-0.33038	-3.1221	0.57844	-0.61317	-2.2198	-1.9454	-2.2158	-1.7198	-1.9646	-0.44825	-2.1526	-1.1204	1.1116	-2.5923	-2.12	-2.5244	-2.3495	-2.2523	-1.9414	-2.0563	-2.1063	-1.8596	-1.6377	-1.9931	-2.2896	-2.1392	-1.7196	-2.2494	-2.6781	-2.6772	-1.3989	-3.2037	-1.0739	-0.23708	-0.72723	-2.3483	-0.6991	-1.6766	-1.7982	-1.8581	-2.8176	-2.1109	-3.2469	-2.0949	-0.20765	-0.73636	-2.4896	-1.8361	-2.5285	-2.6633	-4.1463	-1.9075	-1.7577	-2.7612	-3.0904	-2.7762	-3.3002	-2.1496	-1.8285	-1.7076	-2.6866	-2.3948	-2.9234	-1.8989	-2.0636	-2.2294	-2.3512	-2.5853	-2.9152	-2.0001	-2.293	-2.7148	-2.6212	-0.41026	-2.6259	-2.2057	-2.3781	-0.66723	-0.23708	-2.6786	-0.80534	-2.4057	-2.4879	-0.21462	-1.3781	-1.8533	-2.1271	0.2074	-0.71483	-0.72723	-2.1684	-3.0085	-1.8189	-2.3271	-2.2335	-1.9898	0.27998	-2.4967	-0.20186	-1.9262	0.57844	-2.4012	0.63466	-0.58561	-1.612	-0.1836	-2.1909	-0.25217	-2.003	-2.5457	-2.1002	-2.2529	0.03195	-1.5552	0.017155	-2.7653	-1.8725	-3.0717	-0.31404	-1.6585	-0.18961	-2.5174	-0.59653	-0.89999	-3.7849	-2.2451	-0.96027	-1.2946	1.1116	-0.056414	-2.0989	-2.415	-2.3612	-2.8992	-0.2008	-0.22878	-0.8837	-0.73098	-0.29926	-2.5704	-0.74739	-1.9872	-0.86366	-2.2002	-0.93402	-0.12213	-2.1514	-2.1547	-0.30193	-0.64082	-2.9096	-0.4816	-1.2257	-2.2758	-3.6404	-1.6649	-2.3106	-3.4288	-2.9481	-2.4704	-1.5337	-2.4526	-3.1784	-0.66596	-4.172	-2.6078	-2.4558	-2.1364	-1.8163	-2.0472	-3.174	-2.9221	-2.6373	-3.4362	-0.71499	-0.5559	-0.39375	-2.3607	-2.0465	-0.69652	-0.39851	-0.60737	-0.46355	-1.1758	-1.0739	-2.528	-3.1008	1.1635	-2.3146	-0.95796	-2.1013	-3.1445	-2.1526	-0.75245	-1.9533	-2.6772	-1.6517	-2.1136	-2.4073	-1.824	-1.9262	-1.8111	-0.37505	-4.3147	-1.4815	-1.6344	-1.1228	-0.16001	-2.6786	-0.80534	-2.9425	-0.21462	0.27998	-2.1091	-2.8031	-1.807	-2.5561	-0.81608	-2.8942	-0.61411	-1.9429	-2.6119	-2.267	-2.4212	-0.2008	-2.7667	-1.9293	-2.799	-2.8542	-1.8388	-2.8877	-3.4233	-2.5567	-0.66723	-1.3989	-3.2037	-0.6144	-2.6786	-0.80534	-0.078819	-2.2141	0.28254	-0.96808	-1.9832	-2.5679	-1.1284	-1.13	-1.1542	-2.5627	-0.60356	-0.58561	-2.0779	-0.83554	-0.81608	-1.9429	-1.0504	-2.5934	-3.2497	-1.8233	-1.778	-1.7325	-0.87788	-1.9235	-2.3068	-1.3989	0.28254	-1.3744	-3.2982	-1.471	-3.5213	-2.6628	-0.68732	-0.26983	-2.189	-1.8197	-2.528	-2.6786	-2.6863	-2.4879	-1.3781	-2.036	0.2074	-1.6517	-1.861	-0.79003	-0.44523	-1.9476	-0.38949	-0.04956	-1.9119	-0.75498	-2.6117	-0.32684	-2.69	-0.70935	-2.4903	-2.6433	-2.0169	-1.4634	-2.2803	-2.7604	-4.1243	-2.0317	-2.5415	-2.6603	-2.2758	-2.2192	-2.2627	-3.1802	-2.5844	-2.7934	-3.8487	-2.5996	-1.9421	-2.2785	-2.4194	-2.2126	-2.36	-2.7986	-2.6383	-2.6787	-2.1299	-0.66723	-1.0923	-3.2037	-0.6144	0.073017	-3.3886	-2.8314	-2.6779	-3.1619	-2.6682	-0.6991	-0.93178	-3.2369	-0.93017	-1.3285	-0.58561	-2.2409	-2.7703	-2.0918	-2.1708	-2.6779	-1.7498	-1.7922	-1.9595	-2.4202	-2.5285	-2.7975	-1.9511	-3.2006	-2.2202	-2.1958	-1.8906	-2.625	-1.8437	-2.5176	-2.2223	-2.179	-2.3972	-1.4357	-2.1475	-1.11	-1.0216	-2.3674	-0.72793	-1.3989	-1.0923	-1.0739	0.2074	-2.2149	-1.0849	0.63466	-2.6625	-1.858	-3.1133	-2.7148	-2.7332	-1.8328	-1.1959	-2.956	-1.7926	-0.89396	-1.7109	-1.9133	-1.9365	-1.9072	-0.29761	-0.73416	-0.51967	-1.3002	-1.3989	-0.16001	-0.078819	-2.6527	-2.3271	-2.2591	-1.9832	-2.0565	-2.4095	-2.6777	-1.7973	-2.0848	-2.2828	-2.0779	-2.2485	-2.4896	-2.8078	-1.8361	-2.067	-2.6433	-2.1457	-2.5601	-2.3487	-1.7711	-3.091	-2.8984	-2.1097	-2.0137	-2.6387	-2.5039	-2.3705	-2.3136	-2.319	-1.9309	-1.7076	-1.6649	-2.3081	-1.6307	-2.1018	-3.0238	-1.3989	-1.0923	-3.2037	-0.86462	-2.9091	-0.22141	-1.928	-0.40654	-1.9852	-0.95112	-1.8483	-3.1732	-1.5638	-2.8124	-2.2402	-3.057	-2.3407	-2.2512	-2.453	-2.768	-1.4178	-2.0324
