# Supplementary material for: Molecular basis of CTCF binding polarity in genome folding
Source: Nat Commun. 2020 Nov 5;11:5612. doi: 10.1038/s41467-020-19283-x (PMC7645679; doi:10.1038/s41467-020-19283-x)
Supplement: Supplementary file 7 — Source Data [file 41467_2020_19283_MOESM7_ESM.zip › Nora Caccianini Fudenberg 2020 - Source data files/Fig_1h_Anomalous_diffusion_exponent_Cycling-mESC_auxin_1_day.txt]

0.33406	0.85195	0.7628	0.4204	1.0606	0.56705	0.84673	0.54464	0.84895	0.099419	0.24297	1.003	0.97012	0.22298	0.074921	0.44808	0.0091165	0.15784	0.41641	0.096956	1.3896	0.34103	0.12082	0.39232	0.059293	1.4629	0.47681	0.61766	0.73742	0.54909	0.16784	0.32867	1.8684	0.67088	0.12343	0.89676	0.19486	1.301	3.4447	0.011063	0.093638	0.27165	0.27463	0.97355	0.053624	0.098558	0.34681	0.35532	0.87925	0.26583	0.39635	0.16698	0.087034	0.1068	0.0492	0.16802	0.048457	3.3679	0.17998	0.10796	0.38058	4.2588	0.3196	0.1771	0.14532	0.2747	1.1491	0.76712	1.0632	0.15438	0.12376	0.064002	0.22902	0.35884	0.20077	0.14483	0.21566	0.19908	0.69747	0.076079	0.1848	0.039543	0.16465	0.092447	0.23205	0.0029481	0.16994	0.17809	0.30724	0.89006	0.072688	0.80226	0.035728	0.85195	0.7628	0.81373	0.4204	0.17742	0.92477	0.56705	0.84156	0.67599	0.54464	0.12157	0.15694	3.486	0.30869	0.020698	3.5618	0.36895	0.37887	1.0388	0.20999	0.52014	0.21324	0.17394	0.61766	2.3704	0.51936	0.58218	0.12263	0.15716	0.085368	0.14627	0.17934	0.17808	0.20027	0.2917	0.91045	0.17083	0.28933	2.3351	0.10174	0.22701	0.24671	0.18041	0.26926	0.28382	0.40188	0.20505	0.18342	0.73627	0.068317	0.17701	0.47784	0.14281	0.26612	0.39635	0.081479	0.35525	0.60751	0.32277	0.41763	0.68966	1.0108	0.22999	0.32294	1.1491	0.032794	0.24111	0.33552	0.63573	0.11448	0.60992	1.1526	1.6289	0.1311	0.053151	0.16268	0.25327	0.10281	0.54131	1.4344	0.36948	0.52008	0.45304	0.35884	0.2283	0.26414	0.17858	0.14257	0.093817	0.14307	0.23205	0.33084	0.086875	0.16994	0.25478	0.24314	0.16376	0.55585	0.19316	0.37616	0.77591	0.89597	0.087302	1.1715	1.1264	0.46847	0.82329	1.3541	0.094303	0.36491	0.33573	0.96693	1.0646	0.056992	0.065699	1.0811	0.98874	1.8098	0.13267	0.35493	0.17251	0.89121	1.5603	0.18391	0.28033	0.58588	1.4232	1.3188	1.5225	1.3547	0.087345	0.66224	0.39352	0.40626	0.50197	0.19616	0.19328	0.4224	0.58475	0.14359	0.33406	0.85195	0.7628	0.81373	0.17742	0.92477	0.56705	0.84673	0.84156	0.54464	0.44608	0.10579	0.283	0.85487	0.38906	0.20866	1.0012	0.99785	0.19726	1.0673	2.3704	0.095672	0.36628	0.12137	0.40849	0.43959	0.25727	0.1664	0.4425	1.251	0.46488	0.39916	0.87579	2.2387	0.095906	0.10174	0.069897	0.19638	0.22982	0.33636	0.21493	1.0304	0.060711	0.92847	0.44665	0.068364	0.46783	1.199	0.36799	0.012327	0.37115	0.034695	0.066947	0.083954	0.15604	0.24154	0.46037	0.29935	0.066558	0.056992	0.32769	0.21447	0.53314	0.81373	0.4204	1.0606	0.92477	0.84156	0.67599	0.6209	0.37789	1.0161	4.5828	1.5581	0.31261	0.6531	0.58955	0.16559	0.53431	0.020154	0.64128	2.096	0.14536	0.28782	0.52322	1.155	0.60619	0.042408	0.083445	0.18326	2.663	1.5239	0.68376	0.19502	0.87003	0.57586	0.472	1.8167	0.33995	0.89676	0.064166	0.0017656	0.61294	0.74584	0.24152	3.5174	0.17136	0.10449	0.24474	0.021456	1.2485	0.062831	0.6698	0.11079	0.77909	0.20505	0.63088	1.7994	1.4218	0.088129	0.055254	0.64925	0.98421	0.33636	0.18373	0.12616	0.47071	0.16262	0.86795	1.3495	0.92847	0.037685	0.24636	0.12746	0.29735	0.048457	0.34137	0.13412	0.070709	0.36818	0.43216	0.40385	0.012744	0.19109	0.1771	0.011466	0.14132	0.25532	0.023547	0.40392	0.16177	0.32294	0.012112	0.21165	0.58907	0.2943	0.15438	0.34415	0.39096	0.27627	0.24208	0.6818	0.45304	0.31245	0.25176	0.20037	0.22266	0.44727	0.17418	0.17456	1.3958	0.37115	0.70865	0.14225	0.17387	0.29197	0.29558	0.052159	0.51064	0.61832	0.1081	0.17642	0.30789	0.12727	0.5485	1.2822	0.86216	1.4402	0.68911	1.0435	1.3172	0.060602	1.0646	0.72691	0.74799	0.86464	0.61496	0.90343	0.35493	0.14443	0.73148	1.1291	0.80499	0.28769	1.7139	0.12798	1.16	1.1604	0.31643	0.7628	0.4204	0.17742	0.92477	0.56705	0.67599	0.070569	1.0161	1.0179	0.63053	0.47823	0.32223	0.39556	0.35937	0.52322	0.17677	0.15123	1.155	0.52014	2.2436	0.99977	0.61766	0.73742	1.2583	0.11364	0.58218	1.8684	0.56999	1.0697	1.0751	0.44173	0.83955	3.4447	0.10413	0.17862	0.22993	0.020605	0.064194	0.59769	1.1158	2.0858	0.24671	0.19374	0.29007	0.18041	0.4708	0.022695	0.25536	0.77909	0.12683	0.83364	0.86887	0.96342	0.87925	0.93801	1.0577	0.68456	0.27113	0.11808	0.28075	0.64457	0.366	0.20376	0.25651	0.92847	0.29984	0.11713	0.037685	0.62846	0.69611	0.74822	0.32122	1.0319	0.263	0.27146	0.03493	0.16695	4.2588	0.81791	0.14132	0.82683	0.16177	0.96063	0.12397	0.15276	0.036623	0.12263	0.12356	0.04568	0.10896	0.16268	0.12602	0.0148	1.4952	0.36762	0.89006	1.1168	0.32746	1.0948	0.33585	0.8698	0.61832	0.084932	0.30789	0.5485	0.3064	0.2833	0.2781	0.10595	0.33124	0.55912	1.5622	0.39426	0.12614	1.2071	0.3466	0.013809	0.15008	0.85195	0.7628	0.81373	0.17742	1.0606	0.56705	0.84156	0.12157	0.84895	0.33378	0.55061	0.99109	0.41315	1.003	0.33749	0.2433	0.39232	0.03259	2.6285	0.49683	0.63053	0.027237	1.057	0.029977	0.32223	0.079529	0.032875	0.042662	0.090105	0.11959	0.0092049	0.65451	0.077318	0.99785	0.60619	0.11867	1.0579	0.39964	0.47681	0.085256	1.5485	0.15858	0.14577	0.56452	0.0537	0.383	3.5174	0.66202	0.14891	0.74867	0.94646	1.0495	0.1137	1.2355	0.11051	0.12419	0.77318	1.2476	0.99743	0.24844	1.1907	0.19638	1.0596	0.89286	1.4218	0.28198	0.092039	0.078179	0.068317	1.0608	0.31471	0.10475	0.86571	0.21493	0.37509	0.066424	1.3495	0.25245	0.62846	0.056348	0.11171	0.33489	0.97186	3.3679	0.15611	1.0319	0.263	0.40131	0.27449	0.21433	0.81791	0.17662	0.5478	0.42207	0.38849	0.35287	0.50429	0.31433	0.2416	0.32963	0.1603	0.080274	0.26661	1.2619	0.44404	0.21821	0.27959	0.14257	0.24065	0.28273	0.35588	0.037804	0.030604	0.2135	0.094654	0.24355	0.20625	0.35608	0.73148	1.5175	0.55527	1.0606	0.84156	0.67599	0.94009	0.37789	0.15723	0.089395	1.0179	0.2363	0.60201	1.057	0.6531	4.0795	0.58955	0.2675	0.21697	3.5618	0.59222	2.4287	0.50791	0.067105	0.11867	0.032129	0.47912	0.03938	1.0252	0.0085391	0.13917	0.20057	0.067269	0.20125	0.28792	0.076216	0.46721	0.93271	0.73477	0.13958	0.2859	0.46488	0.0653	1.1359	0.22993	0.065946	0.9989	0.078201	2.9407	0.20027	0.69164	0.2917	0.66202	0.47423	0.19374	0.59763	0.244	0.051372	1.1786	0.0524	0.007965	0.83364	0.58311	1.7994	0.068317	0.64457	1.2644	0.96713	0.438	0.17771	0.33017	0.12031	0.32294	1.1491	0.24504	0.42226	0.36845	0.092172	0.088376	0.26434	0.11355	0.19697	0.084476	0.34998	0.13128	0.9918	0.22011	0.29828	0.64733	0.98838	0.12005	0.12268	0.022013	0.20625	0.97261	0.9043	1.0605	1.2111	0.2202	0.73585	1.0606	0.92477	0.84673	0.84156	0.099419	0.80945	0.33749	0.11013	0.28081	2.5373	0.21003	0.17327	0.33804	0.21697	0.28947	0.039827	0.59222	0.64128	0.64346	1.7155	0.82889	1.3467	0.012289	0.56999	0.472	0.19567	0.064166	0.011063	0.48235	0.050407	0.095906	0.91045	0.59599	1.2387	0.05612	0.18123	0.015866	3.1529	0.27974	0.96713	0.74822	0.15826	0.062074	0.5883	0.96798	1.2037	0.48532	0.034546	0.41129	0.15686	0.10281	0.76029	0.41001	0.88789	0.024851	0.23532	0.024601	0.29488	0.46073	0.61413	0.2135	1.3405	0.30587	0.35335	0.73551	1.0138	1.3909	0.32769	0.52449	1.4999	0.10434	1.2923	1.0171	0.60481	0.53175	0.60694	0.48077	0.74926	0.47787	0.53698	0.42212	0.73127	0.47165	0.58235	0.11719	0.47797	0.6588	0.23631	0.34468	1.1237	0.3532	0.19746	0.31804	0.85195	0.81373	0.4204	1.0606	0.84156	0.67599	0.84895	0.6209	0.55061	0.070569	0.66699	4.5828	0.28226	0.20503	0.53716	0.17354	0.2746	0.72493	1.7737	0.26824	0.88358	0.083037	0.6442	0.65451	0.13045	2.2436	0.51952	0.472	1.8167	0.15369	0.55105	0.019977	0.96937	0.42851	2.2387	1.1158	1.2495	0.30981	0.7273	0.010054	0.50402	1.0577	0.79762	0.12561	0.20615	0.87169	0.59591	0.38098	0.31806	1.4751	0.21165	0.23219	0.13188	0.20121	0.014	0.24268	0.22129	0.19437	0.12602	0.27627	0.19364	0.6818	0.19864	0.1543	0.68842	0.29558	0.80226	0.73136	1.0095	0.10391	0.47403	0.25108	0.85195	0.4204	0.84673	0.84156	0.67599	0.6209	0.18508	0.24297	0.44608	0.40809	0.97012	2.5373	0.14888	0.22298	0.53125	0.28109	0.52775	0.081817	0.21532	0.36895	0.16213	0.083037	1.155	1.0579	0.053937	0.23197	1.5239	0.095672	0.31291	0.2054	0.96937	0.31764	0.16465	1.6931	0.29011	2.3003	2.4376	0.22701	1.9261	0.03487	0.82079	0.17581	0.33953	0.39822	0.12419	0.15385	0.032883	0.20916	0.17588	0.22725	0.1904	0.42389	0.21453	0.014145	0.11352	0.051717	0.12849	0.14501	0.69759	0.771	0.86571	0.15068	0.11801	0.29148	0.1198	0.84065	1.3495	0.25245	0.04389	0.056348	0.81791	0.25532	0.15276	0.13997	0.81741	0.32963	0.4157	0.053151	0.034989	0.30703	1.3388	1.1966	0.79811	0.40008	0.39146	0.33406	0.85195	0.7628	0.81373	0.17742	0.92477	0.84673	0.6209	0.37789	1.349	2.6285	0.2462	0.17327	0.029977	0.10512	0.11246	2.096	0.15784	1.0388	0.00078623	0.84666	1.2092	0.82889	1.159	0.064079	2.663	1.3668	0.73742	0.13917	0.012289	0.085256	0.16903	0.97355	0.59599	0.8854	0.1043	0.29007	0.1137	0.68067	0.18123	0.54972	0.21905	0.27256	0.062663	0.92847	0.4922	1.4583	0.14908	0.15301	0.28481	0.14756	0.11171	0.2451	0.95884	2.1306	0.23157	0.7628	1.0606	0.92477	0.54464	0.15694	0.13502	0.49612	0.16403	0.49683	0.53125	0.2462	0.049457	0.44808	0.049192	0.20451	0.4037	0.3654	1.2092	0.11573	1.0673	0.39964	0.61766	0.51952	0.17887	0.66467	0.472	1.0697	0.12343	0.46721	0.0092264	0.44497	0.25514	0.044545	0.078201	1.9261	0.64925	0.28075	0.33636	0.2043	0.47071	0.10687	0.056348	1.2047	0.11997	0.85817	0.32993	0.18012	0.029269	0.079496	0.55453	0.144	0.25176	0.85195	0.7628	0.81373	1.0606	0.92477	0.56705	0.84156	0.67599	0.54464	0.75051	0.49612	0.97012	3.486	0.18177	0.60201	0.26824	0.33804	1.3337	0.58955	0.020154	0.36895	0.31593	0.049192	0.29105	0.067105	0.032129	0.21324	1.4629	0.22814	0.2632	0.17887	0.40887	0.25727	0.46721	0.48303	1.251	0.64417	0.44497	0.26173	0.27463	0.47071	0.96713	1.0304	0.25651	0.62846	0.12832	0.2451	1.1943	0.36818	0.68467	0.39403	0.27449	0.068364	1.4567	0.16055	0.25153	0.20675	0.96798	0.27691	0.11412	0.555	0.0049357	0.043474	0.10057	0.2416	0.084268	0.4157	0.15686	0.097818	0.029269	1.6968	0.16547	0.29926	0.7628	0.4204	1.0606	0.84673	0.37789	0.283	2.5373	0.3224	0.38906	1.7737	0.23171	0.53431	0.10512	0.21532	0.39556	1.0388	0.21324	0.78555	0.99977	0.17394	0.48112	0.61766	0.24695	0.11823	0.090234	0.4425	0.16465	0.61294	0.28644	0.9989	2.9407	0.20107	0.15929	0.44496	0.25374	0.060728	1.1786	0.05612	3.1529	0.31471	0.12616	0.86571	0.085644	0.16698	0.066424	0.32952	0.28481	0.1402	1.6968	0.086009	0.15063	0.028344	0.1919	0.33406	0.7628	0.81373	0.4204	1.0606	0.92477	0.56705	0.84673	0.67599	0.6209	0.41315	0.22275	0.47823	0.72493	0.12283	0.46167	0.14892	0.12082	2.663	0.24165	0.10953	0.64856	0.25966	1.0751	0.25514	0.28644	0.28933	1.2227	1.5682	1.2495	0.64843	3.1529	0.69759	0.366	0.2561	0.25651	0.19386	0.23707	0.093855	0.92138	0.65303	0.51799	0.23532	0.89597	0.13289	0.011436	0.086291	0.12727
