# Supplementary material for: Molecular basis of CTCF binding polarity in genome folding
Source: Nat Commun. 2020 Nov 5;11:5612. doi: 10.1038/s41467-020-19283-x (PMC7645679; doi:10.1038/s41467-020-19283-x)
Supplement: Supplementary file 7 — Source Data [file 41467_2020_19283_MOESM7_ESM.zip › Nora Caccianini Fudenberg 2020 - Source data files/Fig_1h_Anomalous_diffusion_exponent_Cycling_mESC_untreated.txt]

0.20072	0.71414	0.23234	0.3621	0.32384	0.64873	0.43988	0.0081598	0.42102	0.060881	0.29486	0.075816	0.34623	0.96132	0.89691	0.048107	0.29965	0.054967	2.1206	0.91527	0.15076	1.1719	1.0627	1.0069	0.93973	0.49397	0.7325	2.7245	0.31892	0.20755	0.22836	0.21568	0.16276	0.015296	1.1554	0.03352	1.0015	0.020383	0.2379	0.68039	0.17053	0.40474	0.0087412	0.81745	0.59263	0.17043	0.049309	0.38848	1.4732	0.41391	0.1603	0.51439	1.1054	0.3073	0.45458	0.30852	0.24097	0.75172	0.20435	0.27809	1.5259	0.72964	0.93429	0.41054	0.16823	0.047729	0.12448	0.080074	0.96349	0.14607	0.68317	0.2549	0.021768	0.17478	0.83774	0.20538	0.23473	0.23606	0.9006	0.13367	0.072856	0.1124	0.25373	0.96995	0.23473	0.47426	0.23967	0.71414	0.078023	0.44689	0.0069978	0.65946	0.30357	0.26277	0.13611	1.1553	0.15686	0.060996	0.95049	0.7325	0.02898	0.10887	0.065804	0.7454	0.23035	0.61183	2.7979	0.90128	0.17112	0.72598	0.084898	0.080749	1.4558	0.091519	0.38049	0.078713	0.075226	0.20895	2.0683	0.26906	0.35252	0.12945	0.32223	0.59075	0.55923	0.9148	0.41443	0.31093	0.29803	0.18786	0.38857	1.0071	1.812	0.66848	0.7845	0.38381	0.22428	1.0587	0.070148	0.049365	0.16954	0.1929	0.15377	0.21672	0.13147	0.11939	0.064709	0.015306	0.017782	0.069444	0.15313	0.17389	0.66453	0.1627	1.163	0.61812	0.25887	0.048075	0.071433	0.071049	0.16409	0.8379	0.11884	0.026653	0.10784	0.101	1.1689	0.13472	0.54309	0.325	0.49105	0.10235	0.030129	0.23318	0.18374	0.11283	0.60428	0.42554	0.9418	0.76172	0.4016	0.050478	0.28294	0.30059	0.76191	0.23234	0.77857	0.3621	1.1087	0.83352	0.19242	0.13767	1.1047	0.19022	0.9544	0.28081	0.53647	0.2175	0.11397	0.49213	4.8265	0.15762	0.92303	0.96448	0.48161	0.2618	0.27319	0.69982	0.29065	0.10195	0.067802	0.047584	0.12743	0.64638	0.17039	0.23637	0.36499	0.55659	0.036673	0.85876	0.015296	0.45206	0.49751	0.68039	0.20636	0.055104	0.61866	1.103	0.33077	1.8328	0.9581	2.5255	0.15947	0.80805	0.39556	0.17323	0.37711	1.5151	0.29309	0.13901	0.59861	0.092061	0.19101	0.25724	0.20718	0.62126	0.29292	0.31984	0.58362	0.92463	0.010573	0.079241	1.812	0.35934	0.24564	0.090787	0.06202	0.21264	0.12448	0.71451	0.12913	0.47423	0.10839	0.06738	0.77935	0.34405	0.027575	0.40482	0.38193	0.8379	0.37082	0.37401	0.10081	0.21851	0.46655	0.22016	0.048336	0.012342	0.56802	0.16537	0.059552	1.549	0.52224	0.25558	0.61849	0.14908	0.18808	0.35742	0.31135	0.29268	1.2713	0.36688	0.13457	0.35222	0.31155	0.81701	0.57551	0.81136	1.0879	1.4928	1.3665	0.22578	0.8033	0.23967	0.20072	0.71414	0.23234	1.1047	0.95987	0.2542	0.28081	0.30839	0.4247	0.095261	0.25676	0.17119	2.7818	0.48161	0.16161	1.6312	1.1719	0.077714	0.025558	0.95049	3.1778	0.4781	0.9834	0.19109	0.65699	0.24987	0.68039	0.14687	0.14652	1.5714	0.085972	0.28106	0.04747	0.38543	0.43052	0.45209	0.21517	0.031781	0.70444	0.12693	0.89651	0.62126	0.14549	0.17343	0.10222	0.30578	0.43313	0.11273	0.115	0.94803	0.22266	0.53373	0.26886	0.72964	0.75173	0.3371	0.12448	0.18638	0.22914	2.7946	0.026109	0.41292	0.26762	0.43341	0.20647	0.18205	0.409	0.87543	0.090169	0.52064	0.11215	0.46709	1.5977	0.9697	0.15313	0.1627	0.333	0.7229	0.11555	0.15718	0.13367	0.068057	0.80129	0.17461	0.13752	0.085567	0.19057	0.17739	0.47774	0.27703	0.50185	0.49105	0.23318	0.18975	0.24614	0.29691	0.1149	0.03511	0.05679	0.83172	0.14433	0.86426	0.13654	0.22299	0.30065	0.25338	0.01755	0.058838	0.20631	0.0097867	0.13229	0.64251	0.70767	0.033324	0.28933	0.3372	0.17474	0.95833	0.22696	0.18612	0.05583	0.72244	0.58389	0.1914	0.49988	0.82741	0.12472	0.16328	0.67054	0.76276	1.0879	0.036983	0.19025	1.0334	0.52469	0.75637	0.55354	0.86329	0.98965	0.27763	1.0634	0.26041	0.49569	0.21108	0.22595	0.34643	0.35406	0.66211	0.91253	0.45198	0.13252	1.429	0.23591	0.070899	0.10551	0.11208	0.29746	2.6819	0.0068995	0.077875	0.44497	0.76191	0.20072	0.71414	0.32384	0.29523	0.6945	0.29689	0.41955	0.69953	0.26896	0.15347	0.042653	0.6068	0.26006	1.0478	0.15064	0.092658	0.21023	0.022445	0.57874	0.28349	0.91527	1.1616	0.057903	0.33764	0.56486	0.4518	0.6417	0.031969	0.27971	0.15903	0.087111	0.14557	0.93022	0.14867	0.088246	0.99626	1.3833	0.092457	1.0119	0.38934	1.2187	0.11463	0.11421	0.25066	0.36105	0.52824	0.29407	0.25276	0.32199	0.73738	0.10611	0.48924	0.59545	0.95951	0.39026	0.50424	0.53878	1.1546	0.1928	0.91639	1.0166	0.3441	0.06202	0.047729	0.15077	0.85734	0.13867	0.48629	0.47426	0.23967	0.71414	0.23234	0.3621	0.29707	0.32384	1.1087	0.32793	0.069525	0.068899	1.728	0.6945	0.14784	0.21193	0.26896	0.39963	0.28081	0.78828	0.083454	0.49213	0.89691	0.10471	0.33594	0.15686	0.03292	0.18559	0.28388	0.82222	0.8971	0.1332	0.48617	2.0662	0.4518	0.092134	0.50216	0.24183	0.27926	2.1201	0.33061	0.7325	0.7562	0.18421	0.08562	0.178	0.22742	0.14657	0.24551	1.2187	1.5428	0.035639	0.45206	0.13485	0.24139	0.72598	0.40928	0.89454	0.039741	0.9581	0.87538	0.38543	0.068513	0.21796	0.19761	0.019219	0.21517	0.50424	0.014471	0.24748	0.20451	0.29163	0.34919	0.13358	0.31536	0.031275	0.67596	0.11296	0.049029	0.85354	0.80283	0.18172	0.23167	0.13867	0.48629	0.33786	0.20249	0.30066	0.23481	2.7946	0.51119	0.021768	0.18156	0.29017	0.12367	0.41617	0.5949	0.74677	0.17638	0.54251	0.25887	0.20856	0.094864	0.32027	0.084094	1.053	0.20182	0.19849	0.19034	0.2551	0.325	1.6613	0.19712	1.1321	1.2004	0.042553	1.0071	0.14433	0.93588	0.62685	0.64493	0.11502	0.15469	0.14795	0.50271	0.46752	1.1124	0.12195	0.27323	0.26164	0.14666	0.13151	0.22779	0.036983	0.069618	0.20098	0.42364	0.1093	0.34448	0.23434	0.12606	0.35868	0.25517	1.1179	0.38638	0.41479	0.41106	0.023374	0.19171	0.57647	0.11598	0.37352	0.12506	0.20864	0.21331	0.42898	0.75922	0.72106	0.6728	0.47216	0.10756	0.26867	0.68199	1.012	0.29639	1.2194	1.1783	0.88033	0.47426	0.76191	0.23967	0.23234	0.3621	0.29707	0.060881	0.011041	0.53647	0.101	0.78828	0.26006	0.065967	0.15907	1.037	0.24532	2.1206	0.669	0.4272	0.46656	1.0069	0.90303	0.025558	0.26869	0.24919	3.1778	0.33239	0.95069	0.077895	1.1008	0.08562	0.079956	0.20224	0.21428	0.16011	2.8837	0.020383	0.16623	0.36186	0.33904	0.0929	1.5714	0.078338	0.71679	0.030142	1.0646	0.14738	0.14214	0.068051	0.48556	0.13327	0.16901	0.50416	0.43052	0.1603	0.5681	0.16584	0.59163	0.14121	0.1139	0.5242	0.70772	0.15305	0.10276	0.27124	0.98212	0.066811	0.21035	0.9148	0.60565	0.4838	0.27321	0.11123	0.064967	0.44879	0.18789	0.11391	0.2282	1.0071	0.088518	1.7156	0.5073	0.75173	0.33273	0.1552	3.5478	0.98115	4.4622	0.11713	0.14115	0.030263	2.7946	0.20903	0.43341	0.42238	0.322	0.3242	0.13147	0.46804	0.36453	0.39961	0.55148	0.7127	3.9471	0.72003	0.0025371	0.6031	0.15718	0.081066	0.10081	0.12896	0.048336	0.27581	2.592	0.20262	0.40233	0.25171	1.1459	0.65352	0.092642	0.36745	0.25338	0.11392	0.86669	0.1075	0.83812	0.45286	1.1243	0.11222	0.035564	0.224	0.10032	0.23873	0.16786	0.15469	0.3814	0.47951	1.3268	0.1101	0.46752	0.22051	0.41062	0.62555	0.20706	0.10946	0.82105	1.5327	0.59351	0.031632	0.14978	0.24747	0.92181	0.20859	0.269	1.2881	0.81089	1.4006	1.4797	0.34933	0.71367	0.10061	1.1899	0.023374	0.22133	0.10822	0.056222	0.24234	0.23292	0.081285	0.25609	0.21108	0.35059	0.1684	0.76191	0.23967	0.71414	0.43988	0.6068	1.4233	0.050063	0.34887	0.15577	0.58107	1.6312	0.83723	0.15957	0.49397	0.25762	0.14557	0.4781	2.7245	0.40816	0.17025	3.0809	0.055522	0.22532	0.67851	0.34709	0.22526	0.56164	0.37286	1.5895	0.27277	0.52796	2.7979	0.1823	0.31032	1.0646	0.39664	0.10611	0.81124	1.4732	0.10431	0.9581	0.20722	0.9479	0.0529	0.018838	0.19274	0.32335	0.23491	1.366	0.47626	0.20718	0.60566	0.57266	0.099093	0.093518	0.22395	1.0166	0.5073	0.44729	0.3441	0.8568	0.44251	0.15077	3.5478	0.23167	4.4622	0.080074	0.30066	0.33472	0.29017	0.4803	0.41617	0.11104	1.0999	0.20544	0.46804	0.37628	0.22939	0.085703	0.40482	0.071433	3.9471	0.50494	2.7387	0.26621	2.592	0.2653	0.030129	0.0027334	0.61364	0.041245	0.4137	0.13756	0.90694	0.29344	0.21197	0.011221	0.13976	0.10014	0.23873	0.10946	0.071935	0.22737	0.2049	0.46733	0.49429	0.21684	0.12478	0.1902	0.033468	0.16056	1.4797	0.64364	0.4904	0.14464	0.13814	0.35482	0.015381	0.06638	1.7446	0.15283	0.081285	0.22002	0.72635	0.93153	0.51103	0.57751	1.0431	1.2846	0.13286	0.16877	0.35406	0.20466	0.1252	1.2363	0.94027	0.093838	0.8768	0.63287	0.71414	0.23962	1.187	0.95987	0.53647	0.80548	2.7818	0.022445	0.49414	1.0893	0.060996	1.3435	0.76313	0.6685	2.657	0.23778	1.4562	0.90128	0.9103	0.51575	1.4558	0.38848	0.43788	0.83652	0.5242	0.24997	0.1928	0.92463	0.16865	0.95793	0.90942	1.2038	0.16256	1.5977	0.61423	1.163	0.016411	0.048075	0.22939	0.13789	0.0158	0.34409	0.11884	0.6031	0.15698	0.20053	0.084094	0.42338	0.56802	0.562	0.81903	0.10235	0.11283	0.25318	0.32776	0.94228	0.12312	0.042553	0.33624	0.20032	0.61849	0.22299	0.70872	0.60604	0.30065	0.01755	0.82141	0.45807	0.1754	0.20631	0.57375	0.011221	0.38915	0.037144	0.092223	0.026928	0.58547	0.21891	0.092381	0.28294	0.41528	0.74806	1.216	1.0944	0.76191	0.71414	0.1985	0.10391	0.19022	0.11319	0.23218	1.0478	0.29003	0.67932	0.37463	0.46656	2.5741	0.25825	0.072654	1.1385	0.38047	0.28824	0.037155	0.27971	0.77417	0.62037	0.27888	0.33239	0.9834	0.033215	0.63581	0.45282	0.17025	0.47098	0.36305	0.34192	1.1554	1.0169	0.24987	0.35272	0.89697	0.086399	0.13458	1.0918	0.28553	0.030142	0.86737	1.0646	0.50343	0.38848	1.171	0.047647	1.0913	1.1087	0.033556	0.18453	0.90476	3.5554	0.094651	0.18328	0.33752	1.1065	0.3518	0.39556	0.02857	0.26906	0.54229	0.21517	0.20313	0.42519	0.12693	0.13901	0.3073	0.065385	1.1546	0.066811	0.75584	0.36792	1.2367	0.017738	0.084847	0.60566	0.35973	0.051276	0.19353	1.4557	0.18499	0.62639	0.1305	1.1518	0.55879	0.64242	0.66848	0.29049	0.045193	0.57125	0.025826	0.41292	0.24258	0.064482	1.1086	0.91948	1.2171	0.20339	0.25004	0.84608	0.12054	0.46804	0.050893	1.2897	0.19643	0.9006	1.053	0.20182	0.11084	0.98039	0.2788	1.124	0.99833	0.097019	1.2004	1.1557	1.4781	0.50666	0.14349	0.37692	0.0078709	0.15967	0.15074	0.14908	0.82655	0.13602	0.0097867	0.033324	0.224	0.28826	0.377	0.80292	0.76191	0.20072	0.71414	0.77857	0.29707	0.16569	0.29783	0.71862	0.17104	0.11302	0.35956	1.037	0.45055	1.1553	0.24862	0.64439	1.1719	0.38354	0.22832	0.50216	0.098504	0.34214	0.038977	0.44949	0.02898	0.134	2.9651	0.20755	0.3289	0.16276	0.14657	0.40375	0.45206	1.4562	0.98618	0.30643	0.61866	0.13458	0.87538	1.1065	0.16584	0.08598	0.76058	0.019219	0.079286	0.074759	0.19101	0.65108	0.65568	0.014913	0.92463	0.30578	0.25372	0.18054	0.093518	0.44886	0.4456	0.092208	0.071049	0.23606	0.57396	0.03216	0.2078	0.1102	0.47426	0.76191	0.23967	0.71414	0.23234	0.3621	0.32384	1.1087	0.3208	0.48299	0.35193	0.1215	0.095261	0.11302	0.96132	0.13083	0.20386	0.28349	1.1616	0.85088	0.46656	0.8971	0.75561	1.3849	1.3088	0.93973	0.50216	0.13073	0.76313	0.49397	0.27971	1.0923	1.8911	0.3289	1.0286	0.24987	0.030886	0.0087412	0.40136	0.77482	1.2342	0.39556	0.37633	0.074759	1.6322	0.46096	0.15979	0.19101	0.13767	1.9723	0.48583	0.16458	0.0044922	0.18789	0.35934	0.065999	1.0361	0.14115	0.90865	0.63136	0.018418	1.0292	0.23765	0.16256	0.96918	1.1637	0.34464	0.26286	0.74591	0.4376	0.045536	0.032065	0.22534	0.12054	0.064709	0.11889	0.25887	0.085703	0.059788	0.25438	0.0158	0.10642	0.18324	2.7387	0.43359	0.37401	0.20699	0.10081	0.068057	1.1366	0.033887	0.063768	0.24674	0.43721	0.46034	0.079148	0.1316	0.16537	0.39652	0.562	0.54309	0.13034	0.54029	0.15213	0.65352	0.22299	0.22242	0.0078709	0.15074	0.50568	1.1243	0.99754	0.22271	0.51333	1.0204	0.62972	0.39761	0.80875	1.1374	0.90602	0.56915	0.13801	0.13814	0.16275	0.7675	1.0944	0.23967	0.20072	0.71414	0.23234	0.83352	1.6071	0.29689	0.71862	0.0081598	0.101	0.25788	0.13793	4.8265	1.037	0.13297	0.044484	0.96448	0.30391	0.091284	0.69982	0.11741	0.21918	1.6312	3.3057	0.63818	1.0627	2.5741	0.22832	2.0662	0.50492	0.14557	0.93022	0.134	0.078588	2.9651	3.0809	0.18421	0.0014728	0.12992	0.3289	0.95441	0.20758	0.95416	0.45063	2.71	0.07398	1.7296	0.24987	2.657	0.070335	0.8306	0.24465	0.23543	0.98618	0.14539	1.08	0.1823	0.25815	2.5255	0.77482	0.13826	0.15229	1.1065	0.08598	0.38518	0.63914	0.15599	0.45312	0.11138	0.31984	1.4557	0.97958	0.20334	0.057819	0.11273	0.115	3.2166	0.11391	0.66848	1.5259	0.077568	0.09709	0.19357	0.4456	0.06202	0.28193	0.24553	0.61162	0.76902	0.1166	0.17089	0.085264	0.1433	0.0083499	0.086547	0.11936	0.91587	1.053	0.27581	0.17739	0.33138	0.047816	0.27348	0.13034	0.13687	0.095738	1.0944	0.47426	0.76191	0.15907	1.1553	0.27751	0.5297	0.74078	0.45717	0.48451	0.0069307	0.4781	1.0923	0.39239	1.2705	0.45063	0.30771	0.73738	0.28571	0.88387	0.26241	2.0683	0.75261	0.18765	0.26223	0.12871	0.14121	0.091938	0.074759	0.014471	0.70772	0.45132	0.77156	0.092061	0.32919	0.25927	0.31536	0.076215	1.4557	0.34599	0.25372	1.6413	0.32909	0.07189	0.81416	1.1905	0.96349	0.41292	0.74677	0.55181	0.83774	0.80998	1.3044	0.15742	0.8379	0.10642	0.0025371	0.43359	1.4975	1.0932	0.2551	0.08312	0.1124	0.085567	0.047816	0.98039	0.11283	0.041245	0.03511	0.028528	1.4958	0.13554	0.47426	0.76191	0.29707	0.039161	0.15473	0.14784	0.20893	0.17104	0.023961	0.96132	0.41337	0.669	0.83804	0.39453	0.11741	0.057909	0.5297	3.3057	0.8971	0.56693	0.32766	0.25825	0.27436	0.13073	0.70952	1.3435	0.49397	0.14748	0.20947	2.7245	0.45282	2.9651	0.30113	0.72181	0.67851	2.081	0.142	2.8837	0.36105	0.90422	0.20277	1.0918	0.96295	0.25757	0.062752	1.103	1.8328	1.2861	0.42956	0.90476	3.5554	0.80805	0.094651	0.072258	0.84066	0.069631	1.4016	0.12227	0.23491	0.092061	0.63947	0.065385	0.13007	0.25927	0.9148	0.49148	0.62327	1.669	0.65062	1.6413	0.15146	0.04185	0.18865	1.5259	0.37794	0.71895	0.19862	0.13016	0.17037	0.10711	0.24553	1.1905	0.71451	0.90865	1.1601	0.37975	1.7295	0.14142	0.4376	0.10098	0.95495	0.64895	0.045536	0.032065	0.22534	0.12054	0.025995	1.163	0.17124	0.61812	0.051795	0.07035	1.213	0.18626	0.25438	0.16409	1.3044	0.47289	0.086547	0.6031	0.9006	0.11936	0.46655	0.31671	0.2849	0.21688	0.083703	0.56802	0.33138	0.27163	0.29266	0.54029	1.1594	0.20868	0.24659	0.32738	0.90741	0.33624	0.05679	1.0347	0.18808	1.1526	0.82141	0.77006	1.1757	1.1874	0.70767	1.2612	0.28576	0.056436	0.11378	0.96531	0.031632	0.21462	0.29766	0.069653	0.99098	0.26871	1.1935	0.16809	0.73663	0.38592	0.11466	0.10857	0.14941	0.10377	0.091387
