# Supplementary material for: Molecular basis of CTCF binding polarity in genome folding
Source: Nat Commun. 2020 Nov 5;11:5612. doi: 10.1038/s41467-020-19283-x (PMC7645679; doi:10.1038/s41467-020-19283-x)
Supplement: Supplementary file 7 — Source Data [file 41467_2020_19283_MOESM7_ESM.zip › Nora Caccianini Fudenberg 2020 - Source data files/Fig_1h_Anomalous_diffusion_exponent_Non-cycling_Astrocytes_auxin_1_day.txt]

0.14558	0.69346	0.81152	0.97295	0.73803	1.1437	0.066941	0.44665	0.098613	0.14703	1.384	0.11282	0.063209	0.19141	0.32065	0.33548	0.059042	0.19195	0.36076	0.40251	0.19843	0.14558	0.028321	0.81152	0.73803	1.5323	0.72193	0.028175	0.052472	0.08836	0.17124	0.69776	0.16695	0.78186	0.10381	0.38961	0.057302	0.55521	0.28682	0.13408	0.12621	0.18832	0.089963	0.049272	0.9713	0.062633	0.69871	0.061085	0.95991	0.20944	0.063659	0.22987	0.1614	0.33676	0.76971	0.14558	0.69346	0.67155	0.27423	0.81152	0.85681	0.027823	0.19748	0.8535	0.20551	0.19624	0.2259	0.23679	0.64055	0.12696	0.91914	0.40205	0.92529	0.36019	0.29276	0.10941	0.50507	2.3564	0.031524	0.11146	0.69598	0.35672	0.11942	0.42428	1.0109	0.078991	0.34753	0.097148	0.73105	0.46871	0.097191	0.22527	1.4328	3.2303e-05	0.14483	0.014573	0.052472	0.12115	0.12204	0.058268	0.01324	0.14461	1.0889	0.59119	0.3545	0.18983	0.1211	0.46251	0.1617	0.13813	0.07497	0.48103	0.19833	0.074279	0.31235	0.35343	1.1757	0.16781	0.77277	0.33548	2.4086	0.19706	0.11594	0.338	0.13905	0.057302	0.14982	2.411	0.31745	1.4214	0.058527	0.8692	0.22998	0.1734	0.89686	0.083788	0.33752	0.18226	0.50353	0.53878	0.14041	0.22404	0.077238	0.49734	0.23826	0.12621	0.18183	0.70309	0.17613	0.18618	0.065518	0.21328	1.8951	0.79248	0.3687	0.16855	1.0601	0.75353	0.53178	0.21845	1.0311	0.20085	0.026053	0.15832	0.37045	2.1944	0.20531	0.13433	0.27565	1.3239	0.72732	0.33267	0.68243	0.40036	0.43834	0.63293	0.3092	0.14682	0.94525	0.1407	0.13352	0.24412	0.23603	0.57141	1.5848	0.3232	0.87251	2.3564	0.17877	0.11146	0.32739	0.098992	0.338	0.65285	0.63875	1.4005	0.79025	1.1644	1.6846	0.47574	0.14061	0.10829	0.81152	0.38981	0.73803	0.17795	0.13803	0.2548	0.5618	0.021116	0.20405	0.85027	0.49325	0.25018	0.13813	0.38809	0.35096	0.15854	1.4324	0.089445	1.1955	1.1356	1.3359	1.0842	0.15964	1.1042	1.3937	0.88578	0.33264	0.23826	0.48536	0.99744	0.078972	0.62119	0.18745	0.748	0.51066	1.3302	1.1513	0.95203	0.99905	0.17925	1.2675	1.4525	0.09477	0.36132	0.50539	0.14558	0.69346	0.67155	0.27423	0.028321	0.81152	0.97295	0.41093	0.61473	0.44711	0.12352	0.5423	0.8357	0.96586	0.18152	0.87251	0.76703	0.23088	0.084822	0.028175	0.30825	0.48094	0.8204	0.69776	0.67221	0.59119	0.14532	0.10381	0.34479	0.04716	0.84299	0.042067	0.079656	0.016223	0.07091	0.018388	0.12258	0.49734	0.13133	0.23101	0.18983	0.37888	0.078972	0.27778	0.18757	0.40394	0.11555	0.034024	0.090632	0.06251	0.20319	0.031118	0.10508	0.34194	0.039605	0.19478	0.1976	0.67155	0.27423	0.028321	0.38981	0.871	0.61473	0.11468	0.20551	0.072268	0.23839	0.5423	0.8357	0.3232	0.57357	0.96586	0.13775	0.64874	0.15311	1.2504	0.78034	1.0105	0.12396	2.182	0.19648	0.34299	0.32739	0.074205	0.66142	0.10553	0.10957	1.4092	0.25476	0.061139	0.89108	0.1194	2.411	0.35328	1.1356	0.17125	0.024971	0.40332	0.095224	1.0114	0.90527	0.37014	0.8669	0.31798	0.74669	0.16954	0.45778	0.87072	0.2389	1.0474	0.20233	0.10774	0.36911	1.0257	0.6144	0.14085	0.94638	1.1692	0.22547	1.0701	1.0205	1.2923	1.0979	0.86693	1.2872	0.99713	1.2032	0.93424	1.0839	0.01979	0.95293	0.13631	0.1267	0.42932	0.12307	1.0617	0.076313	1.0184	0.22889	0.79016	0.8495	0.13352	1.1231	0.015578	0.63598	0.087195	0.27984	0.81535	0.90735	1.0128	0.90744	0.011959	0.96733	0.27968	1.0586	0.28137	1.0655	0.16999	0.16519	0.80663	0.21155	0.14925	0.55694	0.70905	0.065732	0.8668	0.4584	0.29351	0.085957	0.011459	1.1891	0.061396	0.091579	0.15808	1.1513	0.23042	0.10503	0.030662	3.6651	0.26582	0.79697	0.26755	0.14558	0.27423	0.38981	0.73803	0.34166	0.20551	0.18321	0.64795	1.4096	0.76026	0.13967	0.27187	0.72954	0.093613	0.58758	0.11146	0.23088	0.61333	0.071175	0.27578	0.49396	0.9551	0.96895	0.91901	0.088326	0.66142	0.69776	0.67221	0.56289	0.25544	0.23278	0.38809	0.37348	0.8431	0.67454	0.26122	0.83919	2.411	0.86178	0.2126	1.0754	1.3359	0.198	0.90527	0.49464	0.87939	1.0007	0.049407	0.48629	0.87072	0.33205	0.57138	0.70309	0.20835	0.062633	0.98748	0.074326	0.14973	0.75806	0.9289	0.0084298	0.95822	0.02599	0.31444	0.25162	0.23975	0.10537	1.0329	1.0812	0.43622	0.20491	0.24964	0.73271	0.73419	0.5326	0.34368	1.4332	0.65941	0.1281	1.2358	0.40222	0.10801	0.0087007	0.24829	0.02597	0.88733	0.33324	0.14558	0.67155	0.81152	0.97295	0.38981	0.41093	0.8535	0.2259	0.06796	0.60131	0.16759	0.73774	0.91914	0.90682	0.1409	0.36019	0.73921	0.32577	0.26281	0.74287	0.23088	0.42698	1.0579	1.2136	0.011303	1.0606	0.85027	0.096011	2.4394	0.51716	0.14372	0.035492	0.0032591	0.30893	0.34378	0.068987	0.28371	0.07497	0.5871	0.086864	0.35343	1.5229	1.1757	0.015168	0.064339	2.411	0.31745	0.01601	0.5977	0.1734	0.1344	0.30438	0.068918	0.32284	0.10654	0.3267	0.095446	0.00095583	1.4005	0.12424	0.2013	0.068754	0.051134	0.061686	0.18829	0.081352	0.21432	0.38899	0.18104	0.0086172	0.33772	0.12444	0.090924	0.13382	0.25959	0.12773	0.13156	0.09477	0.87602	0.27907	1.0855	0.12778	1.2213	1.0169	0.064961	0.091649	0.68965	1.0553	0.69346	0.028321	0.41093	0.85681	1.5606	0.20551	0.29392	0.97542	0.8563	0.50969	0.8357	0.065031	0.1409	0.38519	0.89806	0.98283	0.071175	1.0606	2.4394	1.5041	0.22583	0.83459	0.072553	0.18366	0.20489	0.20529	0.60539	0.1194	0.094244	0.338	0.5513	0.047931	0.86178	0.12673	0.15648	2.0694	0.2628	3.4943	0.048208	0.057919	0.16983	0.21854	0.62779	0.24016	0.69226	0.16606	0.085937	1.1644	0.4423	1.5266	0.12307	0.06251	0.63293	0.017503	0.11985	1.3676	3.8785	0.041796	0.40308	0.63891	0.065305	0.23827	0.50539	0.69346	0.67155	0.028321	1.3589	0.9919	0.67357	0.075864	0.040301	0.30192	0.11254	0.098049	0.7345	0.83459	2.7095	0.76027	0.3828	0.095674	0.050435	0.030959	0.040163	0.41829	0.082947	0.47783	0.59034	0.77137	0.19327	0.27757	0.12552	1.8951	0.501	2.2668	0.20944	0.21289	0.61476	1.2611	1.081	0.88064	1.5681	0.89903	0.74189	0.92465	1.2213	1.0963	1.0803	0.66815	0.24766	0.95879	1.0137	1.3173	0.59007	0.45004	0.40475	0.31494	0.89647	0.021215	0.2925	0.70801	0.77541	0.58833	2.9033	0.087272	0.16248	1.1103	0.91589	0.12037	0.27867	1.2761	0.74165	0.19197	0.12764	0.14558	0.27423	0.81152	0.38981	0.85681	0.61473	0.97467	1.1355	0.15908	0.44313	0.64795	0.64055	0.49211	0.098613	2.3034	0.20134	0.066609	0.90682	0.98283	0.063209	0.020384	0.35974	2.182	0.5618	0.24543	0.16085	0.34753	0.097148	0.89624	0.31566	0.056179	0.2044	0.067546	0.70444	0.66142	0.29206	1.0889	0.42908	0.068987	0.20155	0.15581	1.0932	0.97737	1.0623	0.50107	0.14173	0.0079758	0.13815	0.92416	0.13575	2.7095	0.3814	0.76027	0.40635	0.034624	0.1831	1.9289	0.058697	0.057919	0.66008	0.46687	0.27081	0.23507	0.088917	0.23495	0.19327	0.70309	0.36911	0.30168	0.10149	0.82774	0.13938	0.21283	0.18006	0.4423	0.53178	0.074326	0.090924	0.32545	0.17124	0.048173	0.34518	0.3548	0.034024	1.2675	0.1014	0.15609	1.2758	0.58726	0.38403	0.93006	0.011462	0.70491	0.66263	0.16093	1.0329	0.16819	0.64745	0.20678	0.055106	0.1836	0.31832	0.57141	0.14036	1.1523	0.072183	0.16519	0.32908	0.080483	0.22729	0.22722	0.070573	0.1169	0.2559	0.10681	0.045615	0.64829	0.085694	0.083681	0.15244	0.11029	1.3244	0.43912	0.075929	0.12323	0.69697	0.11032	0.32353	3.8785	0.02854	0.28071	0.41224	0.22712	0.10627	0.38241	0.061926	0.051472	0.14558	0.69346	0.81152	0.97295	0.41093	0.871	0.85681	0.48187	0.085667	0.20551	0.66017	0.72548	0.3273	0.2259	1.2227	0.41627	2.3034	0.46489	1.1447	0.15311	0.55662	0.76703	0.28425	0.11146	0.37207	0.11942	0.75517	0.88286	0.078991	1.2954	0.056643	1.233	0.7858	1.3106	0.8204	0.70739	0.1434	0.40773	0.04153	0.47395	0.20202	1.0998	0.13575	0.3814	1.1457	0.25476	0.89686	2.0694	0.11938	3.4943	0.19592	0.99612	0.088553	0.78234	1.1837	0.15576	0.01225	0.12375	0.10223	0.12114	0.044173	0.065572	0.17573	0.9289	0.27565	0.10592	0.6731	0.26222	1.2826	0.19195	0.17782	0.76971	0.28626	0.1818	1.2575	0.85915	0.33544	0.015857	0.52965	0.16399	0.49856	1.1317	1.3564	0.8549	0.79949	1.3233	0.30208	0.64479	0.94174	1.3297	0.76866	0.64493	0.45919	0.56068	0.88084	1.4132	1.0728	0.075884	0.40222	2.9033	0.74454	0.71905	0.72588	0.49726	1.4127	0.032929	1.1088	0.37676	0.55195	0.18617	0.17194	0.92228	1.1654	0.89651	0.12965	0.034014	0.10979	0.69346	0.67155	0.27423	0.81152	0.38981	0.41093	0.73803	0.871	0.85681	0.52529	0.094086	0.72548	0.098217	0.2629	0.41343	0.91914	0.45991	1.0425	0.69791	0.69032	0.5618	0.17679	0.19041	0.17244	0.27055	0.0037408	0.022472	0.0052329	0.59119	0.52105	1.0623	0.25544	0.14173	0.34272	0.76027	0.12645	2.4086	2.411	0.04309	0.045231	0.34694	0.018388	0.79281	0.11738	0.075655	0.21349	0.16954	0.040554	0.049272	0.21845	0.95991	0.29667	0.24641	0.56289	0.025303	0.25297	0.9601	0.82894	0.22003	1.0062	1.1231	0.17836	0.29853	0.10829	0.72417	0.45828	0.31258	0.091649	0.023599	0.21972	0.64479	0.2067	0.20289	0.15146	0.010344	0.19917	0.0017901	0.094557	0.11247	0.58833	0.239	0.075884	0.19352	0.67313	0.22423	0.21544	0.59044	0.25276	1.129	0.47496	0.17707	0.42843	0.065194	0.19205	0.32353	0.028344	0.34172	0.27322	0.70259
