# Supplementary material for: Molecular basis of CTCF binding polarity in genome folding
Source: Nat Commun. 2020 Nov 5;11:5612. doi: 10.1038/s41467-020-19283-x (PMC7645679; doi:10.1038/s41467-020-19283-x)
Supplement: Supplementary file 7 — Source Data [file 41467_2020_19283_MOESM7_ESM.zip › Nora Caccianini Fudenberg 2020 - Source data files/Fig_1h_Anomalous_diffusion_exponent_Non-cycling_Astrocytes_untreated.txt]

0.42396	1.0397	0.66233	1.0487	0.12035	1.2942	0.46256	3.2033	0.24801	1.2524	0.11198	1.3344	0.71507	0.30108	1.0888	0.25793	0.37656	0.31496	0.47945	0.92747	0.14604	0.09893	1.289	1.2068	0.34694	1.0026	0.26097	1.0531	0.71259	1.086	0.042033	0.50741	0.54664	0.49033	0.18024	0.42396	1.0569	0.083932	0.20702	1.0397	0.59269	0.056379	0.31903	0.059205	0.23827	0.27972	0.25699	0.19019	1.5799	0.31321	0.3544	0.18418	0.081308	0.502	0.11136	0.076686	0.0912	0.41933	0.48066	0.078677	0.19918	0.42396	1.0397	0.66233	0.3955	0.14796	0.22218	0.52734	0.72807	0.090546	0.16682	1.2337	0.39689	2.4945	0.56211	0.13128	0.59669	0.71875	0.45743	0.26785	1.2666	0.44062	0.52247	2.464	0.11492	0.60269	0.28239	0.15954	0.14001	0.33042	0.5381	0.18168	0.17961	0.61816	0.16695	0.79965	1.1097	0.42973	0.10831	0.34684	0.40426	0.42396	0.20702	1.0397	0.59269	0.27172	0.45969	0.48388	0.13646	0.56116	0.30929	0.25253	0.22941	0.015732	0.19749	1.348	0.9263	0.084785	0.15304	0.39012	0.06797	0.13478	0.075509	0.33378	0.14104	0.22874	0.1943	0.10098	0.39952	0.65169	0.36245	0.13097	0.2612	0.12928	0.55274	0.14647	0.42373	0.13482	0.059591	0.24208	0.036966	0.27718	0.037339	0.21143	1.419	0.067669	0.16554	0.042097	0.992	0.59269	0.056379	0.5357	0.33712	0.25003	0.2909	0.26265	0.12296	0.23888	0.31467	0.52229	0.27172	0.22497	0.23735	0.27972	0.0046173	0.52491	0.43808	0.56308	0.53621	4.4765	0.1985	2.4945	0.46451	0.25661	0.77142	0.85924	1.061	0.20454	1.2943	0.59492	0.16453	0.12489	0.39387	1.449	0.71126	1.3979	0.14495	0.27325	0.10333	1.4694	0.58725	1.7623	0.17286	1.3893	0.82013	0.15185	0.24786	0.5876	0.21781	2.464	1.6211	0.32105	0.30667	0.29406	0.51876	0.58382	1.0864	0.67474	0.82293	1.0792	0.1154	1.0881	0.40561	0.44461	0.18508	1.0043	1.5308	0.34243	0.20198	1.0751	0.68575	0.098604	1.3153	0.36384	0.25772	0.0094691	0.37787	0.16319	0.18579	0.061175	0.064087	0.34231	0.25175	0.23959	1.0318	0.052252	0.035191	0.43972	0.15046	0.35929	0.055616	0.065341	0.17613	0.082064	0.25957	0.90352	1.0904	1.1879	0.20706	0.36864	1.1481	1.1298	1.1524	0.91136	0.68872	1.0397	0.40572	0.020804	0.22218	0.098192	1.3581	0.3584	0.13578	0.30425	1.1181	0.60147	0.40426	1.0274	0.14332	0.62166	0.12421	0.1985	0.23258	1.0841	0.04556	0.56954	0.46322	0.64128	1.0569	0.056379	0.5357	0.13258	0.2909	0.56308	0.35468	0.026684	0.39892	0.15486	2.2247	0.33111	1.1208	0.41859	0.055443	0.1283	0.15424	0.58382	0.3724	0.40884	0.65911	0.59188	0.13661	0.0040084	0.12877	0.21911	0.992	0.42396	0.20702	0.66233	0.056379	0.5357	0.57935	0.1988	1.0372	0.70953	0.17043	0.316	0.42929	1.3141	0.69434	0.081308	0.57487	0.77142	0.33115	0.77039	2.2247	0.41859	0.87034	0.48066	0.11739	0.66063	0.47329	0.57702	2.0129	0.35792	0.34908	0.42396	1.0372	0.44318	0.038292	0.3544	0.10129	0.19059	1.0655	1.1653	0.51507	0.71736	0.40572	0.056379	0.3239	0.25003	0.26265	0.66161	0.31467	1.0274	0.71487	0.67154	1.028	0.37838	1.2972	1.1964	3.2033	1.0364	0.36142	0.97471	0.098491	0.85134	0.11688	0.097878	0.68655	0.33573	0.21855	0.46139	0.057169	0.21824	0.086602	0.42988	0.25772	0.030649	0.45262	0.15808	0.11063	0.22062	0.11334	0.23038	0.39802	0.11948	0.093182	0.07577	0.44968	0.13455	0.13227	0.2321	0.47992	0.992	0.083932	0.20702	0.66233	0.12035	0.0047419	0.39219	0.050442	0.1644	0.36563	0.48388	1.0162	0.17101	0.77587	0.64603	0.77142	0.10614	0.16845	1.3344	0.28265	0.20335	0.24432	0.68606	0.30231	0.086098	0.39012	0.31689	0.49592	0.10191	0.16672	0.071162	1.0062	0.084337	0.16964	0.044279	0.19012	0.47257	0.26187	0.87961	0.11176	0.82088	1.2496	0.15394	0.97731	0.42396	0.083932	1.0397	0.31467	0.22192	0.77624	0.25661	0.38116	0.27031	0.16716	0.037339	0.14941	0.39553	0.68684	0.12379	0.63706	1.3057	0.32033	0.117	0.61573	0.95553	1.1551	0.77746	0.86512	0.51492	0.42396	1.0569	0.57935	0.22219	0.0046173	0.25713	0.17043	0.26744	0.015579	0.022761	0.53166	0.18418	0.20074	0.33115	0.41667	0.084785	0.52536	0.15304	0.58228	0.097878	0.23746	0.33843	0.20608	0.34866	0.63037	0.1104	0.68101	0.1779	0.0692	0.11113	0.0071097	0.12716	0.23935	0.10009	0.36245	0.37787	0.097762	0.33402	0.054483	0.11575	0.42396	0.083932	0.20702	1.3892	0.037796	1.4807	0.28414	1.1136	0.30377	0.58861	0.33347	0.080033	0.75004	0.069624	0.18569	0.034133	0.26249	0.11776	0.19287	0.31172	0.6406	0.15847
