# Supplementary material for: Molecular basis of CTCF binding polarity in genome folding
Source: Nat Commun. 2020 Nov 5;11:5612. doi: 10.1038/s41467-020-19283-x (PMC7645679; doi:10.1038/s41467-020-19283-x)
Supplement: Supplementary file 7 — Source Data [file 41467_2020_19283_MOESM7_ESM.zip › Nora Caccianini Fudenberg 2020 - Source data files/Fig_1i_Fraction_Bound_Molecules.xls]

## Sheet: Foglio1
	CTCF-AID-eGFP mESCs	CTCF-AID-eGFP mESCs	CTCF-AID-eGFP astrocytes	CTCF-AID-eGFP astrocytes	Sororin-AID-eGFP mESCs	Halotag-NLS mESCs
	untreated	auxin 1 day	untreated	auxin 1 day	Mitosis
	0.543000000000000	0.633000000000000	0.481000000000000	0.481000000000000	0.179000000000000	0.182000000000000
	0.483000000000000	0.544000000000000	0.485000000000000	0.478000000000000	0.232000000000000	0.316000000000000
	0.531000000000000	0.547000000000000	0.478000000000000	0.485000000000000	0.0380000000000000	0.127000000000000
	0.574000000000000	0.560000000000000	0.506000000000000	0.396000000000000	0.165000000000000	0.0620000000000000
	0.660000000000000	0.583000000000000	0.396000000000000	0.506000000000000	0.169000000000000	0.204000000000000
	0.587000000000000	0.681000000000000	0.553000000000000	0.553000000000000	0.0880000000000000	0.0810000000000000
	0.646000000000000	0.469000000000000	0.481000000000000	0.406000000000000	0.0500000000000000	0.143000000000000
	0.636000000000000	0.565000000000000	0.406000000000000	0.495000000000000	0.130000000000000	0.248000000000000
	0.599000000000000	0.600000000000000	0.495000000000000	0.568000000000000	0.262000000000000	0.115000000000000
	0.555000000000000	0.532000000000000	0.664000000000000	0.664000000000000	0.0410000000000000	0.151000000000000
	0.587000000000000	0.584000000000000	0.451000000000000	0.481000000000000	0.109000000000000
	0.592000000000000	0.499000000000000	0.568000000000000	0.452000000000000	0.0490000000000000
	0.744000000000000	0.528000000000000	0.740000000000000	0.740000000000000	0.0670000000000000
	0.539000000000000	0.567000000000000	0.526000000000000	0.526000000000000	0.190000000000000
		0.525000000000000	0.521000000000000	0.521000000000000	0.146000000000000
		0.615000000000000
Mean	0.591142857142857	0.564500000000000	0.516733333333333	0.516800000000000	0.127666666666667	0.162900000000000
Standard Deviation	0.0651470019888242	0.0522238770423389	0.0895986819630948	0.0895466358943763	0.0718477225672132	0.0772764877278694
