# Supplementary material for: Molecular basis of CTCF binding polarity in genome folding
Source: Nat Commun. 2020 Nov 5;11:5612. doi: 10.1038/s41467-020-19283-x (PMC7645679; doi:10.1038/s41467-020-19283-x)
Supplement: Supplementary file 7 — Source Data [file 41467_2020_19283_MOESM7_ESM.zip › Nora Caccianini Fudenberg 2020 - Source data files/Fig_4_and_Extended_Fig_4_(F3H).xlsx]

## Sheet: Replicate list
Distributions and statistics are provided for all cell counted.
Data for each pannel is on a separate tab
For figures 4 and Extended Figure 4 we used a minimum threshold of 5000 for the Red channel intensity to avoid showing cells that did not receive the mKate plasmid.
Date	Green_plasmid	Red_plasmid	Total scored cells	Replicate ID	corresponding figure		Sample Key
190205	pEN568	pKS33	46	1	Extended figure 4A		Bruneau_Lab_Plasmid_ID	cDNA
190205	pEN568	pKS35	35	1	Extended figure 4A		pEN568	eGFP-Pds5a
190209	pEN568	pKS36	55	1	Extended figure 4A		pEN573	Rad21-eGFP-rbgpA
181215	pEN573	pKS16	73	1	Extended figure 4A		pEN591	eGFP-rbgpA
181215	pEN573	pKS21	49	1	Extended figure 4A		pEN640	CTCF(DELTA-Cterm-577-736)-eGFP
181215	pEN573	pKS22	56	1	Extended figure 4A		pEN641	CTCF(DELTA-Cterm-615-736)-eGFP
181215	pEN573	pKS23	91	1	Extended figure 4A		pEN642	CTCF(DELTA-Nterm-90-178)-eGFP
181204	pEN591	pKS16	103	1	Figure 4C, 4D, 4E, 4H, Extended figure 4A		pEN643	CTCF(DELTA-Nterm-179-265)-eGFP
190115	pEN591	pKS16	75	2	Figure 4C, 4D, 4E, 4H, Extended figure 4A		pEN652	CTCF(1-23only)-eGFP
190131	pEN591	pKS16	105	3	Figure 4C, 4D, 4E, 4H, Extended figure 4A		pEN653	CTCF(24-45only)-eGFP
190122	pEN640	pKS16	83	1	Figure 4D		pEN654	CTCF(46-67only)-eGFP
190131	pEN640	pKS16	47	2	Figure 4D		pEN655	CTCF(68-89only)-eGFP
190122	pEN641	pKS16	57	1	Figure 4D		pEN669	CTCF(32-65only)-eGFP
190131	pEN641	pKS16	93	2	Figure 4D		pEN670	CTCF(1-48only)-eGFP
190209	pEN642	pKS16	2	1	Figure 4D		pEN671	CTCF(49-89only)-eGFP
190212	pEN642	pKS16	54	2	Figure 4D		pEN682	CTCF(49-65only)-eGFP
190115	pEN643	pKS16	82	1	Figure 4D		pEN685	CTCF(DELTA-32-64)-eGFP
190209	pEN643	pKS16	103	2	Figure 4D		pEN686	CTCF(DELTA-1-48)-eGFP
190212	pEN643	pKS16	100	3	Figure 4D		pEN705	CTCF(1-33only)-eGFP
190110	pEN652	pKS16	57	1	Figure 4E		pEN706	CTCF(DELTA1-32)-eGFP
190110	pEN653	pKS16	41	1	Figure 4E		pEN707	CTCF(13-33only)-eGFP
190110	pEN654	pKS16	42	1	Figure 4E		pEN708	CTCF(DELTA12-32)-eGFP
190110	pEN655	pKS16	43	1	Figure 4E		pKS04	CTCF-eGFP
190131	pEN669	pKS16	72	1	Figure 4E		pKS05	CTCF(ZF1-11mut)-eGFP
190131	pEN670	pKS16	72	1	Figure 4E		pKS06	CTCF(DELTA-1-265-Nterm-entire)-eGFP
190131	pEN671	pKS16	102	1	Figure 4E		pKS07	CTCF(DELTA-Nterm-1-88)-eGFP
190131	pEN682	pKS16	105	1	Figure 4E		pKS25	CTCF(DELTA-Cterm-577-614)-eGFP-bpA
190131	pEN685	pKS16	81	1	Figure 4D		pKS26	CTCF(1-277only)-eGFP-bpA
190131	pEN686	pKS16	58	1	Figure 4D		pKS27	CTCF(1-263only)-eGFP-bpA
190212	pEN705	pKS16	81	1	Figure 4E		pKS28	CTCF(1-88only)-eGFP-bpA
190212	pEN706	pKS16	105	1	Figure 4D		pKS29	CTCF(89-277only)-eGFP-bpA
190212	pEN707	pKS16	135	1	Figure 4E		pKS30	CTCF(577-614only)-eGFP-bpA
190220	pEN708	pKS16	84	1	Figure 4D		pKS31	BORIS-eGFP-bpA
181204	pKS04	pKS16	40	1	Figure 4C, 4D, 4E, 4H		pKS70	humanCTCF-eGFP
181212	pKS04	pKS16	65	2	Figure 4C, 4D, 4E, 4H		pKS33	mKate2-Wapl
181215	pKS04	pKS16	102	3	Figure 4C, 4D, 4E, 4H		pKS35	Rad21-mKate2
181220	pKS04	pKS16	128	4	Figure 4C, 4D, 4E, 4H		pKS36	Smc1a-mKate2
181223	pKS04	pKS16	104	5	Figure 4C, 4D, 4E, 4H		pKS16	mKate2-Pds5a-bpA
190110	pKS04	pKS16	78	6	Figure 4C, 4D, 4E, 4H		pKS21	mKate2-SA1-bpA
190115	pKS04	pKS16	72	7	Figure 4C, 4D, 4E, 4H		pKS22	mKate2-SA2-bpA
190125	pKS04	pKS16	40	8	Figure 4C, 4D, 4E, 4H		pKS23	mKate2-Pds5b-bpA
190131	pKS04	pKS16	59	9	Figure 4C, 4D, 4E, 4H		pKS37	Smc3-mKate2
200316	pKS04	pKS16	58	10	Figure 4C, 4D, 4E, 4H		pEN765	(human)PDS5B
181215	pKS04	pKS21	144	1	Figure 4C		pKS71	mKate2-hPds5a
190110	pKS04	pKS21	70	2	Figure 4C		pKS69	humanCTCF(K23A,T24A,Y25A,Q26A,R27A)-eGFP
190125	pKS04	pKS21	46	3	Figure 4C		pKS63	mKate2-Pds5a(102A E103A P105A)
190131	pKS04	pKS21	87	4	Figure 4C		pKS64	mKate2-Pds5a(DELTA-91-115)
181215	pKS04	pKS22	67	1	Figure 4C
190110	pKS04	pKS22	80	2	Figure 4C
190125	pKS04	pKS22	47	3	Figure 4C
181215	pKS04	pKS23	76	1	Figure 4C
190110	pKS04	pKS23	50	2	Figure 4C
190125	pKS04	pKS23	144	3	Figure 4C
190125	pKS04	pKS33	122	1	Figure 4C
190125	pKS04	pKS35	37	1	Figure 4C
190209	pKS04	pKS36	139	1	Figure 4C
190209	pKS04	pKS37	31	1	Figure 4C
181204	pKS05	pKS16	53	1	Figure 4D
181212	pKS05	pKS16	85	2	Figure 4D
181212	pKS06	pKS16	73	1	Figure 4D
181204	pKS07	pKS16	118	1	Figure 4D
181212	pKS07	pKS16	59	2	Figure 4D
181220	pKS25	pKS16	117	1	Figure 4D
181223	pKS25	pKS16	140	2	Figure 4D
181220	pKS26	pKS16	172	1	Figure 4E
181223	pKS26	pKS16	203	2	Figure 4E
181220	pKS27	pKS16	226	1	Figure 4E
181223	pKS27	pKS16	229	2	Figure 4E
181220	pKS28	pKS16	99	2	Figure 4E
181223	pKS28	pKS16	85	3	Figure 4E
181220	pKS29	pKS16	216	1	Figure 4E
181223	pKS29	pKS16	131	2	Figure 4E
181220	pKS30	pKS16	135	1	Figure 4E
181223	pKS30	pKS16	161	2	Figure 4E
181220	pKS31	pKS16	174	1	Figure 4D
181223	pKS31	pKS16	115	2	Figure 4D
190205	pKS31	pKS16	111	3	Figure 4D
200316	pKS70	pEN765	139	1	Extended figure 4E
200316	pKS70	pKS71	104	2	Extended figure 4E
200316	pKS04	pKS63	72		Figure 4H
200316	pKS04	pKS64	93		Figure 4H

## Sheet: Figure 4C
Samples	Date	Green_Red	Green	Red	Pearson	Green_Intensity	Red_Intensity
181223_pKS04_pKS16	181223	pKS04_pKS16	pKS04	pKS16	0.67	29208.9	12482.2
181223_pKS04_pKS16	181223	pKS04_pKS16	pKS04	pKS16	0.841	40816.4	7514.62
181223_pKS04_pKS16	181223	pKS04_pKS16	pKS04	pKS16	0.928	90005.4	47094.5
181223_pKS04_pKS16	181223	pKS04_pKS16	pKS04	pKS16	0.853	35238.8	11417
181223_pKS04_pKS16	181223	pKS04_pKS16	pKS04	pKS16	0.125	8648.44	5605.69
181223_pKS04_pKS16	181223	pKS04_pKS16	pKS04	pKS16	-0.06	4899.91	2644.62
181223_pKS04_pKS16	181223	pKS04_pKS16	pKS04	pKS16	0.725	25992.7	8530.55
181223_pKS04_pKS16	181223	pKS04_pKS16	pKS04	pKS16	0.41	42891.6	8854.71
181223_pKS04_pKS16	181223	pKS04_pKS16	pKS04	pKS16	-0.066	6726.67	4792.96
181223_pKS04_pKS16	181223	pKS04_pKS16	pKS04	pKS16	0.379	11462.2	6876.85
181223_pKS04_pKS16	181223	pKS04_pKS16	pKS04	pKS16	0.46	18413.7	6007.72
181223_pKS04_pKS16	181223	pKS04_pKS16	pKS04	pKS16	0.361	20278.5	5825.32
181223_pKS04_pKS16	181223	pKS04_pKS16	pKS04	pKS16	0.123	7433.62	4410.3
181223_pKS04_pKS16	181223	pKS04_pKS16	pKS04	pKS16	0.876	60387.6	10154.9
181223_pKS04_pKS16	181223	pKS04_pKS16	pKS04	pKS16	0.963	69501.5	31364.9
181223_pKS04_pKS16	181223	pKS04_pKS16	pKS04	pKS16	0.89	30466.2	26119
181223_pKS04_pKS16	181223	pKS04_pKS16	pKS04	pKS16	0.111	7673.36	4656.72
181223_pKS04_pKS16	181223	pKS04_pKS16	pKS04	pKS16	0.183	8855.71	5044.53
181223_pKS04_pKS16	181223	pKS04_pKS16	pKS04	pKS16	0.315	30551.4	9836.49
181223_pKS04_pKS16	181223	pKS04_pKS16	pKS04	pKS16	0.103	11981.7	4910.3
181223_pKS04_pKS16	181223	pKS04_pKS16	pKS04	pKS16	0.099	12536	5461.43
181223_pKS04_pKS16	181223	pKS04_pKS16	pKS04	pKS16	0.666	33958.7	18051.7
181223_pKS04_pKS16	181223	pKS04_pKS16	pKS04	pKS16	0.878	39218.4	9497.69
181223_pKS04_pKS16	181223	pKS04_pKS16	pKS04	pKS16	0.027	11561.2	5135.53
181223_pKS04_pKS16	181223	pKS04_pKS16	pKS04	pKS16	0.724	25444.5	11176.5
181223_pKS04_pKS16	181223	pKS04_pKS16	pKS04	pKS16	0.699	20509.8	6672.74
181223_pKS04_pKS16	181223	pKS04_pKS16	pKS04	pKS16	0.387	12064.3	6726.98
181223_pKS04_pKS16	181223	pKS04_pKS16	pKS04	pKS16	0.074	10731.9	5607.37
181223_pKS04_pKS16	181223	pKS04_pKS16	pKS04	pKS16	0.748	20931.4	7666.08
181223_pKS04_pKS16	181223	pKS04_pKS16	pKS04	pKS16	0.813	47978.9	14222.9
181223_pKS04_pKS16	181223	pKS04_pKS16	pKS04	pKS16	0.178	16111.1	4591.84
181223_pKS04_pKS16	181223	pKS04_pKS16	pKS04	pKS16	0.464	15680.3	6709.94
181223_pKS04_pKS16	181223	pKS04_pKS16	pKS04	pKS16	-0.006	10418.3	4931.92
181223_pKS04_pKS16	181223	pKS04_pKS16	pKS04	pKS16	0.665	27758.8	9731.92
181223_pKS04_pKS16	181223	pKS04_pKS16	pKS04	pKS16	-0.07	11189.4	5202.76
181223_pKS04_pKS16	181223	pKS04_pKS16	pKS04	pKS16	0.311	17149.9	5904.43
181223_pKS04_pKS16	181223	pKS04_pKS16	pKS04	pKS16	0.917	18792	8562.16
181223_pKS04_pKS16	181223	pKS04_pKS16	pKS04	pKS16	0.664	21215.2	6904.8
181223_pKS04_pKS16	181223	pKS04_pKS16	pKS04	pKS16	0.063	12041.5	4714.06
181223_pKS04_pKS16	181223	pKS04_pKS16	pKS04	pKS16	0.754	41765.6	11345
181223_pKS04_pKS16	181223	pKS04_pKS16	pKS04	pKS16	0.125	11308.6	4618.3
181223_pKS04_pKS16	181223	pKS04_pKS16	pKS04	pKS16	0.415	20780.7	6522.05
181223_pKS04_pKS16	181223	pKS04_pKS16	pKS04	pKS16	0.392	27206.2	8543.01
181223_pKS04_pKS16	181223	pKS04_pKS16	pKS04	pKS16	0.785	34890	10993.3
181223_pKS04_pKS16	181223	pKS04_pKS16	pKS04	pKS16	0.955	78527.5	12906.7
181223_pKS04_pKS16	181223	pKS04_pKS16	pKS04	pKS16	0.944	58500	15329.3
181223_pKS04_pKS16	181223	pKS04_pKS16	pKS04	pKS16	0.74	24737.7	7193.05
181223_pKS04_pKS16	181223	pKS04_pKS16	pKS04	pKS16	0.861	33014.9	9004.52
181223_pKS04_pKS16	181223	pKS04_pKS16	pKS04	pKS16	0.573	55764.9	25728.5
181223_pKS04_pKS16	181223	pKS04_pKS16	pKS04	pKS16	0.732	25146.5	7395.39
181223_pKS04_pKS16	181223	pKS04_pKS16	pKS04	pKS16	0.272	33296.7	5896.87
181223_pKS04_pKS16	181223	pKS04_pKS16	pKS04	pKS16	0.369	31175.6	8909.73
181223_pKS04_pKS16	181223	pKS04_pKS16	pKS04	pKS16	0.766	30987.9	7203.57
181223_pKS04_pKS16	181223	pKS04_pKS16	pKS04	pKS16	0.112	17483.6	4918.78
181223_pKS04_pKS16	181223	pKS04_pKS16	pKS04	pKS16	0.462	25258.2	20072.1
181223_pKS04_pKS16	181223	pKS04_pKS16	pKS04	pKS16	-0.102	14146.5	4932.25
181223_pKS04_pKS16	181223	pKS04_pKS16	pKS04	pKS16	0.325	27481.5	6432.21
181223_pKS04_pKS16	181223	pKS04_pKS16	pKS04	pKS16	0.441	16866.2	5589.57
181223_pKS04_pKS16	181223	pKS04_pKS16	pKS04	pKS16	0.917	87282	24864.6
181223_pKS04_pKS16	181223	pKS04_pKS16	pKS04	pKS16	0.491	19778	9859.44
181223_pKS04_pKS16	181223	pKS04_pKS16	pKS04	pKS16	-0.163	8881.38	5009.2
181223_pKS04_pKS16	181223	pKS04_pKS16	pKS04	pKS16	0.79	60810.8	52361
181223_pKS04_pKS16	181223	pKS04_pKS16	pKS04	pKS16	0.816	62892.2	11166.7
181223_pKS04_pKS16	181223	pKS04_pKS16	pKS04	pKS16	0.87	77672.8	29015
181223_pKS04_pKS16	181223	pKS04_pKS16	pKS04	pKS16	0.126	11791.1	5183.49
181223_pKS04_pKS16	181223	pKS04_pKS16	pKS04	pKS16	0.451	26156.2	7218.11
181223_pKS04_pKS16	181223	pKS04_pKS16	pKS04	pKS16	0.407	18706.3	6112.01
181223_pKS04_pKS16	181223	pKS04_pKS16	pKS04	pKS16	0.045	44872.8	7188.54
181223_pKS04_pKS16	181223	pKS04_pKS16	pKS04	pKS16	0.023	9971.72	5123.22
181223_pKS04_pKS16	181223	pKS04_pKS16	pKS04	pKS16	0.882	44307.7	39228.4
181223_pKS04_pKS16	181223	pKS04_pKS16	pKS04	pKS16	0.279	17539.5	5947.23
181223_pKS04_pKS16	181223	pKS04_pKS16	pKS04	pKS16	0.409	15685.5	5714.86
181223_pKS04_pKS16	181223	pKS04_pKS16	pKS04	pKS16	0.326	21861.9	5635.23
181223_pKS04_pKS16	181223	pKS04_pKS16	pKS04	pKS16	0.17	15178.8	5821.11
181223_pKS04_pKS16	181223	pKS04_pKS16	pKS04	pKS16	0.75	29128.5	16069.1
181223_pKS04_pKS16	181223	pKS04_pKS16	pKS04	pKS16	0.77	31573	12942.1
181223_pKS04_pKS16	181223	pKS04_pKS16	pKS04	pKS16	0.912	52664.7	17225
181223_pKS04_pKS16	181223	pKS04_pKS16	pKS04	pKS16	0.565	23207.3	6025.89
181223_pKS04_pKS16	181223	pKS04_pKS16	pKS04	pKS16	-0.104	8479.82	4935.51
181223_pKS04_pKS16	181223	pKS04_pKS16	pKS04	pKS16	0.821	31304.5	11559.7
181223_pKS04_pKS16	181223	pKS04_pKS16	pKS04	pKS16	0.145	12553.6	6228.25
181223_pKS04_pKS16	181223	pKS04_pKS16	pKS04	pKS16	0.386	25135	7039.37
181223_pKS04_pKS16	181223	pKS04_pKS16	pKS04	pKS16	0.025	8034.29	4543.49
181223_pKS04_pKS16	181223	pKS04_pKS16	pKS04	pKS16	0.244	8125.87	5611.79
181223_pKS04_pKS16	181223	pKS04_pKS16	pKS04	pKS16	-0.024	6399.74	4495.72
181223_pKS04_pKS16	181223	pKS04_pKS16	pKS04	pKS16	-0.13	7669.52	4786.07
181223_pKS04_pKS16	181223	pKS04_pKS16	pKS04	pKS16	0.846	51182.5	14673.1
181223_pKS04_pKS16	181223	pKS04_pKS16	pKS04	pKS16	0.859	55427.9	26758.6
181223_pKS04_pKS16	181223	pKS04_pKS16	pKS04	pKS16	0.004	15606.6	9001.38
181223_pKS04_pKS16	181223	pKS04_pKS16	pKS04	pKS16	0.055	11485.3	4951.03
181223_pKS04_pKS16	181223	pKS04_pKS16	pKS04	pKS16	0.572	26489.9	7966.34
181223_pKS04_pKS16	181223	pKS04_pKS16	pKS04	pKS16	0.429	15094.2	7519.86
181223_pKS04_pKS16	181223	pKS04_pKS16	pKS04	pKS16	0.356	16770.7	6432.11
181223_pKS04_pKS16	181223	pKS04_pKS16	pKS04	pKS16	0.266	15087.7	10641.3
181223_pKS04_pKS16	181223	pKS04_pKS16	pKS04	pKS16	0.103	10620.4	5240.95
181223_pKS04_pKS16	181223	pKS04_pKS16	pKS04	pKS16	0.904	59714.2	10023.9
181223_pKS04_pKS16	181223	pKS04_pKS16	pKS04	pKS16	0.802	28266.8	12473.2
181223_pKS04_pKS16	181223	pKS04_pKS16	pKS04	pKS16	0.08	8694.65	4492.12
181223_pKS04_pKS16	181223	pKS04_pKS16	pKS04	pKS16	-0.018	7282.22	4710.25
181223_pKS04_pKS16	181223	pKS04_pKS16	pKS04	pKS16	0.127	4989.69	2593.71
181223_pKS04_pKS16	181223	pKS04_pKS16	pKS04	pKS16	0.023	3512.93	2584.17
181223_pKS04_pKS16	181223	pKS04_pKS16	pKS04	pKS16	0.332	39138.3	6227.52
181223_pKS04_pKS16	181223	pKS04_pKS16	pKS04	pKS16	0.144	18408	5088.19
181223_pKS04_pKS16	181223	pKS04_pKS16	pKS04	pKS16	0.908	54690	16981.1
181220_pKS04_pKS16	181220	pKS04_pKS16	pKS04	pKS16	0.928	55829.5	34910.6
181220_pKS04_pKS16	181220	pKS04_pKS16	pKS04	pKS16	0.285	11598.6	4796.71
181220_pKS04_pKS16	181220	pKS04_pKS16	pKS04	pKS16	0.227	15973.4	5204.4
181220_pKS04_pKS16	181220	pKS04_pKS16	pKS04	pKS16	0.226	8886.2	4663.88
181220_pKS04_pKS16	181220	pKS04_pKS16	pKS04	pKS16	0.106	15231.5	5213
181220_pKS04_pKS16	181220	pKS04_pKS16	pKS04	pKS16	0.633	17664.6	6785.33
181220_pKS04_pKS16	181220	pKS04_pKS16	pKS04	pKS16	0.172	11860.5	4720.07
181220_pKS04_pKS16	181220	pKS04_pKS16	pKS04	pKS16	0.852	46333.2	12686.4
181220_pKS04_pKS16	181220	pKS04_pKS16	pKS04	pKS16	0.454	20557.1	5186.57
181220_pKS04_pKS16	181220	pKS04_pKS16	pKS04	pKS16	0.624	31775.7	6493.73
181220_pKS04_pKS16	181220	pKS04_pKS16	pKS04	pKS16	0.123	10274.4	2754.28
181220_pKS04_pKS16	181220	pKS04_pKS16	pKS04	pKS16	0.124	17093.5	5237.81
181220_pKS04_pKS16	181220	pKS04_pKS16	pKS04	pKS16	0.181	8168.98	4585.59
181220_pKS04_pKS16	181220	pKS04_pKS16	pKS04	pKS16	0.79	41039.6	11860.2
181220_pKS04_pKS16	181220	pKS04_pKS16	pKS04	pKS16	0.581	15974.8	5677.91
181220_pKS04_pKS16	181220	pKS04_pKS16	pKS04	pKS16	0.082	6883.37	4403.38
181220_pKS04_pKS16	181220	pKS04_pKS16	pKS04	pKS16	0.013	13059.1	5337.44
181220_pKS04_pKS16	181220	pKS04_pKS16	pKS04	pKS16	0.174	9191.82	4634.58
181220_pKS04_pKS16	181220	pKS04_pKS16	pKS04	pKS16	0.39	12408.3	5441.16
181220_pKS04_pKS16	181220	pKS04_pKS16	pKS04	pKS16	0.778	39824.2	9219.66
181220_pKS04_pKS16	181220	pKS04_pKS16	pKS04	pKS16	-0.092	14462.1	5181.2
181220_pKS04_pKS16	181220	pKS04_pKS16	pKS04	pKS16	0.274	17780.8	4934.32
181220_pKS04_pKS16	181220	pKS04_pKS16	pKS04	pKS16	0.229	17650.4	4931.37
181220_pKS04_pKS16	181220	pKS04_pKS16	pKS04	pKS16	0.525	52659.1	15162.3
181220_pKS04_pKS16	181220	pKS04_pKS16	pKS04	pKS16	0.889	63380.4	17597.1
181220_pKS04_pKS16	181220	pKS04_pKS16	pKS04	pKS16	0.082	5761.72	4287.13
181220_pKS04_pKS16	181220	pKS04_pKS16	pKS04	pKS16	0.142	6423.64	4500.38
181220_pKS04_pKS16	181220	pKS04_pKS16	pKS04	pKS16	0.109	13404.5	4884.2
181220_pKS04_pKS16	181220	pKS04_pKS16	pKS04	pKS16	0.387	26104.6	7473.77
181220_pKS04_pKS16	181220	pKS04_pKS16	pKS04	pKS16	0.283	15735.5	5180.14
181220_pKS04_pKS16	181220	pKS04_pKS16	pKS04	pKS16	0.224	8982.69	4557.55
181220_pKS04_pKS16	181220	pKS04_pKS16	pKS04	pKS16	0.155	9669.48	4692.78
181220_pKS04_pKS16	181220	pKS04_pKS16	pKS04	pKS16	0.065	12110.6	4966.88
181220_pKS04_pKS16	181220	pKS04_pKS16	pKS04	pKS16	0.149	11168.7	4975.76
181220_pKS04_pKS16	181220	pKS04_pKS16	pKS04	pKS16	0.732	49057.6	6474.73
181220_pKS04_pKS16	181220	pKS04_pKS16	pKS04	pKS16	0.26	15037.1	4756.93
181220_pKS04_pKS16	181220	pKS04_pKS16	pKS04	pKS16	0.256	11449.4	5126.48
181220_pKS04_pKS16	181220	pKS04_pKS16	pKS04	pKS16	0.896	45773.1	11152
181220_pKS04_pKS16	181220	pKS04_pKS16	pKS04	pKS16	0.116	6681.74	4528.46
181220_pKS04_pKS16	181220	pKS04_pKS16	pKS04	pKS16	0.656	51176.8	23666.7
181220_pKS04_pKS16	181220	pKS04_pKS16	pKS04	pKS16	0.908	60160.7	18992.5
181220_pKS04_pKS16	181220	pKS04_pKS16	pKS04	pKS16	0.188	11129.4	4491.11
181220_pKS04_pKS16	181220	pKS04_pKS16	pKS04	pKS16	0.004	8000.66	4657.17
181220_pKS04_pKS16	181220	pKS04_pKS16	pKS04	pKS16	0.106	9894.38	4486.09
181220_pKS04_pKS16	181220	pKS04_pKS16	pKS04	pKS16	0.836	49211.5	19846.2
181220_pKS04_pKS16	181220	pKS04_pKS16	pKS04	pKS16	0.302	29252.8	14780
181220_pKS04_pKS16	181220	pKS04_pKS16	pKS04	pKS16	0.328	10461.6	4964.66
181220_pKS04_pKS16	181220	pKS04_pKS16	pKS04	pKS16	0.588	20758.6	6564
181220_pKS04_pKS16	181220	pKS04_pKS16	pKS04	pKS16	0.222	7813.69	4949.99
181220_pKS04_pKS16	181220	pKS04_pKS16	pKS04	pKS16	0.08	11042.8	4579.34
181220_pKS04_pKS16	181220	pKS04_pKS16	pKS04	pKS16	0.291	19547.6	4908.78
181220_pKS04_pKS16	181220	pKS04_pKS16	pKS04	pKS16	0.666	45220.2	11576.9
181220_pKS04_pKS16	181220	pKS04_pKS16	pKS04	pKS16	0.823	31436.7	11412.8
181220_pKS04_pKS16	181220	pKS04_pKS16	pKS04	pKS16	0.92	56391.3	19205.3
181220_pKS04_pKS16	181220	pKS04_pKS16	pKS04	pKS16	0.394	9816.15	5944.58
181220_pKS04_pKS16	181220	pKS04_pKS16	pKS04	pKS16	0.765	26329.7	9798.93
181220_pKS04_pKS16	181220	pKS04_pKS16	pKS04	pKS16	0.181	7588.43	4557.76
181220_pKS04_pKS16	181220	pKS04_pKS16	pKS04	pKS16	0.503	10971.1	5008.86
181220_pKS04_pKS16	181220	pKS04_pKS16	pKS04	pKS16	0.033	17510.2	5572.19
181220_pKS04_pKS16	181220	pKS04_pKS16	pKS04	pKS16	0.055	8337.63	4628.55
181220_pKS04_pKS16	181220	pKS04_pKS16	pKS04	pKS16	0.264	7570.14	4533.49
181220_pKS04_pKS16	181220	pKS04_pKS16	pKS04	pKS16	0.518	28231.7	5904.92
181220_pKS04_pKS16	181220	pKS04_pKS16	pKS04	pKS16	0.026	15857.3	4678.57
181220_pKS04_pKS16	181220	pKS04_pKS16	pKS04	pKS16	0.659	18981.1	8901.53
181220_pKS04_pKS16	181220	pKS04_pKS16	pKS04	pKS16	0.395	27129.3	5538.38
181220_pKS04_pKS16	181220	pKS04_pKS16	pKS04	pKS16	0.123	12327.5	4873.35
181220_pKS04_pKS16	181220	pKS04_pKS16	pKS04	pKS16	0.779	69059.5	25279.6
181220_pKS04_pKS16	181220	pKS04_pKS16	pKS04	pKS16	-0.083	8133.8	4804.24
181220_pKS04_pKS16	181220	pKS04_pKS16	pKS04	pKS16	0.144	8839.86	4697.48
181220_pKS04_pKS16	181220	pKS04_pKS16	pKS04	pKS16	0.369	12385.5	5296.01
181220_pKS04_pKS16	181220	pKS04_pKS16	pKS04	pKS16	0.71	31359.1	7869.42
181220_pKS04_pKS16	181220	pKS04_pKS16	pKS04	pKS16	0.482	20536	8833.61
181220_pKS04_pKS16	181220	pKS04_pKS16	pKS04	pKS16	-0.092	16330.7	8050.54
181220_pKS04_pKS16	181220	pKS04_pKS16	pKS04	pKS16	0.684	23890.7	5365.34
181220_pKS04_pKS16	181220	pKS04_pKS16	pKS04	pKS16	-0.051	8038.22	4844.97
181220_pKS04_pKS16	181220	pKS04_pKS16	pKS04	pKS16	0.818	27479.4	10682.2
181220_pKS04_pKS16	181220	pKS04_pKS16	pKS04	pKS16	0.794	47964	11881.2
181220_pKS04_pKS16	181220	pKS04_pKS16	pKS04	pKS16	0.574	24030.4	9070.4
181220_pKS04_pKS16	181220	pKS04_pKS16	pKS04	pKS16	0.917	72969.2	28836.7
181220_pKS04_pKS16	181220	pKS04_pKS16	pKS04	pKS16	0.031	15893.1	5301.07
181220_pKS04_pKS16	181220	pKS04_pKS16	pKS04	pKS16	0.235	10655.7	4547.82
181220_pKS04_pKS16	181220	pKS04_pKS16	pKS04	pKS16	0.584	15857.9	6430.16
181220_pKS04_pKS16	181220	pKS04_pKS16	pKS04	pKS16	0.847	33717.6	8549.97
181220_pKS04_pKS16	181220	pKS04_pKS16	pKS04	pKS16	0.207	6882.67	4528.4
181220_pKS04_pKS16	181220	pKS04_pKS16	pKS04	pKS16	0.897	43243.5	17069
181220_pKS04_pKS16	181220	pKS04_pKS16	pKS04	pKS16	0.585	26346.1	6283.49
181220_pKS04_pKS16	181220	pKS04_pKS16	pKS04	pKS16	0.302	13197.7	5607.37
181220_pKS04_pKS16	181220	pKS04_pKS16	pKS04	pKS16	0.083	5825.04	4502.24
181220_pKS04_pKS16	181220	pKS04_pKS16	pKS04	pKS16	0.444	39292	8090.78
181220_pKS04_pKS16	181220	pKS04_pKS16	pKS04	pKS16	0.193	23021.6	4675.4
181220_pKS04_pKS16	181220	pKS04_pKS16	pKS04	pKS16	0.309	14687	6534.37
181220_pKS04_pKS16	181220	pKS04_pKS16	pKS04	pKS16	0.034	15831.5	4842.81
181220_pKS04_pKS16	181220	pKS04_pKS16	pKS04	pKS16	0.242	7068.09	4404.63
181220_pKS04_pKS16	181220	pKS04_pKS16	pKS04	pKS16	0.136	7210	4449.38
181220_pKS04_pKS16	181220	pKS04_pKS16	pKS04	pKS16	0.209	10447.2	4927.86
181220_pKS04_pKS16	181220	pKS04_pKS16	pKS04	pKS16	0.103	6511.1	4625.59
181220_pKS04_pKS16	181220	pKS04_pKS16	pKS04	pKS16	0.134	22007.3	4959.26
181220_pKS04_pKS16	181220	pKS04_pKS16	pKS04	pKS16	-0.007	9661.89	4964.84
181220_pKS04_pKS16	181220	pKS04_pKS16	pKS04	pKS16	0.909	33811.1	18738.8
181220_pKS04_pKS16	181220	pKS04_pKS16	pKS04	pKS16	0.141	7497.49	4498.58
181220_pKS04_pKS16	181220	pKS04_pKS16	pKS04	pKS16	0.087	6045.52	4534.5
181220_pKS04_pKS16	181220	pKS04_pKS16	pKS04	pKS16	-0.022	5863.3	4767.44
181220_pKS04_pKS16	181220	pKS04_pKS16	pKS04	pKS16	0.531	26623	5210.29
181220_pKS04_pKS16	181220	pKS04_pKS16	pKS04	pKS16	0.156	23226.1	4950.15
181220_pKS04_pKS16	181220	pKS04_pKS16	pKS04	pKS16	0.715	28620.7	8241.84
181220_pKS04_pKS16	181220	pKS04_pKS16	pKS04	pKS16	0.89	36654.8	14901.1
181220_pKS04_pKS16	181220	pKS04_pKS16	pKS04	pKS16	0.694	49764.5	7483.01
181220_pKS04_pKS16	181220	pKS04_pKS16	pKS04	pKS16	-0.017	6460.95	4713.85
181220_pKS04_pKS16	181220	pKS04_pKS16	pKS04	pKS16	0.867	32885.3	10586.2
181220_pKS04_pKS16	181220	pKS04_pKS16	pKS04	pKS16	0.932	77737.9	11445.1
181220_pKS04_pKS16	181220	pKS04_pKS16	pKS04	pKS16	0.904	66334.2	20390.8
181220_pKS04_pKS16	181220	pKS04_pKS16	pKS04	pKS16	0.624	43472.6	19099.6
181220_pKS04_pKS16	181220	pKS04_pKS16	pKS04	pKS16	-0.064	10825.9	4709
181220_pKS04_pKS16	181220	pKS04_pKS16	pKS04	pKS16	0.777	29502.4	6181.67
181220_pKS04_pKS16	181220	pKS04_pKS16	pKS04	pKS16	0.599	20529.9	5990.92
181220_pKS04_pKS16	181220	pKS04_pKS16	pKS04	pKS16	-0.094	7079.64	4746.35
181220_pKS04_pKS16	181220	pKS04_pKS16	pKS04	pKS16	0.902	30897.5	11194.2
181220_pKS04_pKS16	181220	pKS04_pKS16	pKS04	pKS16	0.242	10388.8	5048.62
181220_pKS04_pKS16	181220	pKS04_pKS16	pKS04	pKS16	0.934	52211.9	19540.7
181220_pKS04_pKS16	181220	pKS04_pKS16	pKS04	pKS16	0.199	10666.8	4506.24
181220_pKS04_pKS16	181220	pKS04_pKS16	pKS04	pKS16	0.936	67180.3	39947.8
181220_pKS04_pKS16	181220	pKS04_pKS16	pKS04	pKS16	0.94	84165.5	15687
181220_pKS04_pKS16	181220	pKS04_pKS16	pKS04	pKS16	0.737	49544.5	11999.2
181220_pKS04_pKS16	181220	pKS04_pKS16	pKS04	pKS16	0.031	7825.82	4584.19
181220_pKS04_pKS16	181220	pKS04_pKS16	pKS04	pKS16	0.427	20590.2	5566.06
181220_pKS04_pKS16	181220	pKS04_pKS16	pKS04	pKS16	0.15	13008.8	4609.74
181220_pKS04_pKS16	181220	pKS04_pKS16	pKS04	pKS16	0.065	9914.1	4728.18
181220_pKS04_pKS16	181220	pKS04_pKS16	pKS04	pKS16	0.014	6274.29	4609.31
181215_pKS04_pKS23	181215	pKS04_pKS23	pKS04	pKS23	-0.096	2904.03	2069.07
181215_pKS04_pKS23	181215	pKS04_pKS23	pKS04	pKS23	0.062	13796.2	4848.99
181215_pKS04_pKS23	181215	pKS04_pKS23	pKS04	pKS23	0.147	39944.3	7528.71
181215_pKS04_pKS23	181215	pKS04_pKS23	pKS04	pKS23	-0.344	49649.6	6274.96
181215_pKS04_pKS23	181215	pKS04_pKS23	pKS04	pKS23	0.534	57210.8	25021.1
181215_pKS04_pKS23	181215	pKS04_pKS23	pKS04	pKS23	0.255	10003.6	4573.85
181215_pKS04_pKS23	181215	pKS04_pKS23	pKS04	pKS23	0.088	7226.86	5173.82
181215_pKS04_pKS23	181215	pKS04_pKS23	pKS04	pKS23	0.445	20339.4	7916.55
181215_pKS04_pKS23	181215	pKS04_pKS23	pKS04	pKS23	0.146	7288.53	4510.23
181215_pKS04_pKS23	181215	pKS04_pKS23	pKS04	pKS23	-0.374	27224	6833.25
181215_pKS04_pKS23	181215	pKS04_pKS23	pKS04	pKS23	0.345	59538.6	43649.4
181215_pKS04_pKS23	181215	pKS04_pKS23	pKS04	pKS23	0.495	29488.1	7423.19
181215_pKS04_pKS23	181215	pKS04_pKS23	pKS04	pKS23	0.078	8258.21	5272.66
181215_pKS04_pKS23	181215	pKS04_pKS23	pKS04	pKS23	-0.14	13567.6	9138.84
181215_pKS04_pKS23	181215	pKS04_pKS23	pKS04	pKS23	-0.142	18144.9	5726.78
181215_pKS04_pKS23	181215	pKS04_pKS23	pKS04	pKS23	0.294	23522.2	4075.4
181215_pKS04_pKS23	181215	pKS04_pKS23	pKS04	pKS23	0.072	4836.77	3166.88
181215_pKS04_pKS23	181215	pKS04_pKS23	pKS04	pKS23	0.307	115073	25052.9
181215_pKS04_pKS23	181215	pKS04_pKS23	pKS04	pKS23	0.342	54369	20421
181215_pKS04_pKS23	181215	pKS04_pKS23	pKS04	pKS23	0.103	15859.8	6148.14
181215_pKS04_pKS23	181215	pKS04_pKS23	pKS04	pKS23	0.737	28062.9	14493.1
181215_pKS04_pKS23	181215	pKS04_pKS23	pKS04	pKS23	0.058	6401.57	4781.38
181215_pKS04_pKS23	181215	pKS04_pKS23	pKS04	pKS23	-0.101	14631.3	5194.74
181215_pKS04_pKS23	181215	pKS04_pKS23	pKS04	pKS23	0.387	44826.6	7931.25
181215_pKS04_pKS23	181215	pKS04_pKS23	pKS04	pKS23	0.4	26356.3	5415.03
181215_pKS04_pKS23	181215	pKS04_pKS23	pKS04	pKS23	0.155	6645.18	4403.25
181215_pKS04_pKS23	181215	pKS04_pKS23	pKS04	pKS23	0.12	48270	19478.8
181215_pKS04_pKS23	181215	pKS04_pKS23	pKS04	pKS23	-0.227	24237.9	13010.3
181215_pKS04_pKS23	181215	pKS04_pKS23	pKS04	pKS23	0.171	14930.6	17978.5
181215_pKS04_pKS23	181215	pKS04_pKS23	pKS04	pKS23	0.111	7726.29	7555.93
181215_pKS04_pKS23	181215	pKS04_pKS23	pKS04	pKS23	0.896	68650.1	28074.2
181215_pKS04_pKS23	181215	pKS04_pKS23	pKS04	pKS23	0.25	29757	9676.74
181215_pKS04_pKS23	181215	pKS04_pKS23	pKS04	pKS23	0.189	9069.79	4461.18
181215_pKS04_pKS23	181215	pKS04_pKS23	pKS04	pKS23	0.648	22368.3	11004.6
181215_pKS04_pKS23	181215	pKS04_pKS23	pKS04	pKS23	-0.178	20908.9	6957.21
181215_pKS04_pKS23	181215	pKS04_pKS23	pKS04	pKS23	-0.221	13577.8	10232.4
181215_pKS04_pKS23	181215	pKS04_pKS23	pKS04	pKS23	0.227	59011.8	29419.7
181215_pKS04_pKS23	181215	pKS04_pKS23	pKS04	pKS23	0.109	16702.8	12694.2
181215_pKS04_pKS23	181215	pKS04_pKS23	pKS04	pKS23	0.478	30718.1	15331.8
181215_pKS04_pKS23	181215	pKS04_pKS23	pKS04	pKS23	0.684	95238.6	29077.8
181215_pKS04_pKS23	181215	pKS04_pKS23	pKS04	pKS23	0.899	49369.2	24319.2
181215_pKS04_pKS23	181215	pKS04_pKS23	pKS04	pKS23	0.582	30275.7	14510.9
181215_pKS04_pKS23	181215	pKS04_pKS23	pKS04	pKS23	0.237	22698.8	4780.55
181215_pKS04_pKS23	181215	pKS04_pKS23	pKS04	pKS23	0.602	21826.8	8003.96
181215_pKS04_pKS23	181215	pKS04_pKS23	pKS04	pKS23	0.126	21707.7	8560.39
181215_pKS04_pKS23	181215	pKS04_pKS23	pKS04	pKS23	-0.311	15210.2	10040.1
181215_pKS04_pKS23	181215	pKS04_pKS23	pKS04	pKS23	0.352	9533.15	6083.75
181215_pKS04_pKS23	181215	pKS04_pKS23	pKS04	pKS23	0.276	16379.6	5029.87
181215_pKS04_pKS23	181215	pKS04_pKS23	pKS04	pKS23	0.009	14240.5	11691.1
181215_pKS04_pKS23	181215	pKS04_pKS23	pKS04	pKS23	-0.298	13273.4	11596.8
181215_pKS04_pKS23	181215	pKS04_pKS23	pKS04	pKS23	-0.141	9153.41	6692.65
181215_pKS04_pKS23	181215	pKS04_pKS23	pKS04	pKS23	0.273	23732.8	11101.1
181215_pKS04_pKS23	181215	pKS04_pKS23	pKS04	pKS23	-0.079	11101.3	5888.57
181215_pKS04_pKS23	181215	pKS04_pKS23	pKS04	pKS23	-0.012	12103.5	5446.28
181215_pKS04_pKS16	181215	pKS04_pKS16	pKS04	pKS16	-0.08	3972.57	2618.95
181215_pKS04_pKS16	181215	pKS04_pKS16	pKS04	pKS16	0.046	3468.45	2582.43
181215_pKS04_pKS16	181215	pKS04_pKS16	pKS04	pKS16	0.924	61239.4	11957.5
181215_pKS04_pKS16	181215	pKS04_pKS16	pKS04	pKS16	0.864	46992.9	6700.18
181215_pKS04_pKS16	181215	pKS04_pKS16	pKS04	pKS16	0.344	17167	4910.3
181215_pKS04_pKS16	181215	pKS04_pKS16	pKS04	pKS16	0.204	6983.06	4445.9
181215_pKS04_pKS16	181215	pKS04_pKS16	pKS04	pKS16	0.339	12898.5	5404.67
181215_pKS04_pKS16	181215	pKS04_pKS16	pKS04	pKS16	-0.02	4832.01	4453.8
181215_pKS04_pKS16	181215	pKS04_pKS16	pKS04	pKS16	0.884	61618.9	11941.2
181215_pKS04_pKS16	181215	pKS04_pKS16	pKS04	pKS16	0.805	19565.6	5661.76
181215_pKS04_pKS16	181215	pKS04_pKS16	pKS04	pKS16	0.075	5635.05	4444.5
181215_pKS04_pKS16	181215	pKS04_pKS16	pKS04	pKS16	0.003	7528.49	4528.19
181215_pKS04_pKS16	181215	pKS04_pKS16	pKS04	pKS16	0.486	10939.4	5214.65
181215_pKS04_pKS16	181215	pKS04_pKS16	pKS04	pKS16	0.106	6450.44	4515.56
181215_pKS04_pKS16	181215	pKS04_pKS16	pKS04	pKS16	0.615	27017.4	5178.37
181215_pKS04_pKS16	181215	pKS04_pKS16	pKS04	pKS16	0.284	11796.1	4626.63
181215_pKS04_pKS16	181215	pKS04_pKS16	pKS04	pKS16	0.182	8138.65	4467.24
181215_pKS04_pKS16	181215	pKS04_pKS16	pKS04	pKS16	0.247	7468.5	4630.22
181215_pKS04_pKS16	181215	pKS04_pKS16	pKS04	pKS16	0.199	16155.4	4755.95
181215_pKS04_pKS16	181215	pKS04_pKS16	pKS04	pKS16	0.334	23789	5299.92
181215_pKS04_pKS16	181215	pKS04_pKS16	pKS04	pKS16	0.647	13049.8	5291.35
181215_pKS04_pKS16	181215	pKS04_pKS16	pKS04	pKS16	0.086	10274.8	4542.76
181215_pKS04_pKS16	181215	pKS04_pKS16	pKS04	pKS16	0.661	63370.8	7177.87
181215_pKS04_pKS16	181215	pKS04_pKS16	pKS04	pKS16	0.126	10471	3752.52
181215_pKS04_pKS16	181215	pKS04_pKS16	pKS04	pKS16	0.413	11798.5	6347.94
181215_pKS04_pKS16	181215	pKS04_pKS16	pKS04	pKS16	0.734	19035.7	5681.66
181215_pKS04_pKS16	181215	pKS04_pKS16	pKS04	pKS16	0.318	13658.5	6218.47
181215_pKS04_pKS16	181215	pKS04_pKS16	pKS04	pKS16	0.261	13996.7	5324.27
181215_pKS04_pKS16	181215	pKS04_pKS16	pKS04	pKS16	0.373	29198.3	6171.7
181215_pKS04_pKS16	181215	pKS04_pKS16	pKS04	pKS16	0.145	7462.22	4547.85
181215_pKS04_pKS16	181215	pKS04_pKS16	pKS04	pKS16	0.906	26264.1	7269.66
181215_pKS04_pKS16	181215	pKS04_pKS16	pKS04	pKS16	0.85	47876.1	11664.6
181215_pKS04_pKS16	181215	pKS04_pKS16	pKS04	pKS16	0.829	35514.7	9201.43
181215_pKS04_pKS16	181215	pKS04_pKS16	pKS04	pKS16	0.15	13539.5	4756.25
181215_pKS04_pKS16	181215	pKS04_pKS16	pKS04	pKS16	0.041	6326.51	4594.62
181215_pKS04_pKS16	181215	pKS04_pKS16	pKS04	pKS16	0.078	9594.97	4666.69
181215_pKS04_pKS16	181215	pKS04_pKS16	pKS04	pKS16	0.922	42050.9	15174.6
181215_pKS04_pKS16	181215	pKS04_pKS16	pKS04	pKS16	0.269	16753	4570.1
181215_pKS04_pKS16	181215	pKS04_pKS16	pKS04	pKS16	-0.06	16630.1	5011.82
181215_pKS04_pKS16	181215	pKS04_pKS16	pKS04	pKS16	0.243	20940.5	5169.31
181215_pKS04_pKS16	181215	pKS04_pKS16	pKS04	pKS16	0.927	109896	31889
181215_pKS04_pKS16	181215	pKS04_pKS16	pKS04	pKS16	0.471	9115.94	5096.42
181215_pKS04_pKS16	181215	pKS04_pKS16	pKS04	pKS16	0	20905	5832.15
181215_pKS04_pKS16	181215	pKS04_pKS16	pKS04	pKS16	0.829	23115.3	7316.46
181215_pKS04_pKS16	181215	pKS04_pKS16	pKS04	pKS16	0.877	45458.3	8133.28
181215_pKS04_pKS16	181215	pKS04_pKS16	pKS04	pKS16	0.094	9049.79	4629.61
181215_pKS04_pKS16	181215	pKS04_pKS16	pKS04	pKS16	0.919	48834.8	8609.72
181215_pKS04_pKS16	181215	pKS04_pKS16	pKS04	pKS16	0.534	15609.1	5209.56
181215_pKS04_pKS16	181215	pKS04_pKS16	pKS04	pKS16	0.654	13252.4	7330.18
181215_pKS04_pKS16	181215	pKS04_pKS16	pKS04	pKS16	0.419	2557.43	1702.99
181215_pKS04_pKS16	181215	pKS04_pKS16	pKS04	pKS16	0.616	18793.8	5949.46
181215_pKS04_pKS16	181215	pKS04_pKS16	pKS04	pKS16	0.839	44936	7100.8
181215_pKS04_pKS16	181215	pKS04_pKS16	pKS04	pKS16	0.82	35474.1	7529.56
181215_pKS04_pKS16	181215	pKS04_pKS16	pKS04	pKS16	0.497	14687.7	6099.11
181215_pKS04_pKS16	181215	pKS04_pKS16	pKS04	pKS16	0.071	20068.4	4708.39
181215_pKS04_pKS16	181215	pKS04_pKS16	pKS04	pKS16	0.065	5714.38	4371
181215_pKS04_pKS16	181215	pKS04_pKS16	pKS04	pKS16	0.687	29237.5	6078.23
181215_pKS04_pKS16	181215	pKS04_pKS16	pKS04	pKS16	0.084	8958.6	4950.39
181215_pKS04_pKS16	181215	pKS04_pKS16	pKS04	pKS16	0.184	6933.46	4512.33
181215_pKS04_pKS16	181215	pKS04_pKS16	pKS04	pKS16	0.099	7974.48	4556.69
181215_pKS04_pKS16	181215	pKS04_pKS16	pKS04	pKS16	0.101	6894.81	4709.85
181215_pKS04_pKS16	181215	pKS04_pKS16	pKS04	pKS16	0.937	56177.2	13667.4
181215_pKS04_pKS16	181215	pKS04_pKS16	pKS04	pKS16	-0.127	20620.5	5340.8
181215_pKS04_pKS16	181215	pKS04_pKS16	pKS04	pKS16	0.188	16666.3	4560.81
181215_pKS04_pKS16	181215	pKS04_pKS16	pKS04	pKS16	0.163	11779.4	4952.37
181215_pKS04_pKS16	181215	pKS04_pKS16	pKS04	pKS16	0.174	23672.6	5333.05
181215_pKS04_pKS16	181215	pKS04_pKS16	pKS04	pKS16	0.052	23261	5594.23
181215_pKS04_pKS16	181215	pKS04_pKS16	pKS04	pKS16	-0.039	13767.2	4714.4
181215_pKS04_pKS16	181215	pKS04_pKS16	pKS04	pKS16	0.649	20795.9	6828.41
181215_pKS04_pKS16	181215	pKS04_pKS16	pKS04	pKS16	0.452	30307	5774.22
181215_pKS04_pKS16	181215	pKS04_pKS16	pKS04	pKS16	0.764	12376.4	6160.82
181215_pKS04_pKS16	181215	pKS04_pKS16	pKS04	pKS16	0.103	7380.12	4604.34
181215_pKS04_pKS16	181215	pKS04_pKS16	pKS04	pKS16	-0.023	5536.79	4612.6
181215_pKS04_pKS16	181215	pKS04_pKS16	pKS04	pKS16	0.934	73655.5	27795.7
181215_pKS04_pKS16	181215	pKS04_pKS16	pKS04	pKS16	0.535	29076.4	6619.64
181215_pKS04_pKS16	181215	pKS04_pKS16	pKS04	pKS16	0.93	61916.1	27346.7
181215_pKS04_pKS16	181215	pKS04_pKS16	pKS04	pKS16	0.942	53569.2	23461.2
181215_pKS04_pKS16	181215	pKS04_pKS16	pKS04	pKS16	0.195	17724.9	4572.94
181215_pKS04_pKS16	181215	pKS04_pKS16	pKS04	pKS16	0.029	7098.57	4682.84
181215_pKS04_pKS16	181215	pKS04_pKS16	pKS04	pKS16	0.258	63846.8	4819.51
181215_pKS04_pKS16	181215	pKS04_pKS16	pKS04	pKS16	0.73	19854.9	6137.13
181215_pKS04_pKS16	181215	pKS04_pKS16	pKS04	pKS16	0.335	11243.3	4728.63
181215_pKS04_pKS16	181215	pKS04_pKS16	pKS04	pKS16	0.693	39251.7	8424.12
181215_pKS04_pKS16	181215	pKS04_pKS16	pKS04	pKS16	0.044	8557.56	4903.23
181215_pKS04_pKS16	181215	pKS04_pKS16	pKS04	pKS16	0.097	5468.6	4474.93
181215_pKS04_pKS16	181215	pKS04_pKS16	pKS04	pKS16	0.657	22466.5	5349.09
181215_pKS04_pKS16	181215	pKS04_pKS16	pKS04	pKS16	0.918	46363.5	10940.2
181215_pKS04_pKS16	181215	pKS04_pKS16	pKS04	pKS16	0.857	71190.7	8814.68
181215_pKS04_pKS16	181215	pKS04_pKS16	pKS04	pKS16	0.95	46323.9	12276.1
181215_pKS04_pKS16	181215	pKS04_pKS16	pKS04	pKS16	0.676	16322.6	5861.93
181215_pKS04_pKS16	181215	pKS04_pKS16	pKS04	pKS16	0.062	4706.41	3109.69
181215_pKS04_pKS16	181215	pKS04_pKS16	pKS04	pKS16	0.82	35942.5	6459.98
181215_pKS04_pKS16	181215	pKS04_pKS16	pKS04	pKS16	0.438	14107	4866.98
181215_pKS04_pKS16	181215	pKS04_pKS16	pKS04	pKS16	0.543	28846.6	5076.69
181215_pKS04_pKS16	181215	pKS04_pKS16	pKS04	pKS16	0.35	24787	7770.55
181215_pKS04_pKS16	181215	pKS04_pKS16	pKS04	pKS16	0.956	43335.4	11506.1
181215_pKS04_pKS16	181215	pKS04_pKS16	pKS04	pKS16	0.886	131834	51891
181215_pKS04_pKS16	181215	pKS04_pKS16	pKS04	pKS16	0.901	72449.4	24978.8
181215_pKS04_pKS16	181215	pKS04_pKS16	pKS04	pKS16	0.796	21893.4	8228.4
181215_pKS04_pKS16	181215	pKS04_pKS16	pKS04	pKS16	0.196	13660.4	4846.1
181215_pKS04_pKS16	181215	pKS04_pKS16	pKS04	pKS16	0.115	13988.6	3160.79
181215_pKS04_pKS16	181215	pKS04_pKS16	pKS04	pKS16	0.869	42052.4	9284.9
181215_pKS04_pKS21	181215	pKS04_pKS21	pKS04	pKS21	-0.017	1341.18	1495.75
181215_pKS04_pKS21	181215	pKS04_pKS21	pKS04	pKS21	0.036	2218.12	2413.63
181215_pKS04_pKS21	181215	pKS04_pKS21	pKS04	pKS21	0.626	12453.3	7990.39
181215_pKS04_pKS21	181215	pKS04_pKS21	pKS04	pKS21	0.094	6096.61	4480.05
181215_pKS04_pKS21	181215	pKS04_pKS21	pKS04	pKS21	0.175	14293.7	7063.43
181215_pKS04_pKS21	181215	pKS04_pKS21	pKS04	pKS21	0.24	8492.25	5721.36
181215_pKS04_pKS21	181215	pKS04_pKS21	pKS04	pKS21	0.129	5917.08	5142.91
181215_pKS04_pKS21	181215	pKS04_pKS21	pKS04	pKS21	0.082	5494.45	4476.51
181215_pKS04_pKS21	181215	pKS04_pKS21	pKS04	pKS21	0.438	16837.4	5301.35
181215_pKS04_pKS21	181215	pKS04_pKS21	pKS04	pKS21	0.571	18341.3	9491.69
181215_pKS04_pKS21	181215	pKS04_pKS21	pKS04	pKS21	0.175	12359.8	5538.44
181215_pKS04_pKS21	181215	pKS04_pKS21	pKS04	pKS21	0.127	6819.17	4654.19
181215_pKS04_pKS21	181215	pKS04_pKS21	pKS04	pKS21	0.326	8805.38	5142
181215_pKS04_pKS21	181215	pKS04_pKS21	pKS04	pKS21	0.018	5488.29	4445.05
181215_pKS04_pKS21	181215	pKS04_pKS21	pKS04	pKS21	0.029	5011.97	4317.44
181215_pKS04_pKS21	181215	pKS04_pKS21	pKS04	pKS21	0.251	5115.96	4585.96
181215_pKS04_pKS21	181215	pKS04_pKS21	pKS04	pKS21	0.091	5763.22	4425.42
181215_pKS04_pKS21	181215	pKS04_pKS21	pKS04	pKS21	0.603	28703	8671.12
181215_pKS04_pKS21	181215	pKS04_pKS21	pKS04	pKS21	0.094	22829	5941.86
181215_pKS04_pKS21	181215	pKS04_pKS21	pKS04	pKS21	0.147	33791.7	5914.21
181215_pKS04_pKS21	181215	pKS04_pKS21	pKS04	pKS21	0.094	24585.9	6811.52
181215_pKS04_pKS21	181215	pKS04_pKS21	pKS04	pKS21	0.054	90378.1	59511.4
181215_pKS04_pKS21	181215	pKS04_pKS21	pKS04	pKS21	-0.561	81472.8	77687.6
181215_pKS04_pKS21	181215	pKS04_pKS21	pKS04	pKS21	0.126	6504.18	4703.6
181215_pKS04_pKS21	181215	pKS04_pKS21	pKS04	pKS21	0.173	11574.3	5418.32
181215_pKS04_pKS21	181215	pKS04_pKS21	pKS04	pKS21	0.911	42320.6	8056.09
181215_pKS04_pKS21	181215	pKS04_pKS21	pKS04	pKS21	0.684	22441.8	9599.45
181215_pKS04_pKS21	181215	pKS04_pKS21	pKS04	pKS21	0.258	18129.1	10750.6
181215_pKS04_pKS21	181215	pKS04_pKS21	pKS04	pKS21	0.589	28398.4	14997.9
181215_pKS04_pKS21	181215	pKS04_pKS21	pKS04	pKS21	-0.094	84337.9	37773
181215_pKS04_pKS21	181215	pKS04_pKS21	pKS04	pKS21	0.517	47607	45936
181215_pKS04_pKS21	181215	pKS04_pKS21	pKS04	pKS21	-0.448	103061	80141.8
181215_pKS04_pKS21	181215	pKS04_pKS21	pKS04	pKS21	-0.837	118663	51695.3
181215_pKS04_pKS21	181215	pKS04_pKS21	pKS04	pKS21	0.279	20070.1	34983.7
181215_pKS04_pKS21	181215	pKS04_pKS21	pKS04	pKS21	0.37	26329.7	7210.7
181215_pKS04_pKS21	181215	pKS04_pKS21	pKS04	pKS21	0.611	100465	63380
181215_pKS04_pKS21	181215	pKS04_pKS21	pKS04	pKS21	0.213	13129.2	4707.69
181215_pKS04_pKS21	181215	pKS04_pKS21	pKS04	pKS21	-0.264	92663.7	54347.1
181215_pKS04_pKS21	181215	pKS04_pKS21	pKS04	pKS21	0.298	15652.4	5370.31
181215_pKS04_pKS21	181215	pKS04_pKS21	pKS04	pKS21	0.516	6772.07	5575.54
181215_pKS04_pKS21	181215	pKS04_pKS21	pKS04	pKS21	0.307	15728.3	5099.32
181215_pKS04_pKS21	181215	pKS04_pKS21	pKS04	pKS21	0.66	25252.5	8343.69
181215_pKS04_pKS21	181215	pKS04_pKS21	pKS04	pKS21	-0.504	58548.6	67467.7
181215_pKS04_pKS21	181215	pKS04_pKS21	pKS04	pKS21	0.024	5614.38	4502.67
181215_pKS04_pKS21	181215	pKS04_pKS21	pKS04	pKS21	0.382	25075.7	21240.8
181215_pKS04_pKS21	181215	pKS04_pKS21	pKS04	pKS21	0.437	20531.6	9390.47
181215_pKS04_pKS21	181215	pKS04_pKS21	pKS04	pKS21	0.31	49933.8	65912.1
181215_pKS04_pKS21	181215	pKS04_pKS21	pKS04	pKS21	0.534	31486.9	32327
181215_pKS04_pKS21	181215	pKS04_pKS21	pKS04	pKS21	-0.065	24754.1	34816.3
181215_pKS04_pKS21	181215	pKS04_pKS21	pKS04	pKS21	0.013	8905.16	5371.35
181215_pKS04_pKS21	181215	pKS04_pKS21	pKS04	pKS21	0.49	13934.5	16047.7
181215_pKS04_pKS21	181215	pKS04_pKS21	pKS04	pKS21	0.05	6398.37	4722.48
181215_pKS04_pKS21	181215	pKS04_pKS21	pKS04	pKS21	0.114	5950.37	4854.76
181215_pKS04_pKS21	181215	pKS04_pKS21	pKS04	pKS21	0.062	10617.1	4956.85
181215_pKS04_pKS21	181215	pKS04_pKS21	pKS04	pKS21	0.652	13471.9	7910.33
181215_pKS04_pKS21	181215	pKS04_pKS21	pKS04	pKS21	0.362	9078.32	7015.32
181215_pKS04_pKS21	181215	pKS04_pKS21	pKS04	pKS21	0.155	50344.3	14084.7
181215_pKS04_pKS21	181215	pKS04_pKS21	pKS04	pKS21	-0.103	23707.1	32479.9
181215_pKS04_pKS21	181215	pKS04_pKS21	pKS04	pKS21	0.245	20328.9	5166.94
181215_pKS04_pKS21	181215	pKS04_pKS21	pKS04	pKS21	-0.211	8699.93	7614.74
181215_pKS04_pKS21	181215	pKS04_pKS21	pKS04	pKS21	0.373	43712.6	19517.4
181215_pKS04_pKS21	181215	pKS04_pKS21	pKS04	pKS21	0.157	16439.7	4645.62
181215_pKS04_pKS21	181215	pKS04_pKS21	pKS04	pKS21	0.208	10691.2	4667.23
181215_pKS04_pKS21	181215	pKS04_pKS21	pKS04	pKS21	0.279	13561	5565.54
181215_pKS04_pKS21	181215	pKS04_pKS21	pKS04	pKS21	0.375	18768	6958.34
181215_pKS04_pKS21	181215	pKS04_pKS21	pKS04	pKS21	0.304	31131.6	28841.9
181215_pKS04_pKS21	181215	pKS04_pKS21	pKS04	pKS21	0.416	19617.8	7036.48
181215_pKS04_pKS21	181215	pKS04_pKS21	pKS04	pKS21	0.168	6866.82	4498.01
181215_pKS04_pKS21	181215	pKS04_pKS21	pKS04	pKS21	0.318	10517	8166.17
181215_pKS04_pKS21	181215	pKS04_pKS21	pKS04	pKS21	0.309	18596.6	8023.56
181215_pKS04_pKS21	181215	pKS04_pKS21	pKS04	pKS21	0.17	7871.83	4504.8
181215_pKS04_pKS21	181215	pKS04_pKS21	pKS04	pKS21	0.096	6104.48	4507.21
181215_pKS04_pKS21	181215	pKS04_pKS21	pKS04	pKS21	0.014	6461.87	4491.05
181215_pKS04_pKS21	181215	pKS04_pKS21	pKS04	pKS21	0.035	52458.6	79053.9
181215_pKS04_pKS21	181215	pKS04_pKS21	pKS04	pKS21	0.405	14242.5	5069.87
181215_pKS04_pKS21	181215	pKS04_pKS21	pKS04	pKS21	0.453	16935.7	5778.4
181215_pKS04_pKS21	181215	pKS04_pKS21	pKS04	pKS21	0.175	14242.8	5906.2
181215_pKS04_pKS21	181215	pKS04_pKS21	pKS04	pKS21	0.144	8731.63	6829.72
181215_pKS04_pKS21	181215	pKS04_pKS21	pKS04	pKS21	0.327	29286.3	28167.5
181215_pKS04_pKS21	181215	pKS04_pKS21	pKS04	pKS21	0.127	20459	14892.9
181215_pKS04_pKS21	181215	pKS04_pKS21	pKS04	pKS21	-0.072	24520.1	5148.73
181215_pKS04_pKS21	181215	pKS04_pKS21	pKS04	pKS21	0.38	59432.9	64139.8
181215_pKS04_pKS21	181215	pKS04_pKS21	pKS04	pKS21	0.285	18582.7	5239.55
181215_pKS04_pKS21	181215	pKS04_pKS21	pKS04	pKS21	-0.125	80881.3	33497.2
181215_pKS04_pKS21	181215	pKS04_pKS21	pKS04	pKS21	0.498	35387.5	6332.97
181215_pKS04_pKS21	181215	pKS04_pKS21	pKS04	pKS21	0.39	13248.2	8311.41
181215_pKS04_pKS21	181215	pKS04_pKS21	pKS04	pKS21	-0.044	41001.3	48230.7
181215_pKS04_pKS21	181215	pKS04_pKS21	pKS04	pKS21	0.65	20282.7	10089.6
181215_pKS04_pKS21	181215	pKS04_pKS21	pKS04	pKS21	0.489	44075.2	11621.3
181215_pKS04_pKS21	181215	pKS04_pKS21	pKS04	pKS21	0.349	11362.3	6071.19
181215_pKS04_pKS21	181215	pKS04_pKS21	pKS04	pKS21	0.122	32210.4	13977.3
181215_pKS04_pKS21	181215	pKS04_pKS21	pKS04	pKS21	0.305	11731	4864.11
181215_pKS04_pKS21	181215	pKS04_pKS21	pKS04	pKS21	0.49	13644	9604.55
181215_pKS04_pKS21	181215	pKS04_pKS21	pKS04	pKS21	0.184	8999.09	4714.12
181215_pKS04_pKS21	181215	pKS04_pKS21	pKS04	pKS21	0.173	13499.6	5233.88
181215_pKS04_pKS21	181215	pKS04_pKS21	pKS04	pKS21	0.173	7828.66	4630.1
181215_pKS04_pKS21	181215	pKS04_pKS21	pKS04	pKS21	0.052	28808.3	18342
181215_pKS04_pKS21	181215	pKS04_pKS21	pKS04	pKS21	-0.099	22583.4	8573.71
181215_pKS04_pKS21	181215	pKS04_pKS21	pKS04	pKS21	-0.256	31539.7	31191.7
181215_pKS04_pKS21	181215	pKS04_pKS21	pKS04	pKS21	0.694	31332.8	10340
181215_pKS04_pKS21	181215	pKS04_pKS21	pKS04	pKS21	0.154	8041.36	4440.08
181215_pKS04_pKS21	181215	pKS04_pKS21	pKS04	pKS21	0.106	20447.9	8069.81
181215_pKS04_pKS21	181215	pKS04_pKS21	pKS04	pKS21	0.259	19036.1	7419.32
181215_pKS04_pKS21	181215	pKS04_pKS21	pKS04	pKS21	0.255	9198.77	5170.9
181215_pKS04_pKS21	181215	pKS04_pKS21	pKS04	pKS21	0.272	18820.3	32996.2
181215_pKS04_pKS21	181215	pKS04_pKS21	pKS04	pKS21	0.124	34800.9	22041.8
181215_pKS04_pKS21	181215	pKS04_pKS21	pKS04	pKS21	-0.004	8241.23	4601.84
181215_pKS04_pKS21	181215	pKS04_pKS21	pKS04	pKS21	0.248	17797	5595.85
181215_pKS04_pKS21	181215	pKS04_pKS21	pKS04	pKS21	0.049	14177.2	5366.19
181215_pKS04_pKS21	181215	pKS04_pKS21	pKS04	pKS21	0.277	19648.5	7293.87
181215_pKS04_pKS21	181215	pKS04_pKS21	pKS04	pKS21	0.028	60035	19559.1
181215_pKS04_pKS21	181215	pKS04_pKS21	pKS04	pKS21	0.199	10989.3	4598.58
181215_pKS04_pKS21	181215	pKS04_pKS21	pKS04	pKS21	0.176	9117.19	4591.17
181215_pKS04_pKS21	181215	pKS04_pKS21	pKS04	pKS21	0.387	10847.5	5268.42
181215_pKS04_pKS21	181215	pKS04_pKS21	pKS04	pKS21	0.462	19900.4	12378.8
181215_pKS04_pKS21	181215	pKS04_pKS21	pKS04	pKS21	0.565	24248	12014.4
181215_pKS04_pKS21	181215	pKS04_pKS21	pKS04	pKS21	0.235	8390.19	6667.07
181215_pKS04_pKS21	181215	pKS04_pKS21	pKS04	pKS21	0.031	5788.76	4339.35
181215_pKS04_pKS21	181215	pKS04_pKS21	pKS04	pKS21	0.485	45206.2	38820.8
181215_pKS04_pKS21	181215	pKS04_pKS21	pKS04	pKS21	-0.003	36764.2	46864.3
181215_pKS04_pKS21	181215	pKS04_pKS21	pKS04	pKS21	-0.355	66635.4	71999.3
181215_pKS04_pKS21	181215	pKS04_pKS21	pKS04	pKS21	0.714	44632.2	14750.2
181215_pKS04_pKS21	181215	pKS04_pKS21	pKS04	pKS21	-0.423	88421.3	77994.8
181215_pKS04_pKS21	181215	pKS04_pKS21	pKS04	pKS21	0.239	9745.61	6086.8
181215_pKS04_pKS21	181215	pKS04_pKS21	pKS04	pKS21	0.25	28669	17463.9
181215_pKS04_pKS21	181215	pKS04_pKS21	pKS04	pKS21	0.343	10158.4	4769.52
181215_pKS04_pKS21	181215	pKS04_pKS21	pKS04	pKS21	0.537	27551.7	7876.16
181215_pKS04_pKS21	181215	pKS04_pKS21	pKS04	pKS21	0.011	12480.4	7007.97
181215_pKS04_pKS21	181215	pKS04_pKS21	pKS04	pKS21	0.549	24306.9	33550.3
181215_pKS04_pKS21	181215	pKS04_pKS21	pKS04	pKS21	-0.247	66765.2	110470
181215_pKS04_pKS21	181215	pKS04_pKS21	pKS04	pKS21	0.024	9222.86	5150.41
181215_pKS04_pKS21	181215	pKS04_pKS21	pKS04	pKS21	0.605	11478.7	5754.92
181215_pKS04_pKS21	181215	pKS04_pKS21	pKS04	pKS21	0.036	41074.6	42942.7
181215_pKS04_pKS21	181215	pKS04_pKS21	pKS04	pKS21	0.298	26082.4	8370.04
181215_pKS04_pKS21	181215	pKS04_pKS21	pKS04	pKS21	0.631	37589.7	27119
181215_pKS04_pKS21	181215	pKS04_pKS21	pKS04	pKS21	-0.046	6495.44	4850.76
181215_pKS04_pKS21	181215	pKS04_pKS21	pKS04	pKS21	0.221	31089	15454.4
181215_pKS04_pKS21	181215	pKS04_pKS21	pKS04	pKS21	0.041	11869.4	4817.78
181215_pKS04_pKS21	181215	pKS04_pKS21	pKS04	pKS21	-0.146	61377.7	35588.3
181215_pKS04_pKS21	181215	pKS04_pKS21	pKS04	pKS21	0.324	93464.3	45601.1
181215_pKS04_pKS21	181215	pKS04_pKS21	pKS04	pKS21	-0.414	103919	58389.1
181215_pKS04_pKS21	181215	pKS04_pKS21	pKS04	pKS21	-0.277	11913.2	6962.45
181215_pKS04_pKS21	181215	pKS04_pKS21	pKS04	pKS21	-0.04	46170.5	5770.62
181215_pKS04_pKS21	181215	pKS04_pKS21	pKS04	pKS21	0.385	50481.6	21449.4
181215_pKS04_pKS22	181215	pKS04_pKS22	pKS04	pKS22	0.848	27632.2	6233.34
181215_pKS04_pKS22	181215	pKS04_pKS22	pKS04	pKS22	0.915	15387.7	10203.8
181215_pKS04_pKS22	181215	pKS04_pKS22	pKS04	pKS22	-0.166	62460.1	112598
181215_pKS04_pKS22	181215	pKS04_pKS22	pKS04	pKS22	0.376	19731.2	5369.64
181215_pKS04_pKS22	181215	pKS04_pKS22	pKS04	pKS22	0.198	13881.1	11798
181215_pKS04_pKS22	181215	pKS04_pKS22	pKS04	pKS22	0.53	10140.2	5509.11
181215_pKS04_pKS22	181215	pKS04_pKS22	pKS04	pKS22	0.319	8009.93	5257.88
181215_pKS04_pKS22	181215	pKS04_pKS22	pKS04	pKS22	0.268	11444.9	5504.11
181215_pKS04_pKS22	181215	pKS04_pKS22	pKS04	pKS22	0.209	8809.56	5650.69
181215_pKS04_pKS22	181215	pKS04_pKS22	pKS04	pKS22	0.472	38547.3	15421.8
181215_pKS04_pKS22	181215	pKS04_pKS22	pKS04	pKS22	0.244	16907.2	8066.64
181215_pKS04_pKS22	181215	pKS04_pKS22	pKS04	pKS22	0.238	10836.3	11168.1
181215_pKS04_pKS22	181215	pKS04_pKS22	pKS04	pKS22	-0.484	103002	91664.6
181215_pKS04_pKS22	181215	pKS04_pKS22	pKS04	pKS22	0.528	34216.4	6152.86
181215_pKS04_pKS22	181215	pKS04_pKS22	pKS04	pKS22	0.182	13882.7	4855.03
181215_pKS04_pKS22	181215	pKS04_pKS22	pKS04	pKS22	0.854	77141.3	25546
181215_pKS04_pKS22	181215	pKS04_pKS22	pKS04	pKS22	0.294	59103.2	66056.7
181215_pKS04_pKS22	181215	pKS04_pKS22	pKS04	pKS22	0.301	17810.4	5165.26
181215_pKS04_pKS22	181215	pKS04_pKS22	pKS04	pKS22	0.581	31943.7	7088.09
181215_pKS04_pKS22	181215	pKS04_pKS22	pKS04	pKS22	0.034	62797.7	45246.9
181215_pKS04_pKS22	181215	pKS04_pKS22	pKS04	pKS22	0.668	22578.8	18414.8
181215_pKS04_pKS22	181215	pKS04_pKS22	pKS04	pKS22	-0.098	19423.4	5369.45
181215_pKS04_pKS22	181215	pKS04_pKS22	pKS04	pKS22	-0.214	54122.4	47126.4
181215_pKS04_pKS22	181215	pKS04_pKS22	pKS04	pKS22	0.651	20800.1	14209.8
181215_pKS04_pKS22	181215	pKS04_pKS22	pKS04	pKS22	0.23	43902.1	29518.7
181215_pKS04_pKS22	181215	pKS04_pKS22	pKS04	pKS22	0.556	13201.6	5833.58
181215_pKS04_pKS22	181215	pKS04_pKS22	pKS04	pKS22	0.16	84881	66365.4
181215_pKS04_pKS22	181215	pKS04_pKS22	pKS04	pKS22	0.092	15060.2	6763.81
181215_pKS04_pKS22	181215	pKS04_pKS22	pKS04	pKS22	0.813	17046	11074.3
181215_pKS04_pKS22	181215	pKS04_pKS22	pKS04	pKS22	0.141	27804.5	46830.9
181215_pKS04_pKS22	181215	pKS04_pKS22	pKS04	pKS22	0.148	27037.9	12401
181215_pKS04_pKS22	181215	pKS04_pKS22	pKS04	pKS22	0.495	10770.2	5714.35
181215_pKS04_pKS22	181215	pKS04_pKS22	pKS04	pKS22	-0.002	15437.9	5443.02
181215_pKS04_pKS22	181215	pKS04_pKS22	pKS04	pKS22	0.728	24316.9	11246.4
181215_pKS04_pKS22	181215	pKS04_pKS22	pKS04	pKS22	0.566	13840.1	12934.7
181215_pKS04_pKS22	181215	pKS04_pKS22	pKS04	pKS22	0.137	7123.42	4999.41
181215_pKS04_pKS22	181215	pKS04_pKS22	pKS04	pKS22	0.394	40265	71345.7
181215_pKS04_pKS22	181215	pKS04_pKS22	pKS04	pKS22	0.772	36835.4	7430.72
181215_pKS04_pKS22	181215	pKS04_pKS22	pKS04	pKS22	0.408	57609.4	70379.5
181215_pKS04_pKS22	181215	pKS04_pKS22	pKS04	pKS22	0.057	15419.1	8462.62
181215_pKS04_pKS22	181215	pKS04_pKS22	pKS04	pKS22	-0.277	56931.9	67109.8
181215_pKS04_pKS22	181215	pKS04_pKS22	pKS04	pKS22	0.031	10152.1	7900.76
181215_pKS04_pKS22	181215	pKS04_pKS22	pKS04	pKS22	0.651	10657.1	5353.66
181215_pKS04_pKS22	181215	pKS04_pKS22	pKS04	pKS22	0.341	12022.7	7983.99
181215_pKS04_pKS22	181215	pKS04_pKS22	pKS04	pKS22	0.639	25648.4	17855.8
181215_pKS04_pKS22	181215	pKS04_pKS22	pKS04	pKS22	0.757	23677.4	7944.26
181215_pKS04_pKS22	181215	pKS04_pKS22	pKS04	pKS22	0.455	11492.3	5479.6
181215_pKS04_pKS22	181215	pKS04_pKS22	pKS04	pKS22	0.624	23333.3	6416.84
181215_pKS04_pKS22	181215	pKS04_pKS22	pKS04	pKS22	0.185	6606.13	5383.54
181215_pKS04_pKS22	181215	pKS04_pKS22	pKS04	pKS22	0.463	17664.3	13386.9
181215_pKS04_pKS22	181215	pKS04_pKS22	pKS04	pKS22	0.107	8660.91	4766.98
181215_pKS04_pKS22	181215	pKS04_pKS22	pKS04	pKS22	0.397	15986.3	20443.4
181215_pKS04_pKS22	181215	pKS04_pKS22	pKS04	pKS22	0.544	11234.9	6553.85
181215_pKS04_pKS22	181215	pKS04_pKS22	pKS04	pKS22	0.299	10225.4	5654.93
181215_pKS04_pKS22	181215	pKS04_pKS22	pKS04	pKS22	0.619	28071.1	7336.64
181215_pKS04_pKS22	181215	pKS04_pKS22	pKS04	pKS22	0.684	55229.5	9913.46
181215_pKS04_pKS22	181215	pKS04_pKS22	pKS04	pKS22	0.404	23762.4	5054.62
181215_pKS04_pKS22	181215	pKS04_pKS22	pKS04	pKS22	0.648	18030.3	9213.56
181215_pKS04_pKS22	181215	pKS04_pKS22	pKS04	pKS22	0.365	17273.8	4763.45
181215_pKS04_pKS22	181215	pKS04_pKS22	pKS04	pKS22	0.168	6904.32	4532.52
181215_pKS04_pKS22	181215	pKS04_pKS22	pKS04	pKS22	0.138	5566.79	4439.87
181215_pKS04_pKS22	181215	pKS04_pKS22	pKS04	pKS22	0.293	7648.33	4833.9
181215_pKS04_pKS22	181215	pKS04_pKS22	pKS04	pKS22	0.72	13507.3	6169.23
181215_pKS04_pKS22	181215	pKS04_pKS22	pKS04	pKS22	0.702	14205	6672.41
181215_pKS04_pKS22	181215	pKS04_pKS22	pKS04	pKS22	0.273	51273.7	8681.88
181215_pKS04_pKS22	181215	pKS04_pKS22	pKS04	pKS22	0.507	19823	5396.19
181215_pKS04_pKS22	181215	pKS04_pKS22	pKS04	pKS22	0.397	27364.5	24047
181215_pKS04_pKS23	181215	pKS04_pKS23	pKS04	pKS23	0.363	18762.3	7252.81
181215_pKS04_pKS23	181215	pKS04_pKS23	pKS04	pKS23	0.416	21176.1	6159.32
181215_pKS04_pKS23	181215	pKS04_pKS23	pKS04	pKS23	0.034	18006.4	9054.45
181215_pKS04_pKS23	181215	pKS04_pKS23	pKS04	pKS23	0.242	41642.9	5401.86
181215_pKS04_pKS23	181215	pKS04_pKS23	pKS04	pKS23	0.089	9079.94	4691.38
181215_pKS04_pKS23	181215	pKS04_pKS23	pKS04	pKS23	0.228	15152.2	5234.8
181215_pKS04_pKS23	181215	pKS04_pKS23	pKS04	pKS23	-0.153	15952.6	10846.8
181215_pKS04_pKS23	181215	pKS04_pKS23	pKS04	pKS23	0.339	10466	5335.95
181215_pKS04_pKS23	181215	pKS04_pKS23	pKS04	pKS23	0.211	29423.2	20167.8
181215_pKS04_pKS23	181215	pKS04_pKS23	pKS04	pKS23	0.326	47766.5	8275.41
181215_pKS04_pKS23	181215	pKS04_pKS23	pKS04	pKS23	0.511	21869	10593.6
181215_pKS04_pKS23	181215	pKS04_pKS23	pKS04	pKS23	0.715	49452.6	10724.5
181215_pKS04_pKS23	181215	pKS04_pKS23	pKS04	pKS23	0.014	9811.24	3784.75
181215_pKS04_pKS23	181215	pKS04_pKS23	pKS04	pKS23	0.028	20008.3	13911.2
181215_pKS04_pKS23	181215	pKS04_pKS23	pKS04	pKS23	0.352	19503.2	8462.29
181215_pKS04_pKS23	181215	pKS04_pKS23	pKS04	pKS23	0.283	9479.7	5503.35
181215_pKS04_pKS23	181215	pKS04_pKS23	pKS04	pKS23	-0.068	19757	10228.3
181215_pKS04_pKS23	181215	pKS04_pKS23	pKS04	pKS23	0.684	20688.4	7615.62
181215_pKS04_pKS23	181215	pKS04_pKS23	pKS04	pKS23	0.654	63889	17917.6
181215_pKS04_pKS23	181215	pKS04_pKS23	pKS04	pKS23	-0.071	23783.5	12649
181215_pKS04_pKS23	181215	pKS04_pKS23	pKS04	pKS23	0.733	11944.5	7799.82
181215_pKS04_pKS23	181215	pKS04_pKS23	pKS04	pKS23	-0.324	18149.4	6545.89
181204_pEN591_pKS16	181204	pEN591_pKS16	pEN591	pKS16	0.05	22331.5	4558.34
181204_pEN591_pKS16	181204	pEN591_pKS16	pEN591	pKS16	0.197	54749.9	7869.73
181204_pEN591_pKS16	181204	pEN591_pKS16	pEN591	pKS16	0.247	23602.3	8225.04
181204_pEN591_pKS16	181204	pEN591_pKS16	pEN591	pKS16	0.142	15911.6	4235.64
181204_pEN591_pKS16	181204	pEN591_pKS16	pEN591	pKS16	0.149	18534.6	4218.45
181204_pEN591_pKS16	181204	pEN591_pKS16	pEN591	pKS16	0.14	64997.9	4386.61
181204_pEN591_pKS16	181204	pEN591_pKS16	pEN591	pKS16	-0.125	15538.3	4517
181204_pEN591_pKS16	181204	pEN591_pKS16	pEN591	pKS16	0.153	17433	4729.03
181204_pEN591_pKS16	181204	pEN591_pKS16	pEN591	pKS16	0.219	45313.2	4292.74
181204_pEN591_pKS16	181204	pEN591_pKS16	pEN591	pKS16	0.226	33268	4247.53
181204_pEN591_pKS16	181204	pEN591_pKS16	pEN591	pKS16	0.185	58019.5	4507.24
181204_pEN591_pKS16	181204	pEN591_pKS16	pEN591	pKS16	-0.097	21517.8	6319.16
181204_pEN591_pKS16	181204	pEN591_pKS16	pEN591	pKS16	-0.125	36173.8	5434.82
181204_pEN591_pKS16	181204	pEN591_pKS16	pEN591	pKS16	0.079	22341.4	5276.56
181204_pEN591_pKS16	181204	pEN591_pKS16	pEN591	pKS16	0.336	32448.9	4238.11
181204_pEN591_pKS16	181204	pEN591_pKS16	pEN591	pKS16	0.266	65300.3	4255.03
181204_pEN591_pKS16	181204	pEN591_pKS16	pEN591	pKS16	0.155	23131.1	4351.91
181204_pEN591_pKS16	181204	pEN591_pKS16	pEN591	pKS16	0.066	47548.8	4499.68
181204_pEN591_pKS16	181204	pEN591_pKS16	pEN591	pKS16	0.197	74277.1	4496.97
181204_pEN591_pKS16	181204	pEN591_pKS16	pEN591	pKS16	0.182	33379.8	5505.36
181204_pEN591_pKS16	181204	pEN591_pKS16	pEN591	pKS16	0.112	25847.8	4495.35
181204_pEN591_pKS16	181204	pEN591_pKS16	pEN591	pKS16	-0.134	75792.5	17905.1
181204_pEN591_pKS16	181204	pEN591_pKS16	pEN591	pKS16	-0.106	12821.4	4471.12
181204_pEN591_pKS16	181204	pEN591_pKS16	pEN591	pKS16	0.321	28319.7	8248.88
181204_pEN591_pKS16	181204	pEN591_pKS16	pEN591	pKS16	0.043	27955.7	8895.31
181204_pEN591_pKS16	181204	pEN591_pKS16	pEN591	pKS16	0.124	42095	4689.34
181204_pEN591_pKS16	181204	pEN591_pKS16	pEN591	pKS16	-0.139	39852.6	10831.1
181204_pEN591_pKS16	181204	pEN591_pKS16	pEN591	pKS16	0.227	13473.3	4854.3
181204_pEN591_pKS16	181204	pEN591_pKS16	pEN591	pKS16	0.222	22749	4696.26
181204_pEN591_pKS16	181204	pEN591_pKS16	pEN591	pKS16	0.25	47757.1	4286.7
181204_pEN591_pKS16	181204	pEN591_pKS16	pEN591	pKS16	0.104	49817.8	4604.89
181204_pEN591_pKS16	181204	pEN591_pKS16	pEN591	pKS16	0.157	38448.2	4646.29
181204_pEN591_pKS16	181204	pEN591_pKS16	pEN591	pKS16	0.195	28045.8	4249.21
181204_pEN591_pKS16	181204	pEN591_pKS16	pEN591	pKS16	0.09	25571.6	4453.47
181204_pEN591_pKS16	181204	pEN591_pKS16	pEN591	pKS16	0.228	74382.6	4874.78
181204_pEN591_pKS16	181204	pEN591_pKS16	pEN591	pKS16	0.207	29790.5	4454.96
181204_pEN591_pKS16	181204	pEN591_pKS16	pEN591	pKS16	0.146	39497.6	4432.89
181204_pEN591_pKS16	181204	pEN591_pKS16	pEN591	pKS16	0.145	25059	4720.77
181204_pEN591_pKS16	181204	pEN591_pKS16	pEN591	pKS16	0.265	47678.4	4554.22
181204_pEN591_pKS16	181204	pEN591_pKS16	pEN591	pKS16	-0.071	102871	4499.19
181204_pEN591_pKS16	181204	pEN591_pKS16	pEN591	pKS16	0.281	54050.5	4294.91
181204_pEN591_pKS16	181204	pEN591_pKS16	pEN591	pKS16	-0.015	53416	19457.9
181204_pEN591_pKS16	181204	pEN591_pKS16	pEN591	pKS16	0.427	15076.1	7488.43
181204_pEN591_pKS16	181204	pEN591_pKS16	pEN591	pKS16	0.092	15175.8	4187.62
181204_pEN591_pKS16	181204	pEN591_pKS16	pEN591	pKS16	0.27	38947.9	4754.58
181204_pEN591_pKS16	181204	pEN591_pKS16	pEN591	pKS16	0.126	77266.4	5039.53
181204_pEN591_pKS16	181204	pEN591_pKS16	pEN591	pKS16	-0.175	27642.1	4774.67
181204_pEN591_pKS16	181204	pEN591_pKS16	pEN591	pKS16	-0.276	30101.1	6773.56
181204_pEN591_pKS16	181204	pEN591_pKS16	pEN591	pKS16	0.146	10587.1	4337.37
181204_pEN591_pKS16	181204	pEN591_pKS16	pEN591	pKS16	0.05	44338.6	8077.03
181204_pEN591_pKS16	181204	pEN591_pKS16	pEN591	pKS16	0.067	44953.6	4675.01
181204_pEN591_pKS16	181204	pEN591_pKS16	pEN591	pKS16	0.147	51710	4869.6
181204_pEN591_pKS16	181204	pEN591_pKS16	pEN591	pKS16	0.26	52482.7	4724.43
181204_pEN591_pKS16	181204	pEN591_pKS16	pEN591	pKS16	0.099	15916.8	4246.4
181204_pEN591_pKS16	181204	pEN591_pKS16	pEN591	pKS16	0.039	19492	4382.49
181204_pEN591_pKS16	181204	pEN591_pKS16	pEN591	pKS16	0.139	64693.4	42947.7
181204_pEN591_pKS16	181204	pEN591_pKS16	pEN591	pKS16	0.188	20720.3	4196.62
181204_pEN591_pKS16	181204	pEN591_pKS16	pEN591	pKS16	0.08	10830.2	4322.53
181204_pEN591_pKS16	181204	pEN591_pKS16	pEN591	pKS16	0.102	62361	4726.44
181204_pEN591_pKS16	181204	pEN591_pKS16	pEN591	pKS16	0.121	38430.9	5087.09
181204_pEN591_pKS16	181204	pEN591_pKS16	pEN591	pKS16	0.256	31737.2	4201.86
181204_pEN591_pKS16	181204	pEN591_pKS16	pEN591	pKS16	0.024	32227.2	6778.47
181204_pEN591_pKS16	181204	pEN591_pKS16	pEN591	pKS16	0.086	55325	6953.8
181204_pEN591_pKS16	181204	pEN591_pKS16	pEN591	pKS16	0.047	24597.4	4315.24
181204_pEN591_pKS16	181204	pEN591_pKS16	pEN591	pKS16	0.121	11155.3	4188.72
181204_pEN591_pKS16	181204	pEN591_pKS16	pEN591	pKS16	-0.139	25227	9841.91
181204_pEN591_pKS16	181204	pEN591_pKS16	pEN591	pKS16	0.075	25267.5	4692.87
181204_pEN591_pKS16	181204	pEN591_pKS16	pEN591	pKS16	-0.186	35053.4	5212.39
181204_pEN591_pKS16	181204	pEN591_pKS16	pEN591	pKS16	0.298	64287.6	4355.06
181204_pEN591_pKS16	181204	pEN591_pKS16	pEN591	pKS16	0.086	42786	4943.59
181204_pEN591_pKS16	181204	pEN591_pKS16	pEN591	pKS16	0.019	39395.1	6270.08
181204_pEN591_pKS16	181204	pEN591_pKS16	pEN591	pKS16	-0.009	12789.1	4435.84
181204_pEN591_pKS16	181204	pEN591_pKS16	pEN591	pKS16	0.166	33237.2	4506.94
181204_pEN591_pKS16	181204	pEN591_pKS16	pEN591	pKS16	0.043	90722.2	4774.15
181204_pEN591_pKS16	181204	pEN591_pKS16	pEN591	pKS16	-0.327	54003.8	33489.1
181204_pEN591_pKS16	181204	pEN591_pKS16	pEN591	pKS16	0.082	44853.9	4365.91
181204_pEN591_pKS16	181204	pEN591_pKS16	pEN591	pKS16	0.311	26568.1	4204.6
181204_pEN591_pKS16	181204	pEN591_pKS16	pEN591	pKS16	0.237	38743.4	4233.17
181204_pEN591_pKS16	181204	pEN591_pKS16	pEN591	pKS16	0.162	15849.5	5004.32
181204_pEN591_pKS16	181204	pEN591_pKS16	pEN591	pKS16	0.185	35136.8	4169.52
181204_pEN591_pKS16	181204	pEN591_pKS16	pEN591	pKS16	0.022	46854.4	4645.71
181204_pEN591_pKS16	181204	pEN591_pKS16	pEN591	pKS16	0.069	57753.2	8193.83
181204_pEN591_pKS16	181204	pEN591_pKS16	pEN591	pKS16	0.115	20834.6	4636.96
181204_pEN591_pKS16	181204	pEN591_pKS16	pEN591	pKS16	0.022	19728.5	4661.29
181204_pEN591_pKS16	181204	pEN591_pKS16	pEN591	pKS16	0.001	15766.2	4277.59
181204_pEN591_pKS16	181204	pEN591_pKS16	pEN591	pKS16	0.123	19182.6	4230.18
181204_pEN591_pKS16	181204	pEN591_pKS16	pEN591	pKS16	-0.002	126076	8042.64
181204_pEN591_pKS16	181204	pEN591_pKS16	pEN591	pKS16	0.181	37066.4	4262.56
181204_pEN591_pKS16	181204	pEN591_pKS16	pEN591	pKS16	0.337	77299.6	9185.73
181204_pEN591_pKS16	181204	pEN591_pKS16	pEN591	pKS16	0.072	14758.7	4246.13
181204_pEN591_pKS16	181204	pEN591_pKS16	pEN591	pKS16	0.183	19623.3	4169.88
181204_pEN591_pKS16	181204	pEN591_pKS16	pEN591	pKS16	0.003	74614.4	17580.1
181204_pEN591_pKS16	181204	pEN591_pKS16	pEN591	pKS16	0.261	34423.4	4230.55
181204_pEN591_pKS16	181204	pEN591_pKS16	pEN591	pKS16	0.184	16660.4	9126.67
181204_pEN591_pKS16	181204	pEN591_pKS16	pEN591	pKS16	0.225	71793.3	4366.24
181204_pEN591_pKS16	181204	pEN591_pKS16	pEN591	pKS16	0.093	96828.7	7318.32
181204_pEN591_pKS16	181204	pEN591_pKS16	pEN591	pKS16	-0.109	73492	5124.68
181204_pEN591_pKS16	181204	pEN591_pKS16	pEN591	pKS16	0.106	25523	4514.01
181204_pEN591_pKS16	181204	pEN591_pKS16	pEN591	pKS16	0.099	30561.9	4698.88
181204_pEN591_pKS16	181204	pEN591_pKS16	pEN591	pKS16	0.309	46052.8	4388.41
181204_pEN591_pKS16	181204	pEN591_pKS16	pEN591	pKS16	0.07	15742	4980.85
181204_pEN591_pKS16	181204	pEN591_pKS16	pEN591	pKS16	0.119	30537.9	4355.88
181204_pEN591_pKS16	181204	pEN591_pKS16	pEN591	pKS16	0.316	39019.4	4257.9
181204_pKS04_pKS16	181204	pKS04_pKS16	pKS04	pKS16	0.027	18605.9	4257.26
181204_pKS04_pKS16	181204	pKS04_pKS16	pKS04	pKS16	0.871	70297	10603.3
181204_pKS04_pKS16	181204	pKS04_pKS16	pKS04	pKS16	0.815	30718.3	6370.38
181204_pKS04_pKS16	181204	pKS04_pKS16	pKS04	pKS16	0.81	37176.9	5648.83
181204_pKS04_pKS16	181204	pKS04_pKS16	pKS04	pKS16	0.139	13704.3	4444.07
181204_pKS04_pKS16	181204	pKS04_pKS16	pKS04	pKS16	0.701	18447.7	5042.4
181204_pKS04_pKS16	181204	pKS04_pKS16	pKS04	pKS16	0.757	42383.1	7205.61
181204_pKS04_pKS16	181204	pKS04_pKS16	pKS04	pKS16	0.136	14079.8	4307.31
181204_pKS04_pKS16	181204	pKS04_pKS16	pKS04	pKS16	0.755	31046.9	9079.24
181204_pKS04_pKS16	181204	pKS04_pKS16	pKS04	pKS16	0.896	100187	23374.6
181204_pKS04_pKS16	181204	pKS04_pKS16	pKS04	pKS16	0.939	62326.7	10681.4
181204_pKS04_pKS16	181204	pKS04_pKS16	pKS04	pKS16	0.096	9666.5	4366.82
181204_pKS04_pKS16	181204	pKS04_pKS16	pKS04	pKS16	-0.008	11509.4	4311.37
181204_pKS04_pKS16	181204	pKS04_pKS16	pKS04	pKS16	0.837	47871.3	6076.77
181204_pKS04_pKS16	181204	pKS04_pKS16	pKS04	pKS16	0.873	37402.1	6285.57
181204_pKS04_pKS16	181204	pKS04_pKS16	pKS04	pKS16	0.725	40482.7	9318.43
181204_pKS04_pKS16	181204	pKS04_pKS16	pKS04	pKS16	0.064	11570.8	4229.85
181204_pKS04_pKS16	181204	pKS04_pKS16	pKS04	pKS16	0.457	8142.18	3128.87
181204_pKS04_pKS16	181204	pKS04_pKS16	pKS04	pKS16	0.535	14418	4787.96
181204_pKS04_pKS16	181204	pKS04_pKS16	pKS04	pKS16	0.261	10486.4	4465.45
181204_pKS04_pKS16	181204	pKS04_pKS16	pKS04	pKS16	0.49	20501.9	5403.94
181204_pKS04_pKS16	181204	pKS04_pKS16	pKS04	pKS16	0.64	30041.7	7558.19
181204_pKS04_pKS16	181204	pKS04_pKS16	pKS04	pKS16	0.595	25517	5329.24
181204_pKS04_pKS16	181204	pKS04_pKS16	pKS04	pKS16	0.826	37419.4	6604
181204_pKS04_pKS16	181204	pKS04_pKS16	pKS04	pKS16	0.641	36956.8	4973.44
181204_pKS04_pKS16	181204	pKS04_pKS16	pKS04	pKS16	0.293	14131.2	4772.87
181204_pKS04_pKS16	181204	pKS04_pKS16	pKS04	pKS16	0.754	73677.5	7977.56
181204_pKS04_pKS16	181204	pKS04_pKS16	pKS04	pKS16	-0.003	15079.3	4326.4
181204_pKS04_pKS16	181204	pKS04_pKS16	pKS04	pKS16	0.058	16148.9	5158.73
181204_pKS04_pKS16	181204	pKS04_pKS16	pKS04	pKS16	0.282	13131.4	4731.04
181204_pKS04_pKS16	181204	pKS04_pKS16	pKS04	pKS16	0.81	54563.1	12688
181204_pKS04_pKS16	181204	pKS04_pKS16	pKS04	pKS16	0.764	38041.3	5489.24
181204_pKS04_pKS16	181204	pKS04_pKS16	pKS04	pKS16	-0.071	21958.7	4584.46
181204_pKS04_pKS16	181204	pKS04_pKS16	pKS04	pKS16	0.847	32403.6	9621.28
181204_pKS04_pKS16	181204	pKS04_pKS16	pKS04	pKS16	0.976	84282.9	15125.7
181204_pKS04_pKS16	181204	pKS04_pKS16	pKS04	pKS16	0.827	35700.9	8002.83
181204_pKS04_pKS16	181204	pKS04_pKS16	pKS04	pKS16	0.195	18416.8	4822.71
181204_pKS04_pKS16	181204	pKS04_pKS16	pKS04	pKS16	0.867	28464.4	6312.15
181204_pKS04_pKS16	181204	pKS04_pKS16	pKS04	pKS16	0.869	43962.7	6110.64
181204_pKS04_pKS16	181204	pKS04_pKS16	pKS04	pKS16	0.418	19421	4608.46
190110_pKS04_pKS21	190110	pKS04_pKS21	pKS04	pKS21	0.062	8642.37	4518.55
190110_pKS04_pKS21	190110	pKS04_pKS21	pKS04	pKS21	0.147	6247.67	4430.33
190110_pKS04_pKS21	190110	pKS04_pKS21	pKS04	pKS21	0.099	7987.43	4687.39
190110_pKS04_pKS21	190110	pKS04_pKS21	pKS04	pKS21	0.169	5100.72	4622.15
190110_pKS04_pKS21	190110	pKS04_pKS21	pKS04	pKS21	-0.05	4928.53	4490.35
190110_pKS04_pKS21	190110	pKS04_pKS21	pKS04	pKS21	-0.005	10488.6	4638.82
190110_pKS04_pKS21	190110	pKS04_pKS21	pKS04	pKS21	0.197	5445.91	4400.27
190110_pKS04_pKS21	190110	pKS04_pKS21	pKS04	pKS21	0.107	41435.9	10940.1
190110_pKS04_pKS21	190110	pKS04_pKS21	pKS04	pKS21	0.099	46835.4	14010.1
190110_pKS04_pKS21	190110	pKS04_pKS21	pKS04	pKS21	0.305	31702.1	9243.53
190110_pKS04_pKS21	190110	pKS04_pKS21	pKS04	pKS21	0.196	30481.6	5156.81
190110_pKS04_pKS21	190110	pKS04_pKS21	pKS04	pKS21	0.487	47642.8	13310.4
190110_pKS04_pKS21	190110	pKS04_pKS21	pKS04	pKS21	0.374	58688.5	8259.37
190110_pKS04_pKS21	190110	pKS04_pKS21	pKS04	pKS21	-0.446	64393.7	35495.3
190110_pKS04_pKS21	190110	pKS04_pKS21	pKS04	pKS21	-0.262	66468.9	22813.8
190110_pKS04_pKS21	190110	pKS04_pKS21	pKS04	pKS21	0.13	16178.1	5145.2
190110_pKS04_pKS21	190110	pKS04_pKS21	pKS04	pKS21	0.178	14297.4	4458.25
190110_pKS04_pKS21	190110	pKS04_pKS21	pKS04	pKS21	0.124	12865.5	4747.47
190110_pKS04_pKS21	190110	pKS04_pKS21	pKS04	pKS21	0.063	7214.82	4511.39
190110_pKS04_pKS21	190110	pKS04_pKS21	pKS04	pKS21	0.047	7196.98	4465.08
190110_pKS04_pKS21	190110	pKS04_pKS21	pKS04	pKS21	0.04	10813.4	4713.85
190110_pKS04_pKS21	190110	pKS04_pKS21	pKS04	pKS21	0.277	9359.38	4788.45
190110_pKS04_pKS21	190110	pKS04_pKS21	pKS04	pKS21	0.394	8258.33	5322.75
190110_pKS04_pKS21	190110	pKS04_pKS21	pKS04	pKS21	0.076	11621.6	4710.77
190110_pKS04_pKS21	190110	pKS04_pKS21	pKS04	pKS21	0.304	16497.2	4651.53
190110_pKS04_pKS21	190110	pKS04_pKS21	pKS04	pKS21	0.086	5579.26	4461.6
190110_pKS04_pKS21	190110	pKS04_pKS21	pKS04	pKS21	0.085	66651.8	44619.5
190110_pKS04_pKS21	190110	pKS04_pKS21	pKS04	pKS21	0.164	25466.3	5234.22
190110_pKS04_pKS21	190110	pKS04_pKS21	pKS04	pKS21	-0.058	15836.6	5065.9
190110_pKS04_pKS21	190110	pKS04_pKS21	pKS04	pKS21	0.561	37031.1	9114.69
190110_pKS04_pKS21	190110	pKS04_pKS21	pKS04	pKS21	0.334	13106.3	4481.39
190110_pKS04_pKS21	190110	pKS04_pKS21	pKS04	pKS21	0.126	12158.2	4668.88
190110_pKS04_pKS21	190110	pKS04_pKS21	pKS04	pKS21	0.122	15598.5	4922.86
190110_pKS04_pKS21	190110	pKS04_pKS21	pKS04	pKS21	-0.131	36541.2	9658.05
190110_pKS04_pKS21	190110	pKS04_pKS21	pKS04	pKS21	0.047	22969.5	5134.95
190110_pKS04_pKS21	190110	pKS04_pKS21	pKS04	pKS21	0.109	5427.87	4521.14
190110_pKS04_pKS21	190110	pKS04_pKS21	pKS04	pKS21	0.293	9779.29	4723.06
190110_pKS04_pKS21	190110	pKS04_pKS21	pKS04	pKS21	0.336	9824.11	4448.16
190110_pKS04_pKS21	190110	pKS04_pKS21	pKS04	pKS21	0.085	8941.53	4591.9
190110_pKS04_pKS21	190110	pKS04_pKS21	pKS04	pKS21	0.122	7227.93	4582.15
190110_pKS04_pKS21	190110	pKS04_pKS21	pKS04	pKS21	0.945	16126.7	7740.95
190110_pKS04_pKS21	190110	pKS04_pKS21	pKS04	pKS21	0.036	13838.7	4847.74
190110_pKS04_pKS21	190110	pKS04_pKS21	pKS04	pKS21	0.197	18922.3	10512.2
190110_pKS04_pKS21	190110	pKS04_pKS21	pKS04	pKS21	-0.106	26429.9	6222.73
190110_pKS04_pKS21	190110	pKS04_pKS21	pKS04	pKS21	0.536	53663.3	29002.9
190110_pKS04_pKS21	190110	pKS04_pKS21	pKS04	pKS21	0.118	5870.89	4426.58
190110_pKS04_pKS21	190110	pKS04_pKS21	pKS04	pKS21	0.081	6953.34	4438.98
190110_pKS04_pKS21	190110	pKS04_pKS21	pKS04	pKS21	0.051	4879.81	4458.28
190110_pKS04_pKS21	190110	pKS04_pKS21	pKS04	pKS21	0.149	5969.52	4442.85
190110_pKS04_pKS21	190110	pKS04_pKS21	pKS04	pKS21	0.174	15788.4	5138.37
190110_pKS04_pKS21	190110	pKS04_pKS21	pKS04	pKS21	0.696	20846.4	6024.15
190110_pKS04_pKS21	190110	pKS04_pKS21	pKS04	pKS21	0.1	12915.9	5726.78
190110_pKS04_pKS21	190110	pKS04_pKS21	pKS04	pKS21	0.228	12821.8	5248.85
190110_pKS04_pKS21	190110	pKS04_pKS21	pKS04	pKS21	0.341	9207.65	4743.02
190110_pKS04_pKS21	190110	pKS04_pKS21	pKS04	pKS21	-0.127	12621.6	6206.46
190110_pKS04_pKS21	190110	pKS04_pKS21	pKS04	pKS21	0.211	11334	5712
190110_pKS04_pKS21	190110	pKS04_pKS21	pKS04	pKS21	0.164	7769.43	4897.35
190110_pKS04_pKS21	190110	pKS04_pKS21	pKS04	pKS21	0.068	5920.43	4493.28
190110_pKS04_pKS21	190110	pKS04_pKS21	pKS04	pKS21	0.141	14344.1	4925.42
190110_pKS04_pKS21	190110	pKS04_pKS21	pKS04	pKS21	0.179	9931.39	4478.46
190110_pKS04_pKS21	190110	pKS04_pKS21	pKS04	pKS21	0.219	12676	4618.79
190110_pKS04_pKS21	190110	pKS04_pKS21	pKS04	pKS21	0.158	6444.46	4526.48
190110_pKS04_pKS21	190110	pKS04_pKS21	pKS04	pKS21	0.028	7678.91	4638.27
190110_pKS04_pKS21	190110	pKS04_pKS21	pKS04	pKS21	0.253	13195.3	4889.78
190110_pKS04_pKS21	190110	pKS04_pKS21	pKS04	pKS21	0.044	7009.49	4681.65
190110_pKS04_pKS21	190110	pKS04_pKS21	pKS04	pKS21	0.243	8072	4595.93
190110_pKS04_pKS21	190110	pKS04_pKS21	pKS04	pKS21	0.079	19771.2	5603.31
190110_pKS04_pKS21	190110	pKS04_pKS21	pKS04	pKS21	0.325	23978.7	4872.93
190110_pKS04_pKS21	190110	pKS04_pKS21	pKS04	pKS21	0.189	15683.1	5134.65
190110_pKS04_pKS21	190110	pKS04_pKS21	pKS04	pKS21	0.147	12089.2	9141.95
190110_pKS04_pKS22	190110	pKS04_pKS22	pKS04	pKS22	0.103	11105	4820.12
190110_pKS04_pKS22	190110	pKS04_pKS22	pKS04	pKS22	0.197	35777.9	9484.46
190110_pKS04_pKS22	190110	pKS04_pKS22	pKS04	pKS22	0.184	8908.03	4523
190110_pKS04_pKS22	190110	pKS04_pKS22	pKS04	pKS22	0.076	9485.8	7976.21
190110_pKS04_pKS22	190110	pKS04_pKS22	pKS04	pKS22	0.135	17670.4	6629.39
190110_pKS04_pKS22	190110	pKS04_pKS22	pKS04	pKS22	0.196	9080.82	5022.73
190110_pKS04_pKS22	190110	pKS04_pKS22	pKS04	pKS22	0.529	24768.7	9335.66
190110_pKS04_pKS22	190110	pKS04_pKS22	pKS04	pKS22	0.489	9743.99	5388.57
190110_pKS04_pKS22	190110	pKS04_pKS22	pKS04	pKS22	0.101	10126	4646.32
190110_pKS04_pKS22	190110	pKS04_pKS22	pKS04	pKS22	0.129	6484.77	4551.9
190110_pKS04_pKS22	190110	pKS04_pKS22	pKS04	pKS22	0.029	5864	4495.23
190110_pKS04_pKS22	190110	pKS04_pKS22	pKS04	pKS22	0.141	7769.3	4678.82
190110_pKS04_pKS22	190110	pKS04_pKS22	pKS04	pKS22	0.215	5758.7	4844.24
190110_pKS04_pKS22	190110	pKS04_pKS22	pKS04	pKS22	0.168	5131.75	4441.82
190110_pKS04_pKS22	190110	pKS04_pKS22	pKS04	pKS22	0.03	4682.11	4544.92
190110_pKS04_pKS22	190110	pKS04_pKS22	pKS04	pKS22	0.424	8915.71	5661.94
190110_pKS04_pKS22	190110	pKS04_pKS22	pKS04	pKS22	-0.093	81367.3	84072
190110_pKS04_pKS22	190110	pKS04_pKS22	pKS04	pKS22	0.284	42078.5	8144.1
190110_pKS04_pKS22	190110	pKS04_pKS22	pKS04	pKS22	0.311	22607.1	7762.57
190110_pKS04_pKS22	190110	pKS04_pKS22	pKS04	pKS22	-0.019	15408.2	6107.31
190110_pKS04_pKS22	190110	pKS04_pKS22	pKS04	pKS22	0.138	7114.09	5064.07
190110_pKS04_pKS22	190110	pKS04_pKS22	pKS04	pKS22	0.196	10221.4	4926.4
190110_pKS04_pKS22	190110	pKS04_pKS22	pKS04	pKS22	0.134	7887.71	4597.85
190110_pKS04_pKS22	190110	pKS04_pKS22	pKS04	pKS22	0.263	6173.29	4868.81
190110_pKS04_pKS22	190110	pKS04_pKS22	pKS04	pKS22	0.239	11237.2	4523.7
190110_pKS04_pKS22	190110	pKS04_pKS22	pKS04	pKS22	-0.154	10438	4993.62
190110_pKS04_pKS22	190110	pKS04_pKS22	pKS04	pKS22	0.402	7079.77	4742.51
190110_pKS04_pKS22	190110	pKS04_pKS22	pKS04	pKS22	0.096	4887.28	4431.88
190110_pKS04_pKS22	190110	pKS04_pKS22	pKS04	pKS22	-0.071	4713.85	4467.34
190110_pKS04_pKS22	190110	pKS04_pKS22	pKS04	pKS22	0.165	19604.4	7192.99
190110_pKS04_pKS22	190110	pKS04_pKS22	pKS04	pKS22	0.037	7926.64	4768.88
190110_pKS04_pKS22	190110	pKS04_pKS22	pKS04	pKS22	0.111	4939.81	4375.94
190110_pKS04_pKS22	190110	pKS04_pKS22	pKS04	pKS22	0.102	5481.86	4498.68
190110_pKS04_pKS22	190110	pKS04_pKS22	pKS04	pKS22	0.328	9813.38	5700.96
190110_pKS04_pKS22	190110	pKS04_pKS22	pKS04	pKS22	0.092	4543.15	4365.66
190110_pKS04_pKS22	190110	pKS04_pKS22	pKS04	pKS22	0.098	4678.88	4392.8
190110_pKS04_pKS22	190110	pKS04_pKS22	pKS04	pKS22	0.092	37201.4	78007.3
190110_pKS04_pKS22	190110	pKS04_pKS22	pKS04	pKS22	0.084	12132.5	5047.22
190110_pKS04_pKS22	190110	pKS04_pKS22	pKS04	pKS22	0.014	9809.69	8477.96
190110_pKS04_pKS22	190110	pKS04_pKS22	pKS04	pKS22	0.006	7155.55	4988.1
190110_pKS04_pKS22	190110	pKS04_pKS22	pKS04	pKS22	0.009	7630.93	5197.88
190110_pKS04_pKS22	190110	pKS04_pKS22	pKS04	pKS22	-0.131	6488.03	4833.84
190110_pKS04_pKS22	190110	pKS04_pKS22	pKS04	pKS22	0.183	9929.32	4431.51
190110_pKS04_pKS22	190110	pKS04_pKS22	pKS04	pKS22	0.272	5852.54	4573.58
190110_pKS04_pKS22	190110	pKS04_pKS22	pKS04	pKS22	0.178	12783.1	5400.49
190110_pKS04_pKS22	190110	pKS04_pKS22	pKS04	pKS22	0.275	12330	4908.78
190110_pKS04_pKS22	190110	pKS04_pKS22	pKS04	pKS22	0.06	8332.23	4495.44
190110_pKS04_pKS22	190110	pKS04_pKS22	pKS04	pKS22	0.143	14586.9	7559.22
190110_pKS04_pKS22	190110	pKS04_pKS22	pKS04	pKS22	0.075	5180.78	4584.01
190110_pKS04_pKS22	190110	pKS04_pKS22	pKS04	pKS22	0.192	11442.3	4963.41
190110_pKS04_pKS22	190110	pKS04_pKS22	pKS04	pKS22	0.034	14339.3	5840.07
190110_pKS04_pKS22	190110	pKS04_pKS22	pKS04	pKS22	0.67	29439.2	11194.6
190110_pKS04_pKS22	190110	pKS04_pKS22	pKS04	pKS22	0.004	7877.23	5250.68
190110_pKS04_pKS22	190110	pKS04_pKS22	pKS04	pKS22	0.322	12289.4	4581.08
190110_pKS04_pKS22	190110	pKS04_pKS22	pKS04	pKS22	0.341	14242.2	6536.19
190110_pKS04_pKS22	190110	pKS04_pKS22	pKS04	pKS22	0.015	11576.8	5541.92
190110_pKS04_pKS22	190110	pKS04_pKS22	pKS04	pKS22	0.272	11573.7	5371.59
190110_pKS04_pKS22	190110	pKS04_pKS22	pKS04	pKS22	0.212	7683.52	4702.99
190110_pKS04_pKS22	190110	pKS04_pKS22	pKS04	pKS22	0.158	6119.36	4601.38
190110_pKS04_pKS22	190110	pKS04_pKS22	pKS04	pKS22	0.041	28449	7675.19
190110_pKS04_pKS22	190110	pKS04_pKS22	pKS04	pKS22	0.398	9612.08	5870.86
190110_pKS04_pKS22	190110	pKS04_pKS22	pKS04	pKS22	0.41	52679.9	10147.8
190110_pKS04_pKS22	190110	pKS04_pKS22	pKS04	pKS22	-0.063	36241.4	9039.85
190110_pKS04_pKS22	190110	pKS04_pKS22	pKS04	pKS22	0.207	16509.7	6443.18
190110_pKS04_pKS22	190110	pKS04_pKS22	pKS04	pKS22	0.594	31144.1	11554.9
190110_pKS04_pKS22	190110	pKS04_pKS22	pKS04	pKS22	0.484	23616.9	6541.86
190110_pKS04_pKS22	190110	pKS04_pKS22	pKS04	pKS22	0.221	16562.8	4961.58
190110_pKS04_pKS22	190110	pKS04_pKS22	pKS04	pKS22	0.087	9295.72	4572.33
190110_pKS04_pKS22	190110	pKS04_pKS22	pKS04	pKS22	0.32	9088.57	5476.58
190110_pKS04_pKS22	190110	pKS04_pKS22	pKS04	pKS22	0.165	6934.13	4677.54
190110_pKS04_pKS22	190110	pKS04_pKS22	pKS04	pKS22	0.155	8584.51	4697.02
190110_pKS04_pKS22	190110	pKS04_pKS22	pKS04	pKS22	0.282	10247.7	4670.04
190110_pKS04_pKS22	190110	pKS04_pKS22	pKS04	pKS22	0.233	6002.17	4640.53
190110_pKS04_pKS22	190110	pKS04_pKS22	pKS04	pKS22	0.007	4407.22	4470.63
190110_pKS04_pKS22	190110	pKS04_pKS22	pKS04	pKS22	0.043	3031.22	2601.97
190110_pKS04_pKS22	190110	pKS04_pKS22	pKS04	pKS22	0.162	6639.12	3276.57
190110_pKS04_pKS22	190110	pKS04_pKS22	pKS04	pKS22	0.021	3303.28	2488.69
190110_pKS04_pKS22	190110	pKS04_pKS22	pKS04	pKS22	0.004	4357.22	4465.63
190110_pKS04_pKS22	190110	pKS04_pKS22	pKS04	pKS22	0.073	4352.95	4664.83
190110_pKS04_pKS22	190110	pKS04_pKS22	pKS04	pKS22	0.114	6598.75	4442.55
190110_pKS04_pKS23	190110	pKS04_pKS23	pKS04	pKS23	-0.041	12710.5	4719.24
190110_pKS04_pKS23	190110	pKS04_pKS23	pKS04	pKS23	0.59	30185.9	6372.48
190110_pKS04_pKS23	190110	pKS04_pKS23	pKS04	pKS23	-0.104	14569.7	10372
190110_pKS04_pKS23	190110	pKS04_pKS23	pKS04	pKS23	-0.253	17084.2	9207.37
190110_pKS04_pKS23	190110	pKS04_pKS23	pKS04	pKS23	0.171	10237.5	5226.38
190110_pKS04_pKS23	190110	pKS04_pKS23	pKS04	pKS23	0.344	65945.4	12456
190110_pKS04_pKS23	190110	pKS04_pKS23	pKS04	pKS23	-0.19	12950.3	5323.69
190110_pKS04_pKS23	190110	pKS04_pKS23	pKS04	pKS23	0.527	24060.4	10463.3
190110_pKS04_pKS23	190110	pKS04_pKS23	pKS04	pKS23	0.067	7228.2	4585.77
190110_pKS04_pKS23	190110	pKS04_pKS23	pKS04	pKS23	-0.223	7816.19	4880.39
190110_pKS04_pKS23	190110	pKS04_pKS23	pKS04	pKS23	0.042	7561.54	4617.63
190110_pKS04_pKS23	190110	pKS04_pKS23	pKS04	pKS23	0.158	7167.99	5463.2
190110_pKS04_pKS23	190110	pKS04_pKS23	pKS04	pKS23	0.492	8973.88	5618.38
190110_pKS04_pKS23	190110	pKS04_pKS23	pKS04	pKS23	-0.253	13372.2	5559.63
190110_pKS04_pKS23	190110	pKS04_pKS23	pKS04	pKS23	-0.036	6690.3	4798.81
190110_pKS04_pKS23	190110	pKS04_pKS23	pKS04	pKS23	0.07	11191.9	4478.19
190110_pKS04_pKS23	190110	pKS04_pKS23	pKS04	pKS23	0.42	21685.6	6636.04
190110_pKS04_pKS23	190110	pKS04_pKS23	pKS04	pKS23	0.029	8428.14	4596.48
190110_pKS04_pKS23	190110	pKS04_pKS23	pKS04	pKS23	0.077	10946.9	7069.55
190110_pKS04_pKS23	190110	pKS04_pKS23	pKS04	pKS23	0.323	8099.44	5629.75
190110_pKS04_pKS23	190110	pKS04_pKS23	pKS04	pKS23	-0.021	14571.6	4752.69
190110_pKS04_pKS23	190110	pKS04_pKS23	pKS04	pKS23	0.245	10376.5	4509.9
190110_pKS04_pKS23	190110	pKS04_pKS23	pKS04	pKS23	0.091	20588.8	7555.08
190110_pKS04_pKS23	190110	pKS04_pKS23	pKS04	pKS23	0.015	10923.6	5269.8
190110_pKS04_pKS23	190110	pKS04_pKS23	pKS04	pKS23	0.845	42514.5	11347.2
190110_pKS04_pKS23	190110	pKS04_pKS23	pKS04	pKS23	0.611	39697.2	8692.58
190110_pKS04_pKS23	190110	pKS04_pKS23	pKS04	pKS23	0.112	22177.8	16400.2
190110_pKS04_pKS23	190110	pKS04_pKS23	pKS04	pKS23	-0.082	14994.5	5932.99
190110_pKS04_pKS23	190110	pKS04_pKS23	pKS04	pKS23	0.188	11847.9	4530.47
190110_pKS04_pKS23	190110	pKS04_pKS23	pKS04	pKS23	-0.323	19574.7	11960.7
190110_pKS04_pKS23	190110	pKS04_pKS23	pKS04	pKS23	0.542	15992.7	5447.23
190110_pKS04_pKS23	190110	pKS04_pKS23	pKS04	pKS23	-0.247	16846.1	6003.66
190110_pKS04_pKS23	190110	pKS04_pKS23	pKS04	pKS23	0.217	8553.68	4569.95
190110_pKS04_pKS23	190110	pKS04_pKS23	pKS04	pKS23	0.063	21064.3	7571.88
190110_pKS04_pKS23	190110	pKS04_pKS23	pKS04	pKS23	0.126	4931.64	4429.96
190110_pKS04_pKS23	190110	pKS04_pKS23	pKS04	pKS23	0.025	4522.09	4363.71
190110_pKS04_pKS23	190110	pKS04_pKS23	pKS04	pKS23	0.614	22912.6	8296.29
190110_pKS04_pKS23	190110	pKS04_pKS23	pKS04	pKS23	0.016	15199.2	5851.93
190110_pKS04_pKS23	190110	pKS04_pKS23	pKS04	pKS23	0.182	9795.57	4628.73
190110_pKS04_pKS23	190110	pKS04_pKS23	pKS04	pKS23	-0.024	11514.6	5657.55
190110_pKS04_pKS23	190110	pKS04_pKS23	pKS04	pKS23	0.139	7552.18	4522.94
190110_pKS04_pKS23	190110	pKS04_pKS23	pKS04	pKS23	0.397	43984.9	8155.96
190110_pKS04_pKS23	190110	pKS04_pKS23	pKS04	pKS23	0.393	29325.6	9248.5
190110_pKS04_pKS23	190110	pKS04_pKS23	pKS04	pKS23	0.201	12534	5472.93
190110_pKS04_pKS23	190110	pKS04_pKS23	pKS04	pKS23	0.05	7360.88	4723.69
190110_pKS04_pKS23	190110	pKS04_pKS23	pKS04	pKS23	-0.44	25247.2	8328.85
190110_pKS04_pKS23	190110	pKS04_pKS23	pKS04	pKS23	0.256	10158.5	4478.59
190110_pKS04_pKS23	190110	pKS04_pKS23	pKS04	pKS23	0.089	18952.7	4658.15
190110_pKS04_pKS23	190110	pKS04_pKS23	pKS04	pKS23	0.062	5473.29	4484.68
190110_pKS04_pKS23	190110	pKS04_pKS23	pKS04	pKS23	-0.002	4967.4	4381.43
190110_pKS04_pKS16	190110	pKS04_pKS16	pKS04	pKS16	0.888	35011.7	7425.94
190110_pKS04_pKS16	190110	pKS04_pKS16	pKS04	pKS16	0.896	47069	13830
190110_pKS04_pKS16	190110	pKS04_pKS16	pKS04	pKS16	0.105	23764.4	5427.32
190110_pKS04_pKS16	190110	pKS04_pKS16	pKS04	pKS16	0.956	77261.7	27251.8
190110_pKS04_pKS16	190110	pKS04_pKS16	pKS04	pKS16	0.873	61013.4	12014.2
190110_pKS04_pKS16	190110	pKS04_pKS16	pKS04	pKS16	0.847	54134.8	20339.8
190110_pKS04_pKS16	190110	pKS04_pKS16	pKS04	pKS16	0.677	59856.8	16810.9
190110_pKS04_pKS16	190110	pKS04_pKS16	pKS04	pKS16	0.23	22872	4711.07
190110_pKS04_pKS16	190110	pKS04_pKS16	pKS04	pKS16	0.881	47885.6	9648.17
190110_pKS04_pKS16	190110	pKS04_pKS16	pKS04	pKS16	0.556	22437.4	8256.63
190110_pKS04_pKS16	190110	pKS04_pKS16	pKS04	pKS16	0.328	23555	6447.42
190110_pKS04_pKS16	190110	pKS04_pKS16	pKS04	pKS16	0.475	18800.4	5931.32
190110_pKS04_pKS16	190110	pKS04_pKS16	pKS04	pKS16	0.398	19542.7	8306.96
190110_pKS04_pKS16	190110	pKS04_pKS16	pKS04	pKS16	0.144	6678.72	4384.41
190110_pKS04_pKS16	190110	pKS04_pKS16	pKS04	pKS16	0.336	11771.2	5568.32
190110_pKS04_pKS16	190110	pKS04_pKS16	pKS04	pKS16	0.72	19546.6	6527.08
190110_pKS04_pKS16	190110	pKS04_pKS16	pKS04	pKS16	0.479	14314.9	5048.37
190110_pKS04_pKS16	190110	pKS04_pKS16	pKS04	pKS16	0.218	9815.08	4610.65
190110_pKS04_pKS16	190110	pKS04_pKS16	pKS04	pKS16	0.867	32222	7250.18
190110_pKS04_pKS16	190110	pKS04_pKS16	pKS04	pKS16	0.197	8647.46	4453.77
190110_pKS04_pKS16	190110	pKS04_pKS16	pKS04	pKS16	0.896	46902.1	14356.2
190110_pKS04_pKS16	190110	pKS04_pKS16	pKS04	pKS16	0.889	42728.4	7007.09
190110_pKS04_pKS16	190110	pKS04_pKS16	pKS04	pKS16	0.38	27956.8	6884.5
190110_pKS04_pKS16	190110	pKS04_pKS16	pKS04	pKS16	0.54	29406.2	10798.8
190110_pKS04_pKS16	190110	pKS04_pKS16	pKS04	pKS16	0.616	22253	11586.2
190110_pKS04_pKS16	190110	pKS04_pKS16	pKS04	pKS16	0.348	15400.7	5858.33
190110_pKS04_pKS16	190110	pKS04_pKS16	pKS04	pKS16	0.861	48570.9	14987.6
190110_pKS04_pKS16	190110	pKS04_pKS16	pKS04	pKS16	0.517	22058	5605.39
190110_pKS04_pKS16	190110	pKS04_pKS16	pKS04	pKS16	0.11	7892.93	4513.43
190110_pKS04_pKS16	190110	pKS04_pKS16	pKS04	pKS16	0.151	6526.23	4351.79
190110_pKS04_pKS16	190110	pKS04_pKS16	pKS04	pKS16	0.219	11533.6	4547.61
190110_pKS04_pKS16	190110	pKS04_pKS16	pKS04	pKS16	0.068	9662.07	5582.71
190110_pKS04_pKS16	190110	pKS04_pKS16	pKS04	pKS16	0.143	7936.15	4558.92
190110_pKS04_pKS16	190110	pKS04_pKS16	pKS04	pKS16	-0.001	5282.02	4365.63
190110_pKS04_pKS16	190110	pKS04_pKS16	pKS04	pKS16	0.065	6140.36	4598.79
190110_pKS04_pKS16	190110	pKS04_pKS16	pKS04	pKS16	0.142	6298.8	4378.65
190110_pKS04_pKS16	190110	pKS04_pKS16	pKS04	pKS16	-0.009	7844.12	3172.43
190110_pKS04_pKS16	190110	pKS04_pKS16	pKS04	pKS16	0.909	33336.6	6915.14
190110_pKS04_pKS16	190110	pKS04_pKS16	pKS04	pKS16	0.862	54491.5	16740.8
190110_pKS04_pKS16	190110	pKS04_pKS16	pKS04	pKS16	0.041	27511.6	5823.98
190110_pKS04_pKS16	190110	pKS04_pKS16	pKS04	pKS16	0.741	19838	7208.2
190110_pKS04_pKS16	190110	pKS04_pKS16	pKS04	pKS16	0.695	23678.3	6555.1
190110_pKS04_pKS16	190110	pKS04_pKS16	pKS04	pKS16	0.901	37573.8	7989.9
190110_pKS04_pKS16	190110	pKS04_pKS16	pKS04	pKS16	0.218	11496.2	4746.86
190110_pKS04_pKS16	190110	pKS04_pKS16	pKS04	pKS16	0.092	13858	4975.63
190110_pKS04_pKS16	190110	pKS04_pKS16	pKS04	pKS16	0.755	53743.8	17750.1
190110_pKS04_pKS16	190110	pKS04_pKS16	pKS04	pKS16	0.917	34783.2	6923.49
190110_pKS04_pKS16	190110	pKS04_pKS16	pKS04	pKS16	0.2	25354.7	6350.35
190110_pKS04_pKS16	190110	pKS04_pKS16	pKS04	pKS16	0.543	23731.5	7576.69
190110_pKS04_pKS16	190110	pKS04_pKS16	pKS04	pKS16	0.558	18519.6	7290.58
190110_pKS04_pKS16	190110	pKS04_pKS16	pKS04	pKS16	0.811	53976.8	14225.1
190110_pKS04_pKS16	190110	pKS04_pKS16	pKS04	pKS16	0.671	19832	5377.23
190110_pKS04_pKS16	190110	pKS04_pKS16	pKS04	pKS16	0.889	51838.5	18577.7
190110_pKS04_pKS16	190110	pKS04_pKS16	pKS04	pKS16	0.204	38120.5	11220.7
190110_pKS04_pKS16	190110	pKS04_pKS16	pKS04	pKS16	0.891	38397.2	17814.6
190110_pKS04_pKS16	190110	pKS04_pKS16	pKS04	pKS16	0.967	70857.3	14586.2
190110_pKS04_pKS16	190110	pKS04_pKS16	pKS04	pKS16	0.289	14446.2	4713.97
190110_pKS04_pKS16	190110	pKS04_pKS16	pKS04	pKS16	0.92	41397.3	9474.98
190110_pKS04_pKS16	190110	pKS04_pKS16	pKS04	pKS16	0.905	43921.6	8346.59
190110_pKS04_pKS16	190110	pKS04_pKS16	pKS04	pKS16	0.311	31514.2	6608.2
190110_pKS04_pKS16	190110	pKS04_pKS16	pKS04	pKS16	0.598	26293.6	5549.6
190110_pKS04_pKS16	190110	pKS04_pKS16	pKS04	pKS16	0.163	14461.4	5134.1
190110_pKS04_pKS16	190110	pKS04_pKS16	pKS04	pKS16	0.786	14921	6178.26
190110_pKS04_pKS16	190110	pKS04_pKS16	pKS04	pKS16	-0.03	13864.1	5869.86
190110_pKS04_pKS16	190110	pKS04_pKS16	pKS04	pKS16	0.041	23180.2	5408.3
190110_pKS04_pKS16	190110	pKS04_pKS16	pKS04	pKS16	0.862	33183.5	7119.85
190110_pKS04_pKS16	190110	pKS04_pKS16	pKS04	pKS16	0.009	12393.4	5316.47
190110_pKS04_pKS16	190110	pKS04_pKS16	pKS04	pKS16	0.895	59488.3	19474.2
190110_pKS04_pKS16	190110	pKS04_pKS16	pKS04	pKS16	0.88	34389.1	13825.1
190110_pKS04_pKS16	190110	pKS04_pKS16	pKS04	pKS16	0.264	14064.7	4622.11
190110_pKS04_pKS16	190110	pKS04_pKS16	pKS04	pKS16	0.873	47951.5	13481.2
190110_pKS04_pKS16	190110	pKS04_pKS16	pKS04	pKS16	0.86	31277.4	13529.9
190110_pKS04_pKS16	190110	pKS04_pKS16	pKS04	pKS16	-0.188	28008.9	8142.52
190110_pKS04_pKS16	190110	pKS04_pKS16	pKS04	pKS16	0.8	29102.9	5729.04
190110_pKS04_pKS16	190110	pKS04_pKS16	pKS04	pKS16	0.851	29441.8	9404.56
190110_pKS04_pKS16	190110	pKS04_pKS16	pKS04	pKS16	-0.175	11243.6	5967.87
190110_pKS04_pKS16	190110	pKS04_pKS16	pKS04	pKS16	-0.008	6695.12	4552.12
190110_pKS04_pKS16	190110	pKS04_pKS16	pKS04	pKS16	0.17	6449.37	4315.12
190115_pEN591_pKS16	190115	pEN591_pKS16	pEN591	pKS16	0.165	19008.6	8605.39
190115_pEN591_pKS16	190115	pEN591_pKS16	pEN591	pKS16	0.165	19008.6	8605.39
190115_pEN591_pKS16	190115	pEN591_pKS16	pEN591	pKS16	0.096	7200.89	10955.4
190115_pEN591_pKS16	190115	pEN591_pKS16	pEN591	pKS16	0.398	7373.56	7615.35
190115_pEN591_pKS16	190115	pEN591_pKS16	pEN591	pKS16	0.195	8674.26	10064.2
190115_pEN591_pKS16	190115	pEN591_pKS16	pEN591	pKS16	0.008	17899.3	5535.85
190115_pEN591_pKS16	190115	pEN591_pKS16	pEN591	pKS16	0.184	22931.7	4836.25
190115_pEN591_pKS16	190115	pEN591_pKS16	pEN591	pKS16	0.22	29243.4	5708.83
190115_pEN591_pKS16	190115	pEN591_pKS16	pEN591	pKS16	0.436	14788.3	9860.08
190115_pEN591_pKS16	190115	pEN591_pKS16	pEN591	pKS16	0.151	12986.5	4704.09
190115_pEN591_pKS16	190115	pEN591_pKS16	pEN591	pKS16	-0.029	7820.46	5442.16
190115_pEN591_pKS16	190115	pEN591_pKS16	pEN591	pKS16	0.208	7598.4	4505.99
190115_pEN591_pKS16	190115	pEN591_pKS16	pEN591	pKS16	0.071	6678.84	4368.47
190115_pEN591_pKS16	190115	pEN591_pKS16	pEN591	pKS16	0.185	6284.9	4284.51
190115_pEN591_pKS16	190115	pEN591_pKS16	pEN591	pKS16	0.263	8613.5	6833.04
190115_pEN591_pKS16	190115	pEN591_pKS16	pEN591	pKS16	0.209	7951.4	4872.71
190115_pEN591_pKS16	190115	pEN591_pKS16	pEN591	pKS16	0.311	15455.1	8345.8
190115_pEN591_pKS16	190115	pEN591_pKS16	pEN591	pKS16	0.247	8666.76	4640.25
190115_pEN591_pKS16	190115	pEN591_pKS16	pEN591	pKS16	0.189	6848.89	5195.56
190115_pEN591_pKS16	190115	pEN591_pKS16	pEN591	pKS16	0.461	22711.9	4364.75
190115_pEN591_pKS16	190115	pEN591_pKS16	pEN591	pKS16	0.187	5946.01	4336.09
190115_pEN591_pKS16	190115	pEN591_pKS16	pEN591	pKS16	0.086	6296.48	4563.19
190115_pEN591_pKS16	190115	pEN591_pKS16	pEN591	pKS16	-0.084	8470.58	5677.37
190115_pEN591_pKS16	190115	pEN591_pKS16	pEN591	pKS16	0.333	8908.15	4451.03
190115_pEN591_pKS16	190115	pEN591_pKS16	pEN591	pKS16	0.158	12251.3	4706.5
190115_pEN591_pKS16	190115	pEN591_pKS16	pEN591	pKS16	0.023	6527.48	4605.65
190115_pEN591_pKS16	190115	pEN591_pKS16	pEN591	pKS16	0.139	7995.27	4498.68
190115_pEN591_pKS16	190115	pEN591_pKS16	pEN591	pKS16	0.151	8143.28	4319.69
190115_pEN591_pKS16	190115	pEN591_pKS16	pEN591	pKS16	0.185	10289	5331.71
190115_pEN591_pKS16	190115	pEN591_pKS16	pEN591	pKS16	-0.053	5636.09	4531.02
190115_pEN591_pKS16	190115	pEN591_pKS16	pEN591	pKS16	0.373	11984.7	4366.34
190115_pEN591_pKS16	190115	pEN591_pKS16	pEN591	pKS16	0.133	5277.97	4418.5
190115_pEN591_pKS16	190115	pEN591_pKS16	pEN591	pKS16	0.269	10039.9	4316.12
190115_pEN591_pKS16	190115	pEN591_pKS16	pEN591	pKS16	0.223	10933	4387.89
190115_pEN591_pKS16	190115	pEN591_pKS16	pEN591	pKS16	0.405	18673.5	6379.37
190115_pEN591_pKS16	190115	pEN591_pKS16	pEN591	pKS16	0.211	10314.8	4443.74
190115_pEN591_pKS16	190115	pEN591_pKS16	pEN591	pKS16	0.314	18992.4	4468.77
190115_pEN591_pKS16	190115	pEN591_pKS16	pEN591	pKS16	0.01	5092.61	4885.94
190115_pEN591_pKS16	190115	pEN591_pKS16	pEN591	pKS16	0.123	6486.35	4365.6
190115_pEN591_pKS16	190115	pEN591_pKS16	pEN591	pKS16	0.176	19071.1	4599.77
190115_pEN591_pKS16	190115	pEN591_pKS16	pEN591	pKS16	0.253	6503.48	5165.87
190115_pEN591_pKS16	190115	pEN591_pKS16	pEN591	pKS16	-0.085	6251.97	5257.88
190115_pEN591_pKS16	190115	pEN591_pKS16	pEN591	pKS16	0.295	10668.2	4485.96
190115_pEN591_pKS16	190115	pEN591_pKS16	pEN591	pKS16	0.119	6660.94	4473.07
190115_pEN591_pKS16	190115	pEN591_pKS16	pEN591	pKS16	0.056	5372.63	4448.25
190115_pEN591_pKS16	190115	pEN591_pKS16	pEN591	pKS16	0.014	5480.88	4402.06
190115_pEN591_pKS16	190115	pEN591_pKS16	pEN591	pKS16	0.208	8906.78	4457.98
190115_pEN591_pKS16	190115	pEN591_pKS16	pEN591	pKS16	0.106	4816.43	4378.9
190115_pEN591_pKS16	190115	pEN591_pKS16	pEN591	pKS16	0.153	7433.8	5580.6
190115_pEN591_pKS16	190115	pEN591_pKS16	pEN591	pKS16	0.049	2898.54	2826.72
190115_pEN591_pKS16	190115	pEN591_pKS16	pEN591	pKS16	0.061	3230.54	2417.68
190115_pEN591_pKS16	190115	pEN591_pKS16	pEN591	pKS16	0.277	17838.8	4461.51
190115_pEN591_pKS16	190115	pEN591_pKS16	pEN591	pKS16	0.226	7615.04	4461.91
190115_pEN591_pKS16	190115	pEN591_pKS16	pEN591	pKS16	0.014	4923.5	4366.67
190115_pEN591_pKS16	190115	pEN591_pKS16	pEN591	pKS16	0.036	13618.5	4628.43
190115_pEN591_pKS16	190115	pEN591_pKS16	pEN591	pKS16	-0.086	6874.1	5075.17
190115_pEN591_pKS16	190115	pEN591_pKS16	pEN591	pKS16	0.407	15271.4	6671.92
190115_pEN591_pKS16	190115	pEN591_pKS16	pEN591	pKS16	0.162	6403.4	5352.32
190115_pEN591_pKS16	190115	pEN591_pKS16	pEN591	pKS16	0.269	18027.2	4462.79
190115_pEN591_pKS16	190115	pEN591_pKS16	pEN591	pKS16	0.212	10168.3	4627.76
190115_pEN591_pKS16	190115	pEN591_pKS16	pEN591	pKS16	0.16	9611.04	12720.4
190115_pEN591_pKS16	190115	pEN591_pKS16	pEN591	pKS16	-0.042	9740.12	5223.12
190115_pEN591_pKS16	190115	pEN591_pKS16	pEN591	pKS16	-0.012	6391.69	4982.04
190115_pEN591_pKS16	190115	pEN591_pKS16	pEN591	pKS16	0.503	12536.6	8534.26
190115_pEN591_pKS16	190115	pEN591_pKS16	pEN591	pKS16	0.178	6333.64	4404.17
190115_pEN591_pKS16	190115	pEN591_pKS16	pEN591	pKS16	0.393	11907.6	5692.21
190115_pEN591_pKS16	190115	pEN591_pKS16	pEN591	pKS16	0.038	5108.16	4556.97
190115_pEN591_pKS16	190115	pEN591_pKS16	pEN591	pKS16	0.274	5930.92	4979.6
190115_pEN591_pKS16	190115	pEN591_pKS16	pEN591	pKS16	0.905	6764.81	35461.5
190115_pEN591_pKS16	190115	pEN591_pKS16	pEN591	pKS16	-0.218	12937.3	10153.4
190115_pEN591_pKS16	190115	pEN591_pKS16	pEN591	pKS16	0.083	7618.18	5476.19
190115_pEN591_pKS16	190115	pEN591_pKS16	pEN591	pKS16	-0.062	10441.5	4858.48
190115_pEN591_pKS16	190115	pEN591_pKS16	pEN591	pKS16	0.338	18200.8	4545.32
190115_pEN591_pKS16	190115	pEN591_pKS16	pEN591	pKS16	0.261	12216	5075.6
190115_pEN591_pKS16	190115	pEN591_pKS16	pEN591	pKS16	0.665	22343.1	53543.9
190115_pKS04_pKS16	190115	pKS04_pKS16	pKS04	pKS16	0.861	75450.6	13619.2
190115_pKS04_pKS16	190115	pKS04_pKS16	pKS04	pKS16	0.608	39701	5979.03
190115_pKS04_pKS16	190115	pKS04_pKS16	pKS04	pKS16	0.965	79062.6	9986.3
190115_pKS04_pKS16	190115	pKS04_pKS16	pKS04	pKS16	0.058	35078.6	5376.71
190115_pKS04_pKS16	190115	pKS04_pKS16	pKS04	pKS16	0.087	9741.89	4580.41
190115_pKS04_pKS16	190115	pKS04_pKS16	pKS04	pKS16	0.243	7287.77	4434.84
190115_pKS04_pKS16	190115	pKS04_pKS16	pKS04	pKS16	0.335	18541.6	4890.82
190115_pKS04_pKS16	190115	pKS04_pKS16	pKS04	pKS16	0.006	13511.9	4691.44
190115_pKS04_pKS16	190115	pKS04_pKS16	pKS04	pKS16	0.171	14252.4	4663
190115_pKS04_pKS16	190115	pKS04_pKS16	pKS04	pKS16	0.489	11265.8	4977.28
190115_pKS04_pKS16	190115	pKS04_pKS16	pKS04	pKS16	0.803	29947.3	5372.2
190115_pKS04_pKS16	190115	pKS04_pKS16	pKS04	pKS16	0.271	27802.4	4643.45
190115_pKS04_pKS16	190115	pKS04_pKS16	pKS04	pKS16	0.135	21948.4	4632.54
190115_pKS04_pKS16	190115	pKS04_pKS16	pKS04	pKS16	0.17	7012.24	4413.83
190115_pKS04_pKS16	190115	pKS04_pKS16	pKS04	pKS16	0.464	32034.5	4891.49
190115_pKS04_pKS16	190115	pKS04_pKS16	pKS04	pKS16	0.352	14821.4	4827.44
190115_pKS04_pKS16	190115	pKS04_pKS16	pKS04	pKS16	0.904	42499.9	6687.9
190115_pKS04_pKS16	190115	pKS04_pKS16	pKS04	pKS16	0.072	11173.6	4754.03
190115_pKS04_pKS16	190115	pKS04_pKS16	pKS04	pKS16	0.23	9896.64	4489.53
190115_pKS04_pKS16	190115	pKS04_pKS16	pKS04	pKS16	0.287	10269.5	4510.84
190115_pKS04_pKS16	190115	pKS04_pKS16	pKS04	pKS16	0.747	47132.8	5817.18
190115_pKS04_pKS16	190115	pKS04_pKS16	pKS04	pKS16	0.446	21922.6	5534.75
190115_pKS04_pKS16	190115	pKS04_pKS16	pKS04	pKS16	0.883	108715	15943.7
190115_pKS04_pKS16	190115	pKS04_pKS16	pKS04	pKS16	0.916	58715.6	5949.24
190115_pKS04_pKS16	190115	pKS04_pKS16	pKS04	pKS16	0.851	35156.5	6234.11
190115_pKS04_pKS16	190115	pKS04_pKS16	pKS04	pKS16	0.951	87607.2	20242
190115_pKS04_pKS16	190115	pKS04_pKS16	pKS04	pKS16	0.914	98874.9	8388.2
190115_pKS04_pKS16	190115	pKS04_pKS16	pKS04	pKS16	0.289	13337.8	4554.16
190115_pKS04_pKS16	190115	pKS04_pKS16	pKS04	pKS16	0.097	10826	4884.72
190115_pKS04_pKS16	190115	pKS04_pKS16	pKS04	pKS16	0.437	27870.2	5583.9
190115_pKS04_pKS16	190115	pKS04_pKS16	pKS04	pKS16	0.274	8371.19	4746.8
190115_pKS04_pKS16	190115	pKS04_pKS16	pKS04	pKS16	0.117	6935.23	4481.18
190115_pKS04_pKS16	190115	pKS04_pKS16	pKS04	pKS16	0.098	8477.32	4569.68
190115_pKS04_pKS16	190115	pKS04_pKS16	pKS04	pKS16	0.129	10751.6	4514.28
190115_pKS04_pKS16	190115	pKS04_pKS16	pKS04	pKS16	0.1	15816.8	4638.58
190115_pKS04_pKS16	190115	pKS04_pKS16	pKS04	pKS16	0.066	5370.61	4453.65
190115_pKS04_pKS16	190115	pKS04_pKS16	pKS04	pKS16	0.066	8747	4485.81
190115_pKS04_pKS16	190115	pKS04_pKS16	pKS04	pKS16	0.194	16337.1	4650.95
190115_pKS04_pKS16	190115	pKS04_pKS16	pKS04	pKS16	0.5	52952.8	5534.26
190115_pKS04_pKS16	190115	pKS04_pKS16	pKS04	pKS16	0.759	53876.5	5641.21
190115_pKS04_pKS16	190115	pKS04_pKS16	pKS04	pKS16	0.821	123006	6618.9
190115_pKS04_pKS16	190115	pKS04_pKS16	pKS04	pKS16	0.659	33457.2	5893.79
190115_pKS04_pKS16	190115	pKS04_pKS16	pKS04	pKS16	0.877	44057.7	7951.37
190115_pKS04_pKS16	190115	pKS04_pKS16	pKS04	pKS16	0.897	89349.1	26362.6
190115_pKS04_pKS16	190115	pKS04_pKS16	pKS04	pKS16	0.719	49546.3	5936.5
190115_pKS04_pKS16	190115	pKS04_pKS16	pKS04	pKS16	0.808	44238.8	6429.52
190115_pKS04_pKS16	190115	pKS04_pKS16	pKS04	pKS16	0.848	32097.1	6111.34
190115_pKS04_pKS16	190115	pKS04_pKS16	pKS04	pKS16	0.718	77193.5	6213.89
190115_pKS04_pKS16	190115	pKS04_pKS16	pKS04	pKS16	0.618	26684.2	5750.56
190115_pKS04_pKS16	190115	pKS04_pKS16	pKS04	pKS16	0.335	19494.1	5065.29
190115_pKS04_pKS16	190115	pKS04_pKS16	pKS04	pKS16	0.247	20079.8	4439.14
190115_pKS04_pKS16	190115	pKS04_pKS16	pKS04	pKS16	0.136	17782.6	4716.04
190115_pKS04_pKS16	190115	pKS04_pKS16	pKS04	pKS16	0.177	8853.55	4479.07
190115_pKS04_pKS16	190115	pKS04_pKS16	pKS04	pKS16	0.214	15947.2	4488.49
190115_pKS04_pKS16	190115	pKS04_pKS16	pKS04	pKS16	0.04	5903.45	4467.91
190115_pKS04_pKS16	190115	pKS04_pKS16	pKS04	pKS16	0.278	13875.5	4457.7
190115_pKS04_pKS16	190115	pKS04_pKS16	pKS04	pKS16	0.038	16803.8	4557.82
190115_pKS04_pKS16	190115	pKS04_pKS16	pKS04	pKS16	0.029	8528.5	4427.15
190115_pKS04_pKS16	190115	pKS04_pKS16	pKS04	pKS16	0.113	8522.47	4499.93
190115_pKS04_pKS16	190115	pKS04_pKS16	pKS04	pKS16	0.952	94162.2	25364
190115_pKS04_pKS16	190115	pKS04_pKS16	pKS04	pKS16	0.964	74335.9	14404.7
190115_pKS04_pKS16	190115	pKS04_pKS16	pKS04	pKS16	0.166	7434.66	4499.71
190115_pKS04_pKS16	190115	pKS04_pKS16	pKS04	pKS16	0.15	8088.77	4684.89
190115_pKS04_pKS16	190115	pKS04_pKS16	pKS04	pKS16	0.044	9346.51	4631.56
190115_pKS04_pKS16	190115	pKS04_pKS16	pKS04	pKS16	0.143	18771.9	4615.71
190115_pKS04_pKS16	190115	pKS04_pKS16	pKS04	pKS16	0.192	6623.75	4557.79
190115_pKS04_pKS16	190115	pKS04_pKS16	pKS04	pKS16	0.964	50131.4	6249.35
190115_pKS04_pKS16	190115	pKS04_pKS16	pKS04	pKS16	0.838	81402.6	13267
190115_pKS04_pKS16	190115	pKS04_pKS16	pKS04	pKS16	0.917	55634.3	7459.78
190115_pKS04_pKS16	190115	pKS04_pKS16	pKS04	pKS16	0.955	108606	19469.2
190115_pKS04_pKS16	190115	pKS04_pKS16	pKS04	pKS16	0.879	104569	31623.8
190115_pKS04_pKS16	190115	pKS04_pKS16	pKS04	pKS16	0.848	29851.3	5992.59
181212_pKS04_pKS16	181212	pKS04_pKS16	pKS04	pKS16	0.142	33182.7	4432.95
181212_pKS04_pKS16	181212	pKS04_pKS16	pKS04	pKS16	0.115	8132.52	4150.64
181212_pKS04_pKS16	181212	pKS04_pKS16	pKS04	pKS16	0.227	18228.7	4241.77
181212_pKS04_pKS16	181212	pKS04_pKS16	pKS04	pKS16	0.186	9176.46	4326.76
181212_pKS04_pKS16	181212	pKS04_pKS16	pKS04	pKS16	0.193	16667.3	4451.18
181212_pKS04_pKS16	181212	pKS04_pKS16	pKS04	pKS16	0.713	17575	5038.98
181212_pKS04_pKS16	181212	pKS04_pKS16	pKS04	pKS16	0.019	11415.2	4274.02
181212_pKS04_pKS16	181212	pKS04_pKS16	pKS04	pKS16	0.19	10328.1	4279.88
181212_pKS04_pKS16	181212	pKS04_pKS16	pKS04	pKS16	0.636	18175.1	5245.35
181212_pKS04_pKS16	181212	pKS04_pKS16	pKS04	pKS16	0.88	39072.2	6681.31
181212_pKS04_pKS16	181212	pKS04_pKS16	pKS04	pKS16	0.536	30459.3	4574.01
181212_pKS04_pKS16	181212	pKS04_pKS16	pKS04	pKS16	0.899	57685.1	8694.5
181212_pKS04_pKS16	181212	pKS04_pKS16	pKS04	pKS16	0.887	111629	23380.7
181212_pKS04_pKS16	181212	pKS04_pKS16	pKS04	pKS16	0.962	94244.1	16183.8
181212_pKS04_pKS16	181212	pKS04_pKS16	pKS04	pKS16	0.322	38358.5	4992.37
181212_pKS04_pKS16	181212	pKS04_pKS16	pKS04	pKS16	0.063	10393.7	4502.06
181212_pKS04_pKS16	181212	pKS04_pKS16	pKS04	pKS16	0.413	11939.2	4658.64
181212_pKS04_pKS16	181212	pKS04_pKS16	pKS04	pKS16	0.239	9421.14	4527.67
181212_pKS04_pKS16	181212	pKS04_pKS16	pKS04	pKS16	0.257	8159.65	4458.22
181212_pKS04_pKS16	181212	pKS04_pKS16	pKS04	pKS16	0.492	11114.5	5104.1
181212_pKS04_pKS16	181212	pKS04_pKS16	pKS04	pKS16	0.161	11485.1	5012.43
181212_pKS04_pKS16	181212	pKS04_pKS16	pKS04	pKS16	0.228	14504.4	4887.8
181212_pKS04_pKS16	181212	pKS04_pKS16	pKS04	pKS16	0.236	10075.3	4358.19
181212_pKS04_pKS16	181212	pKS04_pKS16	pKS04	pKS16	0.101	9626.04	5227.15
181212_pKS04_pKS16	181212	pKS04_pKS16	pKS04	pKS16	0.538	12440.5	4933.65
181212_pKS04_pKS16	181212	pKS04_pKS16	pKS04	pKS16	0.343	17858.9	5089.29
181212_pKS04_pKS16	181212	pKS04_pKS16	pKS04	pKS16	0.304	16131.7	5182.97
181212_pKS04_pKS16	181212	pKS04_pKS16	pKS04	pKS16	0.935	95827.2	30611.4
181212_pKS04_pKS16	181212	pKS04_pKS16	pKS04	pKS16	0.832	48438.4	9073.99
181212_pKS04_pKS16	181212	pKS04_pKS16	pKS04	pKS16	0.743	34625.8	6867.92
181212_pKS04_pKS16	181212	pKS04_pKS16	pKS04	pKS16	0.412	16150.6	4742.6
181212_pKS04_pKS16	181212	pKS04_pKS16	pKS04	pKS16	0.451	20790.8	4707.14
181212_pKS04_pKS16	181212	pKS04_pKS16	pKS04	pKS16	0.151	7283.66	4465.9
181212_pKS04_pKS16	181212	pKS04_pKS16	pKS04	pKS16	0.91	39288.1	7587.64
181212_pKS04_pKS16	181212	pKS04_pKS16	pKS04	pKS16	0.934	60877.9	10579.5
181212_pKS04_pKS16	181212	pKS04_pKS16	pKS04	pKS16	0.298	14092.1	5222.91
181212_pKS04_pKS16	181212	pKS04_pKS16	pKS04	pKS16	0.829	17880.9	5534.17
181212_pKS04_pKS16	181212	pKS04_pKS16	pKS04	pKS16	0.87	69894.2	9977.76
181212_pKS04_pKS16	181212	pKS04_pKS16	pKS04	pKS16	0.912	90198.4	19611.4
181212_pKS04_pKS16	181212	pKS04_pKS16	pKS04	pKS16	0.938	46840.3	17384.5
181212_pKS04_pKS16	181212	pKS04_pKS16	pKS04	pKS16	0.95	52267.2	11772.5
181212_pKS04_pKS16	181212	pKS04_pKS16	pKS04	pKS16	0.681	17057	4946.76
181212_pKS04_pKS16	181212	pKS04_pKS16	pKS04	pKS16	0.313	20361.7	5255.83
181212_pKS04_pKS16	181212	pKS04_pKS16	pKS04	pKS16	0.734	22866.7	6039.64
181212_pKS04_pKS16	181212	pKS04_pKS16	pKS04	pKS16	0.372	16483.6	4784.24
181212_pKS04_pKS16	181212	pKS04_pKS16	pKS04	pKS16	0.076	16315.7	5334.88
181212_pKS04_pKS16	181212	pKS04_pKS16	pKS04	pKS16	0.829	22463.4	7558.58
181212_pKS04_pKS16	181212	pKS04_pKS16	pKS04	pKS16	0.297	21558	4663.73
181212_pKS04_pKS16	181212	pKS04_pKS16	pKS04	pKS16	0.56	16264.2	5724.5
181212_pKS04_pKS16	181212	pKS04_pKS16	pKS04	pKS16	0.156	10387.1	4699.24
181212_pKS04_pKS16	181212	pKS04_pKS16	pKS04	pKS16	0.125	8587.34	4623.43
181212_pKS04_pKS16	181212	pKS04_pKS16	pKS04	pKS16	0.092	8104.16	4743.45
181212_pKS04_pKS16	181212	pKS04_pKS16	pKS04	pKS16	0.305	20096.9	4571.02
181212_pKS04_pKS16	181212	pKS04_pKS16	pKS04	pKS16	0.828	31603.7	6030.12
181212_pKS04_pKS16	181212	pKS04_pKS16	pKS04	pKS16	0.877	50982.2	15527.7
181212_pKS04_pKS16	181212	pKS04_pKS16	pKS04	pKS16	0.821	25933.1	6687.96
181212_pKS04_pKS16	181212	pKS04_pKS16	pKS04	pKS16	0.565	29825.5	7251.1
181212_pKS04_pKS16	181212	pKS04_pKS16	pKS04	pKS16	0.187	30058.9	5285.22
181212_pKS04_pKS16	181212	pKS04_pKS16	pKS04	pKS16	0.438	15845.5	5469.82
181212_pKS04_pKS16	181212	pKS04_pKS16	pKS04	pKS16	0.936	48593.2	9153.81
181212_pKS04_pKS16	181212	pKS04_pKS16	pKS04	pKS16	0.759	37521.4	7091.47
181212_pKS04_pKS16	181212	pKS04_pKS16	pKS04	pKS16	0.114	20365.6	4786.62
181212_pKS04_pKS16	181212	pKS04_pKS16	pKS04	pKS16	0.058	10847.1	4896.92
181212_pKS04_pKS16	181212	pKS04_pKS16	pKS04	pKS16	0.249	13587.2	4520.08
181212_pKS04_pKS16	181212	pKS04_pKS16	pKS04	pKS16	0.207	12760.5	4590.74
190131_pKS04_pKS16	190131	pKS04_pKS16	pKS04	pKS16	0.174	6849.84	4426.27
190131_pKS04_pKS16	190131	pKS04_pKS16	pKS04	pKS16	0.062	6556.16	4506.15
190131_pKS04_pKS16	190131	pKS04_pKS16	pKS04	pKS16	0.066	4853.72	4275.03
190131_pKS04_pKS16	190131	pKS04_pKS16	pKS04	pKS16	0.042	5077.21	4375.69
190131_pKS04_pKS16	190131	pKS04_pKS16	pKS04	pKS16	0.15	7313.11	4665.77
190131_pKS04_pKS16	190131	pKS04_pKS16	pKS04	pKS16	0	4378.13	4305.21
190131_pKS04_pKS16	190131	pKS04_pKS16	pKS04	pKS16	0.154	5925.89	4332.89
190131_pKS04_pKS16	190131	pKS04_pKS16	pKS04	pKS16	0.049	5261.41	4239.91
190131_pKS04_pKS16	190131	pKS04_pKS16	pKS04	pKS16	0.233	7519.71	4398.5
190131_pKS04_pKS16	190131	pKS04_pKS16	pKS04	pKS16	0.014	4743.51	4366.88
190131_pKS04_pKS16	190131	pKS04_pKS16	pKS04	pKS16	0.176	6553.76	4726.93
190131_pKS04_pKS16	190131	pKS04_pKS16	pKS04	pKS16	0.914	32860.8	11415.6
190131_pKS04_pKS16	190131	pKS04_pKS16	pKS04	pKS16	0.583	19663.1	7985.12
190131_pKS04_pKS16	190131	pKS04_pKS16	pKS04	pKS16	0.874	30728.7	16046.2
190131_pKS04_pKS16	190131	pKS04_pKS16	pKS04	pKS16	0.303	12264.4	4334.51
190131_pKS04_pKS16	190131	pKS04_pKS16	pKS04	pKS16	0.8	26546.5	12022.4
190131_pKS04_pKS16	190131	pKS04_pKS16	pKS04	pKS16	0.943	47332.5	17029.4
190131_pKS04_pKS16	190131	pKS04_pKS16	pKS04	pKS16	0.108	8393.42	4344.41
190131_pKS04_pKS16	190131	pKS04_pKS16	pKS04	pKS16	0.189	7391.18	4402.22
190131_pKS04_pKS16	190131	pKS04_pKS16	pKS04	pKS16	0.054	13786.6	4687.02
190131_pKS04_pKS16	190131	pKS04_pKS16	pKS04	pKS16	0.015	5818.91	4406.18
190131_pKS04_pKS16	190131	pKS04_pKS16	pKS04	pKS16	0.111	6611.98	4645.53
190131_pKS04_pKS16	190131	pKS04_pKS16	pKS04	pKS16	0.11	6368.22	4288.44
190131_pKS04_pKS16	190131	pKS04_pKS16	pKS04	pKS16	0.244	12081.4	4764.09
190131_pKS04_pKS16	190131	pKS04_pKS16	pKS04	pKS16	0.191	11046.8	4678.03
190131_pKS04_pKS16	190131	pKS04_pKS16	pKS04	pKS16	0.338	15263.7	7893.2
190131_pKS04_pKS16	190131	pKS04_pKS16	pKS04	pKS16	0.34	10687	5193.82
190131_pKS04_pKS16	190131	pKS04_pKS16	pKS04	pKS16	0.046	13161.5	4832.26
190131_pKS04_pKS16	190131	pKS04_pKS16	pKS04	pKS16	0.155	7500.48	4645.68
190131_pKS04_pKS16	190131	pKS04_pKS16	pKS04	pKS16	0.114	5101.36	4340.15
190131_pKS04_pKS16	190131	pKS04_pKS16	pKS04	pKS16	0.835	24662.8	11434.9
190131_pKS04_pKS16	190131	pKS04_pKS16	pKS04	pKS16	0.72	63894.6	6124.36
190131_pKS04_pKS16	190131	pKS04_pKS16	pKS04	pKS16	0.254	8131.72	4820.82
190131_pKS04_pKS16	190131	pKS04_pKS16	pKS04	pKS16	0.134	5713.46	4362.71
190131_pKS04_pKS16	190131	pKS04_pKS16	pKS04	pKS16	0.293	10238.1	5163.4
190131_pKS04_pKS16	190131	pKS04_pKS16	pKS04	pKS16	0.213	9603.11	4529.01
190131_pKS04_pKS16	190131	pKS04_pKS16	pKS04	pKS16	0.047	4958.44	4271.61
190131_pKS04_pKS16	190131	pKS04_pKS16	pKS04	pKS16	0.591	17186.2	6668.29
190131_pKS04_pKS16	190131	pKS04_pKS16	pKS04	pKS16	0.008	6407.97	4549.47
190131_pKS04_pKS16	190131	pKS04_pKS16	pKS04	pKS16	0.287	9512.39	4586.35
190131_pKS04_pKS16	190131	pKS04_pKS16	pKS04	pKS16	0.172	6849.96	4399.78
190131_pKS04_pKS16	190131	pKS04_pKS16	pKS04	pKS16	0.149	16146.9	4876.34
190131_pKS04_pKS16	190131	pKS04_pKS16	pKS04	pKS16	0.958	28111.3	15833.3
190131_pKS04_pKS16	190131	pKS04_pKS16	pKS04	pKS16	0.87	23696	10474
190131_pKS04_pKS16	190131	pKS04_pKS16	pKS04	pKS16	0.922	37333	13972.9
190131_pKS04_pKS16	190131	pKS04_pKS16	pKS04	pKS16	0.403	18570.2	6475.44
190131_pKS04_pKS16	190131	pKS04_pKS16	pKS04	pKS16	0.127	9591.07	4687.54
190131_pKS04_pKS16	190131	pKS04_pKS16	pKS04	pKS16	0.543	23293.2	10088.4
190131_pKS04_pKS16	190131	pKS04_pKS16	pKS04	pKS16	0.742	24776.4	6991.6
190131_pKS04_pKS16	190131	pKS04_pKS16	pKS04	pKS16	0.413	13772.5	5507.01
190131_pKS04_pKS16	190131	pKS04_pKS16	pKS04	pKS16	0.828	28738.6	11851
190131_pKS04_pKS16	190131	pKS04_pKS16	pKS04	pKS16	0.816	16778	7623.09
190131_pKS04_pKS16	190131	pKS04_pKS16	pKS04	pKS16	0.809	18048.2	10096.2
190131_pKS04_pKS16	190131	pKS04_pKS16	pKS04	pKS16	0.887	28733.6	8370.4
190131_pKS04_pKS16	190131	pKS04_pKS16	pKS04	pKS16	0.112	9098.38	4644.73
190131_pKS04_pKS16	190131	pKS04_pKS16	pKS04	pKS16	0.736	17740.4	10284.3
190131_pKS04_pKS16	190131	pKS04_pKS16	pKS04	pKS16	0.149	12154.4	4331.82
190131_pKS04_pKS16	190131	pKS04_pKS16	pKS04	pKS16	0.068	6619.09	4396.39
190131_pKS04_pKS16	190131	pKS04_pKS16	pKS04	pKS16	0.256	11438.4	5323.27
190131_pKS04_pKS21	190131	pKS04_pKS21	pKS04	pKS21	-0.646	65162.8	32615.4
190131_pKS04_pKS21	190131	pKS04_pKS21	pKS04	pKS21	-0.009	91639.9	57296.3
190131_pKS04_pKS21	190131	pKS04_pKS21	pKS04	pKS21	-0.091	40505.7	23770.4
190131_pKS04_pKS21	190131	pKS04_pKS21	pKS04	pKS21	0.406	20633.8	5407.47
190131_pKS04_pKS21	190131	pKS04_pKS21	pKS04	pKS21	0.252	12193.4	5163.7
190131_pKS04_pKS21	190131	pKS04_pKS21	pKS04	pKS21	0.151	7279.18	4434.07
190131_pKS04_pKS21	190131	pKS04_pKS21	pKS04	pKS21	0.041	5467.01	4464.23
190131_pKS04_pKS21	190131	pKS04_pKS21	pKS04	pKS21	0.204	29678	9192.71
190131_pKS04_pKS21	190131	pKS04_pKS21	pKS04	pKS21	-0.043	9703.75	4584.4
190131_pKS04_pKS21	190131	pKS04_pKS21	pKS04	pKS21	0.412	22946.4	8563.17
190131_pKS04_pKS21	190131	pKS04_pKS21	pKS04	pKS21	0.147	16683.5	8341.14
190131_pKS04_pKS21	190131	pKS04_pKS21	pKS04	pKS21	0.105	8124.07	4407.73
190131_pKS04_pKS21	190131	pKS04_pKS21	pKS04	pKS21	0.011	9448.09	5268.45
190131_pKS04_pKS21	190131	pKS04_pKS21	pKS04	pKS21	0.261	14024.2	4358.13
190131_pKS04_pKS21	190131	pKS04_pKS21	pKS04	pKS21	0.137	10668.4	4603.4
190131_pKS04_pKS21	190131	pKS04_pKS21	pKS04	pKS21	-0.021	13178.4	5534.26
190131_pKS04_pKS21	190131	pKS04_pKS21	pKS04	pKS21	0.018	10646	4604.65
190131_pKS04_pKS21	190131	pKS04_pKS21	pKS04	pKS21	0.116	28679.8	14251.7
190131_pKS04_pKS21	190131	pKS04_pKS21	pKS04	pKS21	0.234	22567.2	7407.37
190131_pKS04_pKS21	190131	pKS04_pKS21	pKS04	pKS21	0.285	32084.5	9141.7
190131_pKS04_pKS21	190131	pKS04_pKS21	pKS04	pKS21	0.258	25352.3	5337.54
190131_pKS04_pKS21	190131	pKS04_pKS21	pKS04	pKS21	0.258	26389.8	6580.8
190131_pKS04_pKS21	190131	pKS04_pKS21	pKS04	pKS21	0.286	25278	11743.3
190131_pKS04_pKS21	190131	pKS04_pKS21	pKS04	pKS21	0.286	13996	5566.58
190131_pKS04_pKS21	190131	pKS04_pKS21	pKS04	pKS21	0.232	12817.2	4358.44
190131_pKS04_pKS21	190131	pKS04_pKS21	pKS04	pKS21	0.362	9453.3	5309.55
190131_pKS04_pKS21	190131	pKS04_pKS21	pKS04	pKS21	0.066	8185.78	4680.4
190131_pKS04_pKS21	190131	pKS04_pKS21	pKS04	pKS21	-0.212	25782	9394.62
190131_pKS04_pKS21	190131	pKS04_pKS21	pKS04	pKS21	0.21	19975.8	8723.92
190131_pKS04_pKS21	190131	pKS04_pKS21	pKS04	pKS21	0.185	8390.31	5416.25
190131_pKS04_pKS21	190131	pKS04_pKS21	pKS04	pKS21	-0.017	9013.36	2755.14
190131_pKS04_pKS21	190131	pKS04_pKS21	pKS04	pKS21	0.263	16845.6	5052.37
190131_pKS04_pKS21	190131	pKS04_pKS21	pKS04	pKS21	0.552	12031.1	9367.03
190131_pKS04_pKS21	190131	pKS04_pKS21	pKS04	pKS21	0.12	13144.6	4564.19
190131_pKS04_pKS21	190131	pKS04_pKS21	pKS04	pKS21	-0.059	31611.4	19331
190131_pKS04_pKS21	190131	pKS04_pKS21	pKS04	pKS21	0.061	8752.55	4967.56
190131_pKS04_pKS21	190131	pKS04_pKS21	pKS04	pKS21	0.136	10429.7	4515.84
190131_pKS04_pKS21	190131	pKS04_pKS21	pKS04	pKS21	-0.009	17738.4	5803.12
190131_pKS04_pKS21	190131	pKS04_pKS21	pKS04	pKS21	0.099	25999.8	5753.58
190131_pKS04_pKS21	190131	pKS04_pKS21	pKS04	pKS21	-0.166	5442.5	5049.78
190131_pKS04_pKS21	190131	pKS04_pKS21	pKS04	pKS21	0.042	6735.88	4419.26
190131_pKS04_pKS21	190131	pKS04_pKS21	pKS04	pKS21	-0.202	101773	69478.4
190131_pKS04_pKS21	190131	pKS04_pKS21	pKS04	pKS21	-0.197	61060.3	24290
190131_pKS04_pKS21	190131	pKS04_pKS21	pKS04	pKS21	0.091	33658.1	15660.3
190131_pKS04_pKS21	190131	pKS04_pKS21	pKS04	pKS21	0.704	61685.9	14933.8
190131_pKS04_pKS21	190131	pKS04_pKS21	pKS04	pKS21	-0.019	29937.1	7595.44
190131_pKS04_pKS21	190131	pKS04_pKS21	pKS04	pKS21	-0.082	24654.2	14606.7
190131_pKS04_pKS21	190131	pKS04_pKS21	pKS04	pKS21	0.351	9237.86	5641.94
190131_pKS04_pKS21	190131	pKS04_pKS21	pKS04	pKS21	0.217	10367.8	4449.84
190131_pKS04_pKS21	190131	pKS04_pKS21	pKS04	pKS21	0.229	9551.01	4951.55
190131_pKS04_pKS21	190131	pKS04_pKS21	pKS04	pKS21	0	7802.78	4539.83
190131_pKS04_pKS21	190131	pKS04_pKS21	pKS04	pKS21	0.308	11358.5	5854.22
190131_pKS04_pKS21	190131	pKS04_pKS21	pKS04	pKS21	0.108	6623.35	4543.37
190131_pKS04_pKS21	190131	pKS04_pKS21	pKS04	pKS21	0.333	9008.66	4603.55
190131_pKS04_pKS21	190131	pKS04_pKS21	pKS04	pKS21	0.074	5933.82	4380.78
190131_pKS04_pKS21	190131	pKS04_pKS21	pKS04	pKS21	0.085	4906.15	4400.72
190131_pKS04_pKS21	190131	pKS04_pKS21	pKS04	pKS21	0.242	14311.5	4891.52
190131_pKS04_pKS21	190131	pKS04_pKS21	pKS04	pKS21	0.239	11145.5	4645.07
190131_pKS04_pKS21	190131	pKS04_pKS21	pKS04	pKS21	0.029	13741.1	4531.45
190131_pKS04_pKS21	190131	pKS04_pKS21	pKS04	pKS21	0.235	11455.3	4403.28
190131_pKS04_pKS21	190131	pKS04_pKS21	pKS04	pKS21	-0.423	27674.9	7259.39
190131_pKS04_pKS21	190131	pKS04_pKS21	pKS04	pKS21	0.062	6050.15	4370.76
190131_pKS04_pKS21	190131	pKS04_pKS21	pKS04	pKS21	0.302	9406.14	4731.26
190131_pKS04_pKS21	190131	pKS04_pKS21	pKS04	pKS21	0.017	7781.25	4699.55
190131_pKS04_pKS21	190131	pKS04_pKS21	pKS04	pKS21	0.076	7533.01	4717.17
190131_pKS04_pKS21	190131	pKS04_pKS21	pKS04	pKS21	0.05	5791.23	4393.47
190131_pKS04_pKS21	190131	pKS04_pKS21	pKS04	pKS21	0.107	8180.81	4800.52
190131_pKS04_pKS21	190131	pKS04_pKS21	pKS04	pKS21	0.225	16292.1	4673.06
190131_pKS04_pKS21	190131	pKS04_pKS21	pKS04	pKS21	0.027	7515.87	4528.7
190131_pKS04_pKS21	190131	pKS04_pKS21	pKS04	pKS21	-0.045	4690.34	4324.75
190131_pKS04_pKS21	190131	pKS04_pKS21	pKS04	pKS21	0.063	4901.86	4353.81
190131_pKS04_pKS21	190131	pKS04_pKS21	pKS04	pKS21	0.101	13342.8	4704.24
190131_pKS04_pKS21	190131	pKS04_pKS21	pKS04	pKS21	0.251	17275.7	4646.9
190131_pKS04_pKS21	190131	pKS04_pKS21	pKS04	pKS21	0.191	10278.2	5091.39
190131_pKS04_pKS21	190131	pKS04_pKS21	pKS04	pKS21	0.67	9574.52	10247
190131_pKS04_pKS21	190131	pKS04_pKS21	pKS04	pKS21	0.208	13748.5	5126.3
190131_pKS04_pKS21	190131	pKS04_pKS21	pKS04	pKS21	0.043	17749.4	9747.95
190131_pKS04_pKS21	190131	pKS04_pKS21	pKS04	pKS21	0.192	21864.5	7733.82
190131_pKS04_pKS21	190131	pKS04_pKS21	pKS04	pKS21	0.262	21207.7	17227.4
190131_pKS04_pKS21	190131	pKS04_pKS21	pKS04	pKS21	0.33	10319	4469.84
190131_pKS04_pKS21	190131	pKS04_pKS21	pKS04	pKS21	-0.097	31413.7	11886.5
190131_pKS04_pKS21	190131	pKS04_pKS21	pKS04	pKS21	0.034	19379.3	5979.94
190131_pKS04_pKS21	190131	pKS04_pKS21	pKS04	pKS21	0.121	13813.9	4625.86
190131_pKS04_pKS21	190131	pKS04_pKS21	pKS04	pKS21	-0.107	18787.5	7940.82
190131_pKS04_pKS21	190131	pKS04_pKS21	pKS04	pKS21	0.341	14358.2	5130.14
190131_pKS04_pKS21	190131	pKS04_pKS21	pKS04	pKS21	-0.037	43532	12429.1
190131_pKS04_pKS21	190131	pKS04_pKS21	pKS04	pKS21	0.06	6419.52	5163.31
190131_pEN591_pKS16	190131	pEN591_pKS16	pEN591	pKS16	0.337	26547.6	4493.37
190131_pEN591_pKS16	190131	pEN591_pKS16	pEN591	pKS16	0.102	15260.5	4657.85
190131_pEN591_pKS16	190131	pEN591_pKS16	pEN591	pKS16	0.311	26291.1	5946.8
190131_pEN591_pKS16	190131	pEN591_pKS16	pEN591	pKS16	0	36508.9	5263.64
190131_pEN591_pKS16	190131	pEN591_pKS16	pEN591	pKS16	0.348	28588.9	4528.34
190131_pEN591_pKS16	190131	pEN591_pKS16	pEN591	pKS16	0.083	33607.7	4781.53
190131_pEN591_pKS16	190131	pEN591_pKS16	pEN591	pKS16	0.412	25165.3	4402.46
190131_pEN591_pKS16	190131	pEN591_pKS16	pEN591	pKS16	0.183	13360.5	19849
190131_pEN591_pKS16	190131	pEN591_pKS16	pEN591	pKS16	0.272	22001.8	3929.5
190131_pEN591_pKS16	190131	pEN591_pKS16	pEN591	pKS16	0.199	13113.2	3863.16
190131_pEN591_pKS16	190131	pEN591_pKS16	pEN591	pKS16	0.245	13401	4414.6
190131_pEN591_pKS16	190131	pEN591_pKS16	pEN591	pKS16	0.338	14036.4	4329.63
190131_pEN591_pKS16	190131	pEN591_pKS16	pEN591	pKS16	-0.006	16161.7	13382.8
190131_pEN591_pKS16	190131	pEN591_pKS16	pEN591	pKS16	0.314	25564.8	5107.91
190131_pEN591_pKS16	190131	pEN591_pKS16	pEN591	pKS16	0.118	15482	8528.14
190131_pEN591_pKS16	190131	pEN591_pKS16	pEN591	pKS16	0.176	28573	4920.85
190131_pEN591_pKS16	190131	pEN591_pKS16	pEN591	pKS16	0.473	21972.1	4324.17
190131_pEN591_pKS16	190131	pEN591_pKS16	pEN591	pKS16	0.413	23985	4413.56
190131_pEN591_pKS16	190131	pEN591_pKS16	pEN591	pKS16	0.371	16091.2	4362.49
190131_pEN591_pKS16	190131	pEN591_pKS16	pEN591	pKS16	0.372	19706.3	4441.7
190131_pEN591_pKS16	190131	pEN591_pKS16	pEN591	pKS16	0.226	22914.4	4661.53
190131_pEN591_pKS16	190131	pEN591_pKS16	pEN591	pKS16	0.344	12528.1	7738.88
190131_pEN591_pKS16	190131	pEN591_pKS16	pEN591	pKS16	0.249	28790.7	4826.71
190131_pEN591_pKS16	190131	pEN591_pKS16	pEN591	pKS16	-0.037	33090.1	5197.45
190131_pEN591_pKS16	190131	pEN591_pKS16	pEN591	pKS16	0.705	58169.5	7377.86
190131_pEN591_pKS16	190131	pEN591_pKS16	pEN591	pKS16	0.288	16237.3	4985.18
190131_pEN591_pKS16	190131	pEN591_pKS16	pEN591	pKS16	0.416	24042.6	4418.13
190131_pEN591_pKS16	190131	pEN591_pKS16	pEN591	pKS16	0.481	21263.6	4649.58
190131_pEN591_pKS16	190131	pEN591_pKS16	pEN591	pKS16	0.257	25425.6	4642.78
190131_pEN591_pKS16	190131	pEN591_pKS16	pEN591	pKS16	0.276	20830	4444.41
190131_pEN591_pKS16	190131	pEN591_pKS16	pEN591	pKS16	0.307	29750.1	4557.88
190131_pEN591_pKS16	190131	pEN591_pKS16	pEN591	pKS16	0.484	29488.4	4478.8
190131_pEN591_pKS16	190131	pEN591_pKS16	pEN591	pKS16	0.396	18757.5	4392.16
190131_pEN591_pKS16	190131	pEN591_pKS16	pEN591	pKS16	0.148	34097.2	4848.2
190131_pEN591_pKS16	190131	pEN591_pKS16	pEN591	pKS16	0.361	25034.5	4467.89
190131_pEN591_pKS16	190131	pEN591_pKS16	pEN591	pKS16	0.278	15095.2	8051.42
190131_pEN591_pKS16	190131	pEN591_pKS16	pEN591	pKS16	0.218	17639.4	4406.55
190131_pEN591_pKS16	190131	pEN591_pKS16	pEN591	pKS16	0.109	11603.7	4517.33
190131_pEN591_pKS16	190131	pEN591_pKS16	pEN591	pKS16	0.377	36321.7	4444.1
190131_pEN591_pKS16	190131	pEN591_pKS16	pEN591	pKS16	0.258	24397.1	5053.92
190131_pEN591_pKS16	190131	pEN591_pKS16	pEN591	pKS16	0.375	41217	4590.47
190131_pEN591_pKS16	190131	pEN591_pKS16	pEN591	pKS16	0.27	27119.8	4855.43
190131_pEN591_pKS16	190131	pEN591_pKS16	pEN591	pKS16	0.326	16261.9	8327.14
190131_pEN591_pKS16	190131	pEN591_pKS16	pEN591	pKS16	0.447	14997	4283.78
190131_pEN591_pKS16	190131	pEN591_pKS16	pEN591	pKS16	0.458	24049.6	4325.82
190131_pEN591_pKS16	190131	pEN591_pKS16	pEN591	pKS16	0.269	16711.8	4436.18
190131_pEN591_pKS16	190131	pEN591_pKS16	pEN591	pKS16	0.244	24256.9	4425.81
190131_pEN591_pKS16	190131	pEN591_pKS16	pEN591	pKS16	0.204	17495.2	5092.76
190131_pEN591_pKS16	190131	pEN591_pKS16	pEN591	pKS16	0.447	23824.8	4822.07
190131_pEN591_pKS16	190131	pEN591_pKS16	pEN591	pKS16	0.314	13979	4423.44
190131_pEN591_pKS16	190131	pEN591_pKS16	pEN591	pKS16	0.209	31127.7	7247.9
190131_pEN591_pKS16	190131	pEN591_pKS16	pEN591	pKS16	0.171	20548.4	4945.09
190131_pEN591_pKS16	190131	pEN591_pKS16	pEN591	pKS16	0.33	35013.8	5051.3
190131_pEN591_pKS16	190131	pEN591_pKS16	pEN591	pKS16	0.175	6377.76	4609.86
190131_pEN591_pKS16	190131	pEN591_pKS16	pEN591	pKS16	0.482	28030.1	4439.05
190131_pEN591_pKS16	190131	pEN591_pKS16	pEN591	pKS16	0.075	11467.7	4563.22
190131_pEN591_pKS16	190131	pEN591_pKS16	pEN591	pKS16	0.367	24275.8	4563.03
190131_pEN591_pKS16	190131	pEN591_pKS16	pEN591	pKS16	0.379	19587.7	4385.08
190131_pEN591_pKS16	190131	pEN591_pKS16	pEN591	pKS16	0.175	9457.48	4759.52
190131_pEN591_pKS16	190131	pEN591_pKS16	pEN591	pKS16	0.371	25690.4	5126.75
190131_pEN591_pKS16	190131	pEN591_pKS16	pEN591	pKS16	0.269	24308.2	4743.78
190131_pEN591_pKS16	190131	pEN591_pKS16	pEN591	pKS16	0.062	27414.1	5019.5
190131_pEN591_pKS16	190131	pEN591_pKS16	pEN591	pKS16	0.139	7934.6	4977.16
190131_pEN591_pKS16	190131	pEN591_pKS16	pEN591	pKS16	0.15	7550.29	4489.65
190131_pEN591_pKS16	190131	pEN591_pKS16	pEN591	pKS16	0.276	26227.5	5173.58
190131_pEN591_pKS16	190131	pEN591_pKS16	pEN591	pKS16	0.049	40241.2	5331.26
190131_pEN591_pKS16	190131	pEN591_pKS16	pEN591	pKS16	-0.211	33730.6	7131.2
190131_pEN591_pKS16	190131	pEN591_pKS16	pEN591	pKS16	0.113	14385.3	4587.18
190131_pEN591_pKS16	190131	pEN591_pKS16	pEN591	pKS16	0.415	19921.9	10365.6
190131_pEN591_pKS16	190131	pEN591_pKS16	pEN591	pKS16	0.11	44463	20515.9
190131_pEN591_pKS16	190131	pEN591_pKS16	pEN591	pKS16	0.31	33054.9	4910.67
190131_pEN591_pKS16	190131	pEN591_pKS16	pEN591	pKS16	0.208	15130.8	5664.38
190131_pEN591_pKS16	190131	pEN591_pKS16	pEN591	pKS16	-0.22	43212.8	5277.51
190131_pEN591_pKS16	190131	pEN591_pKS16	pEN591	pKS16	0.181	41452.2	5062.24
190131_pEN591_pKS16	190131	pEN591_pKS16	pEN591	pKS16	0.434	27812	4362.34
190131_pEN591_pKS16	190131	pEN591_pKS16	pEN591	pKS16	0.224	17430.8	4576.69
190131_pEN591_pKS16	190131	pEN591_pKS16	pEN591	pKS16	0.331	15840.3	4388.86
190131_pEN591_pKS16	190131	pEN591_pKS16	pEN591	pKS16	0.092	15011.5	6291.6
190131_pEN591_pKS16	190131	pEN591_pKS16	pEN591	pKS16	0.205	30198.8	7302.19
190131_pEN591_pKS16	190131	pEN591_pKS16	pEN591	pKS16	0.328	20383.7	4447.67
190131_pEN591_pKS16	190131	pEN591_pKS16	pEN591	pKS16	0.358	13200.1	4302.83
190131_pEN591_pKS16	190131	pEN591_pKS16	pEN591	pKS16	0.436	24317.9	4417
190131_pEN591_pKS16	190131	pEN591_pKS16	pEN591	pKS16	0.311	33565.9	4693.42
190131_pEN591_pKS16	190131	pEN591_pKS16	pEN591	pKS16	0.235	26332.1	5059.59
190131_pEN591_pKS16	190131	pEN591_pKS16	pEN591	pKS16	0.417	21400.5	4503.77
190131_pEN591_pKS16	190131	pEN591_pKS16	pEN591	pKS16	0.245	12102.9	4489.5
190131_pEN591_pKS16	190131	pEN591_pKS16	pEN591	pKS16	0.296	26069.7	4364.99
190131_pEN591_pKS16	190131	pEN591_pKS16	pEN591	pKS16	0.079	26702.3	4999.81
190131_pEN591_pKS16	190131	pEN591_pKS16	pEN591	pKS16	-0.068	30207.4	12474.4
190131_pEN591_pKS16	190131	pEN591_pKS16	pEN591	pKS16	-0.061	13218.6	5825.53
190131_pEN591_pKS16	190131	pEN591_pKS16	pEN591	pKS16	0.196	17615.1	4549.4
190131_pEN591_pKS16	190131	pEN591_pKS16	pEN591	pKS16	0.357	19803.3	4426.12
190131_pEN591_pKS16	190131	pEN591_pKS16	pEN591	pKS16	-0.07	18754.1	5477.28
190131_pEN591_pKS16	190131	pEN591_pKS16	pEN591	pKS16	0.189	11344.2	6420.29
190131_pEN591_pKS16	190131	pEN591_pKS16	pEN591	pKS16	0.204	59328.1	7953.99
190131_pEN591_pKS16	190131	pEN591_pKS16	pEN591	pKS16	0.335	13975.8	4331.98
190131_pEN591_pKS16	190131	pEN591_pKS16	pEN591	pKS16	0.19	21060.1	4933.44
190131_pEN591_pKS16	190131	pEN591_pKS16	pEN591	pKS16	0.039	38896.2	5124.65
190131_pEN591_pKS16	190131	pEN591_pKS16	pEN591	pKS16	0.31	26429.8	4595.96
190131_pEN591_pKS16	190131	pEN591_pKS16	pEN591	pKS16	0.145	12208.5	6157.01
190131_pEN591_pKS16	190131	pEN591_pKS16	pEN591	pKS16	0.163	9798.96	4451.94
190131_pEN591_pKS16	190131	pEN591_pKS16	pEN591	pKS16	0.124	51042.6	8409.67
190131_pEN591_pKS16	190131	pEN591_pKS16	pEN591	pKS16	0.115	12060.1	4691.81
190131_pEN591_pKS16	190131	pEN591_pKS16	pEN591	pKS16	0.08	10585.2	4660.77
190131_pEN591_pKS16	190131	pEN591_pKS16	pEN591	pKS16	0.275	17327.8	4579.31
190125_pKS04_pKS35	190125	pKS04_pKS35	pKS04	pKS35	-0.34	31579.1	13768
190125_pKS04_pKS35	190125	pKS04_pKS35	pKS04	pKS35	-0.295	25121.5	10025.5
190125_pKS04_pKS35	190125	pKS04_pKS35	pKS04	pKS35	-0.182	32129.7	5072.61
190125_pKS04_pKS35	190125	pKS04_pKS35	pKS04	pKS35	0.047	12448.2	4909.2
190125_pKS04_pKS35	190125	pKS04_pKS35	pKS04	pKS35	-0.031	6309.07	4581.75
190125_pKS04_pKS35	190125	pKS04_pKS35	pKS04	pKS35	0.134	44627.1	8731.97
190125_pKS04_pKS35	190125	pKS04_pKS35	pKS04	pKS35	0.096	28775.1	6602.5
190125_pKS04_pKS35	190125	pKS04_pKS35	pKS04	pKS35	-0.463	13398.1	5477.62
190125_pKS04_pKS35	190125	pKS04_pKS35	pKS04	pKS35	0.119	11879	5150.11
190125_pKS04_pKS35	190125	pKS04_pKS35	pKS04	pKS35	-0.041	10054.9	6012.41
190125_pKS04_pKS35	190125	pKS04_pKS35	pKS04	pKS35	0.14	7230.09	4721.23
190125_pKS04_pKS35	190125	pKS04_pKS35	pKS04	pKS35	0.106	16080.6	7331.83
190125_pKS04_pKS35	190125	pKS04_pKS35	pKS04	pKS35	-0.08	5871.62	4669.73
190125_pKS04_pKS35	190125	pKS04_pKS35	pKS04	pKS35	-0.401	14755.6	7072.17
190125_pKS04_pKS35	190125	pKS04_pKS35	pKS04	pKS35	-0.074	4490.41	4357.22
190125_pKS04_pKS35	190125	pKS04_pKS35	pKS04	pKS35	-0.602	44359.5	18465.5
190125_pKS04_pKS35	190125	pKS04_pKS35	pKS04	pKS35	-0.013	11203.1	5257.17
190125_pKS04_pKS35	190125	pKS04_pKS35	pKS04	pKS35	0.234	7367.68	4509.25
190125_pKS04_pKS35	190125	pKS04_pKS35	pKS04	pKS35	0.136	18367	5044.99
190125_pKS04_pKS35	190125	pKS04_pKS35	pKS04	pKS35	0.027	8388.51	4733.73
190125_pKS04_pKS35	190125	pKS04_pKS35	pKS04	pKS35	0.066	5703.74	4549.83
190125_pKS04_pKS35	190125	pKS04_pKS35	pKS04	pKS35	-0.217	15934.1	11458.3
190125_pKS04_pKS35	190125	pKS04_pKS35	pKS04	pKS35	0.28	9476.93	4899.75
190125_pKS04_pKS35	190125	pKS04_pKS35	pKS04	pKS35	0.114	7748.45	4767.23
190125_pKS04_pKS35	190125	pKS04_pKS35	pKS04	pKS35	0.074	12695.3	4676.87
190125_pKS04_pKS35	190125	pKS04_pKS35	pKS04	pKS35	0.115	4385.39	4526.05
190125_pKS04_pKS35	190125	pKS04_pKS35	pKS04	pKS35	0.242	5562.86	4870.15
190125_pKS04_pKS35	190125	pKS04_pKS35	pKS04	pKS35	0.047	6100.97	4426.42
190125_pKS04_pKS35	190125	pKS04_pKS35	pKS04	pKS35	-0.013	5563.5	4682.66
190125_pKS04_pKS35	190125	pKS04_pKS35	pKS04	pKS35	0.139	38317.6	5403.63
190125_pKS04_pKS35	190125	pKS04_pKS35	pKS04	pKS35	-0.309	19772.8	8783.52
190125_pKS04_pKS35	190125	pKS04_pKS35	pKS04	pKS35	-0.177	33646	6785.76
190125_pKS04_pKS35	190125	pKS04_pKS35	pKS04	pKS35	-0.134	13131.7	5186.9
190125_pKS04_pKS35	190125	pKS04_pKS35	pKS04	pKS35	0.087	9782.52	4966.4
190125_pKS04_pKS35	190125	pKS04_pKS35	pKS04	pKS35	0.227	13851.4	4613.24
190125_pKS04_pKS35	190125	pKS04_pKS35	pKS04	pKS35	0.349	5597.95	4454.81
190125_pKS04_pKS35	190125	pKS04_pKS35	pKS04	pKS35	0.026	7791.59	4486.88
190125_pKS04_pKS33	190125	pKS04_pKS33	pKS04	pKS33	0.06	55377.9	11697.3
190125_pKS04_pKS33	190125	pKS04_pKS33	pKS04	pKS33	0.084	15580.4	4817.65
190125_pKS04_pKS33	190125	pKS04_pKS33	pKS04	pKS33	0.065	8017.55	4427.83
190125_pKS04_pKS33	190125	pKS04_pKS33	pKS04	pKS33	0.183	8530.12	2626.91
190125_pKS04_pKS33	190125	pKS04_pKS33	pKS04	pKS33	0.021	12851	4468.74
190125_pKS04_pKS33	190125	pKS04_pKS33	pKS04	pKS33	0.059	5261.5	4339.69
190125_pKS04_pKS33	190125	pKS04_pKS33	pKS04	pKS33	0.084	5400.95	4289.75
190125_pKS04_pKS33	190125	pKS04_pKS33	pKS04	pKS33	0.024	5156.51	4534.74
190125_pKS04_pKS33	190125	pKS04_pKS33	pKS04	pKS33	0.053	5262.63	4304.66
190125_pKS04_pKS33	190125	pKS04_pKS33	pKS04	pKS33	0.093	5498.9	4243.44
190125_pKS04_pKS33	190125	pKS04_pKS33	pKS04	pKS33	-0.256	48561.5	27311.9
190125_pKS04_pKS33	190125	pKS04_pKS33	pKS04	pKS33	-0.055	24801.4	5830.38
190125_pKS04_pKS33	190125	pKS04_pKS33	pKS04	pKS33	0.036	27334.5	9861.21
190125_pKS04_pKS33	190125	pKS04_pKS33	pKS04	pKS33	0.376	26153.3	4934.78
190125_pKS04_pKS33	190125	pKS04_pKS33	pKS04	pKS33	0.137	12816.6	4828.66
190125_pKS04_pKS33	190125	pKS04_pKS33	pKS04	pKS33	0.101	7568.19	4352.46
190125_pKS04_pKS33	190125	pKS04_pKS33	pKS04	pKS33	0.467	2660.75	1581.6
190125_pKS04_pKS33	190125	pKS04_pKS33	pKS04	pKS33	0.355	7653.43	5955.86
190125_pKS04_pKS33	190125	pKS04_pKS33	pKS04	pKS33	0.104	9770.45	4353.13
190125_pKS04_pKS33	190125	pKS04_pKS33	pKS04	pKS33	0.375	59489.7	6571.1
190125_pKS04_pKS33	190125	pKS04_pKS33	pKS04	pKS33	0.191	31425.3	11238.5
190125_pKS04_pKS33	190125	pKS04_pKS33	pKS04	pKS33	0.348	22086.6	4555.9
190125_pKS04_pKS33	190125	pKS04_pKS33	pKS04	pKS33	0.553	20729.3	16020.2
190125_pKS04_pKS33	190125	pKS04_pKS33	pKS04	pKS33	0.096	6501.78	4386.58
190125_pKS04_pKS33	190125	pKS04_pKS33	pKS04	pKS33	0.127	6737.37	4550.9
190125_pKS04_pKS33	190125	pKS04_pKS33	pKS04	pKS33	0.045	5294.24	4388.5
190125_pKS04_pKS33	190125	pKS04_pKS33	pKS04	pKS33	0.052	5050.99	4322.16
190125_pKS04_pKS33	190125	pKS04_pKS33	pKS04	pKS33	0.014	51550.4	17233
190125_pKS04_pKS33	190125	pKS04_pKS33	pKS04	pKS33	0.363	79171.8	7471.48
190125_pKS04_pKS33	190125	pKS04_pKS33	pKS04	pKS33	0.058	27952.7	4869.21
190125_pKS04_pKS33	190125	pKS04_pKS33	pKS04	pKS33	0.256	16906.4	5169.71
190125_pKS04_pKS33	190125	pKS04_pKS33	pKS04	pKS33	0.393	20153.5	5924.06
190125_pKS04_pKS33	190125	pKS04_pKS33	pKS04	pKS33	-0.099	11291.3	5586.7
190125_pKS04_pKS33	190125	pKS04_pKS33	pKS04	pKS33	0.319	20496.8	4796.01
190125_pKS04_pKS33	190125	pKS04_pKS33	pKS04	pKS33	0.202	3469.37	1445.14
190125_pKS04_pKS33	190125	pKS04_pKS33	pKS04	pKS33	0.056	2601.64	1539.01
190125_pKS04_pKS33	190125	pKS04_pKS33	pKS04	pKS33	0.061	40977.1	16268.1
190125_pKS04_pKS33	190125	pKS04_pKS33	pKS04	pKS33	0.273	9434.04	4321.7
190125_pKS04_pKS33	190125	pKS04_pKS33	pKS04	pKS33	0.094	27475.4	8059.2
190125_pKS04_pKS33	190125	pKS04_pKS33	pKS04	pKS33	0.289	20111.8	5060.9
190125_pKS04_pKS33	190125	pKS04_pKS33	pKS04	pKS33	0.133	7576.63	4382.61
190125_pKS04_pKS33	190125	pKS04_pKS33	pKS04	pKS33	0.065	5147.18	4269.69
190125_pKS04_pKS33	190125	pKS04_pKS33	pKS04	pKS33	0.28	11767.8	4619.4
190125_pKS04_pKS33	190125	pKS04_pKS33	pKS04	pKS33	0.057	5226.23	4291.1
190125_pKS04_pKS33	190125	pKS04_pKS33	pKS04	pKS33	-0.036	2708.74	2624.11
190125_pKS04_pKS33	190125	pKS04_pKS33	pKS04	pKS33	0.139	22656.8	4837.56
190125_pKS04_pKS33	190125	pKS04_pKS33	pKS04	pKS33	-0.134	36529	12271.6
190125_pKS04_pKS33	190125	pKS04_pKS33	pKS04	pKS33	0.361	37644.1	7434.9
190125_pKS04_pKS33	190125	pKS04_pKS33	pKS04	pKS33	0.191	22933.9	4445.57
190125_pKS04_pKS33	190125	pKS04_pKS33	pKS04	pKS33	0.158	11838.8	4704.58
190125_pKS04_pKS33	190125	pKS04_pKS33	pKS04	pKS33	0.225	15437.1	4828.99
190125_pKS04_pKS33	190125	pKS04_pKS33	pKS04	pKS33	0.155	26373.5	7356.76
190125_pKS04_pKS33	190125	pKS04_pKS33	pKS04	pKS33	0.164	4724.03	4332.8
190125_pKS04_pKS33	190125	pKS04_pKS33	pKS04	pKS33	0.13	5593.9	4358.71
190125_pKS04_pKS33	190125	pKS04_pKS33	pKS04	pKS33	0.288	8901.72	4410.66
190125_pKS04_pKS33	190125	pKS04_pKS33	pKS04	pKS33	0.043	12519.9	4551.72
190125_pKS04_pKS33	190125	pKS04_pKS33	pKS04	pKS33	0.133	8513.93	4456.7
190125_pKS04_pKS33	190125	pKS04_pKS33	pKS04	pKS33	0.155	7049.89	4507.76
190125_pKS04_pKS33	190125	pKS04_pKS33	pKS04	pKS33	0.157	10344.6	5218.52
190125_pKS04_pKS33	190125	pKS04_pKS33	pKS04	pKS33	0.058	27952.7	4869.21
190125_pKS04_pKS33	190125	pKS04_pKS33	pKS04	pKS33	0.256	16906.4	5169.71
190125_pKS04_pKS33	190125	pKS04_pKS33	pKS04	pKS33	0.393	20153.5	5924.06
190125_pKS04_pKS33	190125	pKS04_pKS33	pKS04	pKS33	-0.099	11291.3	5586.7
190125_pKS04_pKS33	190125	pKS04_pKS33	pKS04	pKS33	0.319	20496.8	4796.01
190125_pKS04_pKS33	190125	pKS04_pKS33	pKS04	pKS33	0.202	3469.37	1445.14
190125_pKS04_pKS33	190125	pKS04_pKS33	pKS04	pKS33	0.056	2601.64	1539.01
190125_pKS04_pKS33	190125	pKS04_pKS33	pKS04	pKS33	0.061	40977.1	16268.1
190125_pKS04_pKS33	190125	pKS04_pKS33	pKS04	pKS33	0.273	9434.04	4321.7
190125_pKS04_pKS33	190125	pKS04_pKS33	pKS04	pKS33	0.094	27475.4	8059.2
190125_pKS04_pKS33	190125	pKS04_pKS33	pKS04	pKS33	0.289	20111.8	5060.9
190125_pKS04_pKS33	190125	pKS04_pKS33	pKS04	pKS33	0.133	7576.63	4382.61
190125_pKS04_pKS33	190125	pKS04_pKS33	pKS04	pKS33	0.065	5147.18	4269.69
190125_pKS04_pKS33	190125	pKS04_pKS33	pKS04	pKS33	0.28	11767.8	4619.4
190125_pKS04_pKS33	190125	pKS04_pKS33	pKS04	pKS33	0.057	5226.23	4291.1
190125_pKS04_pKS33	190125	pKS04_pKS33	pKS04	pKS33	-0.036	2708.74	2624.11
190125_pKS04_pKS33	190125	pKS04_pKS33	pKS04	pKS33	0.139	22656.8	4837.56
190125_pKS04_pKS33	190125	pKS04_pKS33	pKS04	pKS33	-0.134	36529	12271.6
190125_pKS04_pKS33	190125	pKS04_pKS33	pKS04	pKS33	0.361	37644.1	7434.9
190125_pKS04_pKS33	190125	pKS04_pKS33	pKS04	pKS33	0.191	22933.9	4445.57
190125_pKS04_pKS33	190125	pKS04_pKS33	pKS04	pKS33	0.158	11838.8	4704.58
190125_pKS04_pKS33	190125	pKS04_pKS33	pKS04	pKS33	0.225	15437.1	4828.99
190125_pKS04_pKS33	190125	pKS04_pKS33	pKS04	pKS33	0.155	26373.5	7356.76
190125_pKS04_pKS33	190125	pKS04_pKS33	pKS04	pKS33	0.164	4724.03	4332.8
190125_pKS04_pKS33	190125	pKS04_pKS33	pKS04	pKS33	0.13	5593.9	4358.71
190125_pKS04_pKS33	190125	pKS04_pKS33	pKS04	pKS33	0.288	8901.72	4410.66
190125_pKS04_pKS33	190125	pKS04_pKS33	pKS04	pKS33	0.043	12519.9	4551.72
190125_pKS04_pKS33	190125	pKS04_pKS33	pKS04	pKS33	0.133	8513.93	4456.7
190125_pKS04_pKS33	190125	pKS04_pKS33	pKS04	pKS33	0.155	7049.89	4507.76
190125_pKS04_pKS33	190125	pKS04_pKS33	pKS04	pKS33	0.157	10344.6	5218.52
190125_pKS04_pKS33	190125	pKS04_pKS33	pKS04	pKS33	0.314	22772.2	5606
190125_pKS04_pKS33	190125	pKS04_pKS33	pKS04	pKS33	0.183	8134.9	4427.15
190125_pKS04_pKS33	190125	pKS04_pKS33	pKS04	pKS33	0.276	15011	5144.5
190125_pKS04_pKS33	190125	pKS04_pKS33	pKS04	pKS33	0.203	8084.38	4378.62
190125_pKS04_pKS33	190125	pKS04_pKS33	pKS04	pKS33	0.139	7075.19	4288.05
190125_pKS04_pKS33	190125	pKS04_pKS33	pKS04	pKS33	0.265	24092.5	5628.04
190125_pKS04_pKS33	190125	pKS04_pKS33	pKS04	pKS33	0.21	18453.6	7477.46
190125_pKS04_pKS33	190125	pKS04_pKS33	pKS04	pKS33	0.175	5617.83	1490.5
190125_pKS04_pKS33	190125	pKS04_pKS33	pKS04	pKS33	0.126	41239.1	12167.3
190125_pKS04_pKS33	190125	pKS04_pKS33	pKS04	pKS33	0.074	6482.69	4388.83
190125_pKS04_pKS33	190125	pKS04_pKS33	pKS04	pKS33	0.175	14194.5	4450.32
190125_pKS04_pKS33	190125	pKS04_pKS33	pKS04	pKS33	0.16	6477.3	4378.07
190125_pKS04_pKS33	190125	pKS04_pKS33	pKS04	pKS33	0.24	21030	5584.99
190125_pKS04_pKS33	190125	pKS04_pKS33	pKS04	pKS33	0.134	25403.7	6334.01
190125_pKS04_pKS33	190125	pKS04_pKS33	pKS04	pKS33	0.135	6008.14	4311.15
190125_pKS04_pKS33	190125	pKS04_pKS33	pKS04	pKS33	0.446	30133.8	5126.14
190125_pKS04_pKS33	190125	pKS04_pKS33	pKS04	pKS33	0.121	44942.9	11097.2
190125_pKS04_pKS33	190125	pKS04_pKS33	pKS04	pKS33	0.082	15793.2	8469.42
190125_pKS04_pKS33	190125	pKS04_pKS33	pKS04	pKS33	-0.014	24761	5847.97
190125_pKS04_pKS33	190125	pKS04_pKS33	pKS04	pKS33	0.017	61202.6	15153.9
190125_pKS04_pKS33	190125	pKS04_pKS33	pKS04	pKS33	-0.013	58087	22802.2
190125_pKS04_pKS33	190125	pKS04_pKS33	pKS04	pKS33	0.068	9502.54	4711.2
190125_pKS04_pKS33	190125	pKS04_pKS33	pKS04	pKS33	0.146	5006.94	4350.06
190125_pKS04_pKS33	190125	pKS04_pKS33	pKS04	pKS33	0.044	11957.3	4438.62
190125_pKS04_pKS33	190125	pKS04_pKS33	pKS04	pKS33	0.074	8020.72	3518.18
190125_pKS04_pKS33	190125	pKS04_pKS33	pKS04	pKS33	0.187	6173.29	3890.02
190125_pKS04_pKS33	190125	pKS04_pKS33	pKS04	pKS33	0.16	9375.05	4673.39
190125_pKS04_pKS33	190125	pKS04_pKS33	pKS04	pKS33	0.537	40522.9	12258.9
190125_pKS04_pKS33	190125	pKS04_pKS33	pKS04	pKS33	0.146	8816.2	4639.25
190125_pKS04_pKS33	190125	pKS04_pKS33	pKS04	pKS33	0.078	13855	4911.55
190125_pKS04_pKS33	190125	pKS04_pKS33	pKS04	pKS33	0.165	15279.7	5781.69
190125_pKS04_pKS33	190125	pKS04_pKS33	pKS04	pKS33	0.216	30057.8	7940.3
190125_pKS04_pKS33	190125	pKS04_pKS33	pKS04	pKS33	-0.026	11374.8	4759.58
190125_pKS04_pKS23	190125	pKS04_pKS23	pKS04	pKS23	0.066	6487.11	4672.9
190125_pKS04_pKS23	190125	pKS04_pKS23	pKS04	pKS23	-0.017	12209.6	6067.86
190125_pKS04_pKS23	190125	pKS04_pKS23	pKS04	pKS23	0.038	7151.41	6840.94
190125_pKS04_pKS23	190125	pKS04_pKS23	pKS04	pKS23	0.08	8866.29	4499.9
190125_pKS04_pKS23	190125	pKS04_pKS23	pKS04	pKS23	0.463	14216.3	9230.02
190125_pKS04_pKS23	190125	pKS04_pKS23	pKS04	pKS23	0.06	7793.78	4612.27
190125_pKS04_pKS23	190125	pKS04_pKS23	pKS04	pKS23	-0.16	7205.43	5467.83
190125_pKS04_pKS23	190125	pKS04_pKS23	pKS04	pKS23	-0.425	16834.3	13719.4
190125_pKS04_pKS23	190125	pKS04_pKS23	pKS04	pKS23	0.201	6834.02	4546.88
190125_pKS04_pKS23	190125	pKS04_pKS23	pKS04	pKS23	-0.071	8989.52	4625.96
190125_pKS04_pKS23	190125	pKS04_pKS23	pKS04	pKS23	0.392	40437.7	25241.2
190125_pKS04_pKS23	190125	pKS04_pKS23	pKS04	pKS23	-0.059	34016.2	11789.4
190125_pKS04_pKS23	190125	pKS04_pKS23	pKS04	pKS23	-0.057	24588.9	11388.9
190125_pKS04_pKS23	190125	pKS04_pKS23	pKS04	pKS23	0.556	15448.9	9207.04
190125_pKS04_pKS23	190125	pKS04_pKS23	pKS04	pKS23	0.359	18587.5	17262
190125_pKS04_pKS23	190125	pKS04_pKS23	pKS04	pKS23	0.228	7959.26	4519.83
190125_pKS04_pKS23	190125	pKS04_pKS23	pKS04	pKS23	-0.026	15875.6	4602.48
190125_pKS04_pKS23	190125	pKS04_pKS23	pKS04	pKS23	-0.022	21185.7	5427.93
190125_pKS04_pKS23	190125	pKS04_pKS23	pKS04	pKS23	0.22	8623.5	4551.17
190125_pKS04_pKS23	190125	pKS04_pKS23	pKS04	pKS23	0.092	4431.88	4370.91
190125_pKS04_pKS23	190125	pKS04_pKS23	pKS04	pKS23	-0.014	9844.29	4681.81
190125_pKS04_pKS23	190125	pKS04_pKS23	pKS04	pKS23	-0.041	29112.3	5040.05
190125_pKS04_pKS23	190125	pKS04_pKS23	pKS04	pKS23	0.059	40106.7	11830
190125_pKS04_pKS23	190125	pKS04_pKS23	pKS04	pKS23	-0.337	19227.8	8234.37
190125_pKS04_pKS23	190125	pKS04_pKS23	pKS04	pKS23	-0.295	15297.9	6595
190125_pKS04_pKS23	190125	pKS04_pKS23	pKS04	pKS23	0.428	15165.1	6040.67
190125_pKS04_pKS23	190125	pKS04_pKS23	pKS04	pKS23	0.313	9087.77	9293.01
190125_pKS04_pKS23	190125	pKS04_pKS23	pKS04	pKS23	0.196	6400.77	4263.17
190125_pKS04_pKS23	190125	pKS04_pKS23	pKS04	pKS23	0.038	25255.5	5033.22
190125_pKS04_pKS23	190125	pKS04_pKS23	pKS04	pKS23	0.073	7349.93	4543.03
190125_pKS04_pKS23	190125	pKS04_pKS23	pKS04	pKS23	0.027	9440.77	4614.34
190125_pKS04_pKS23	190125	pKS04_pKS23	pKS04	pKS23	0.016	6278.28	4746.68
190125_pKS04_pKS23	190125	pKS04_pKS23	pKS04	pKS23	0.4	53993.9	18702.5
190125_pKS04_pKS23	190125	pKS04_pKS23	pKS04	pKS23	-0.19	15342.9	4709.58
190125_pKS04_pKS23	190125	pKS04_pKS23	pKS04	pKS23	0.213	11192.2	4499.22
190125_pKS04_pKS23	190125	pKS04_pKS23	pKS04	pKS23	-0.159	14466.6	12064.7
190125_pKS04_pKS23	190125	pKS04_pKS23	pKS04	pKS23	0.089	10510	4587.06
190125_pKS04_pKS23	190125	pKS04_pKS23	pKS04	pKS23	0.136	13381.2	6992.51
190125_pKS04_pKS23	190125	pKS04_pKS23	pKS04	pKS23	-0.027	10153.9	5171.45
190125_pKS04_pKS23	190125	pKS04_pKS23	pKS04	pKS23	0.174	8225.38	4860.67
190125_pKS04_pKS23	190125	pKS04_pKS23	pKS04	pKS23	0.031	6546.38	4675.5
190125_pKS04_pKS23	190125	pKS04_pKS23	pKS04	pKS23	0.094	5986.71	4398.53
190125_pKS04_pKS23	190125	pKS04_pKS23	pKS04	pKS23	0.246	7446.03	4731.68
190125_pKS04_pKS23	190125	pKS04_pKS23	pKS04	pKS23	0.373	18576.4	7882.29
190125_pKS04_pKS23	190125	pKS04_pKS23	pKS04	pKS23	-0.048	28177.7	9695.82
190125_pKS04_pKS23	190125	pKS04_pKS23	pKS04	pKS23	0.039	22001.8	12842
190125_pKS04_pKS23	190125	pKS04_pKS23	pKS04	pKS23	-0.432	17077.6	8644.47
190125_pKS04_pKS23	190125	pKS04_pKS23	pKS04	pKS23	0.049	17292.6	13033.9
190125_pKS04_pKS23	190125	pKS04_pKS23	pKS04	pKS23	0.186	12705.3	6168.62
190125_pKS04_pKS23	190125	pKS04_pKS23	pKS04	pKS23	-0.385	8191.26	5449.39
190125_pKS04_pKS23	190125	pKS04_pKS23	pKS04	pKS23	-0.098	12958.9	5350.74
190125_pKS04_pKS23	190125	pKS04_pKS23	pKS04	pKS23	0.153	8660.54	5182.82
190125_pKS04_pKS23	190125	pKS04_pKS23	pKS04	pKS23	0.042	5116.11	3914.93
190125_pKS04_pKS23	190125	pKS04_pKS23	pKS04	pKS23	0.18	5503.35	3861.36
190125_pKS04_pKS23	190125	pKS04_pKS23	pKS04	pKS23	-0.148	2334.33	2330.01
190125_pKS04_pKS23	190125	pKS04_pKS23	pKS04	pKS23	0.31	21341.8	5177.54
190125_pKS04_pKS23	190125	pKS04_pKS23	pKS04	pKS23	0.041	6145.48	4285.94
190125_pKS04_pKS23	190125	pKS04_pKS23	pKS04	pKS23	0.091	4536.39	4394.63
190125_pKS04_pKS23	190125	pKS04_pKS23	pKS04	pKS23	0.126	5055.72	4254.27
190125_pKS04_pKS23	190125	pKS04_pKS23	pKS04	pKS23	0.066	6487.11	4672.9
190125_pKS04_pKS23	190125	pKS04_pKS23	pKS04	pKS23	-0.017	12209.6	6067.86
190125_pKS04_pKS23	190125	pKS04_pKS23	pKS04	pKS23	0.038	7151.41	6840.94
190125_pKS04_pKS23	190125	pKS04_pKS23	pKS04	pKS23	0.08	8866.29	4499.9
190125_pKS04_pKS23	190125	pKS04_pKS23	pKS04	pKS23	0.463	14216.3	9230.02
190125_pKS04_pKS23	190125	pKS04_pKS23	pKS04	pKS23	0.06	7793.78	4612.27
190125_pKS04_pKS23	190125	pKS04_pKS23	pKS04	pKS23	-0.16	7205.43	5467.83
190125_pKS04_pKS23	190125	pKS04_pKS23	pKS04	pKS23	-0.425	16834.3	13719.4
190125_pKS04_pKS23	190125	pKS04_pKS23	pKS04	pKS23	0.201	6834.02	4546.88
190125_pKS04_pKS23	190125	pKS04_pKS23	pKS04	pKS23	-0.071	8989.52	4625.96
190125_pKS04_pKS23	190125	pKS04_pKS23	pKS04	pKS23	0.392	40437.7	25241.2
190125_pKS04_pKS23	190125	pKS04_pKS23	pKS04	pKS23	-0.059	34016.2	11789.4
190125_pKS04_pKS23	190125	pKS04_pKS23	pKS04	pKS23	-0.057	24588.9	11388.9
190125_pKS04_pKS23	190125	pKS04_pKS23	pKS04	pKS23	0.556	15448.9	9207.04
190125_pKS04_pKS23	190125	pKS04_pKS23	pKS04	pKS23	0.359	18587.5	17262
190125_pKS04_pKS23	190125	pKS04_pKS23	pKS04	pKS23	0.228	7959.26	4519.83
190125_pKS04_pKS23	190125	pKS04_pKS23	pKS04	pKS23	-0.026	15875.6	4602.48
190125_pKS04_pKS23	190125	pKS04_pKS23	pKS04	pKS23	-0.022	21185.7	5427.93
190125_pKS04_pKS23	190125	pKS04_pKS23	pKS04	pKS23	0.22	8623.5	4551.17
190125_pKS04_pKS23	190125	pKS04_pKS23	pKS04	pKS23	0.092	4431.88	4370.91
190125_pKS04_pKS23	190125	pKS04_pKS23	pKS04	pKS23	-0.014	9844.29	4681.81
190125_pKS04_pKS23	190125	pKS04_pKS23	pKS04	pKS23	-0.041	29112.3	5040.05
190125_pKS04_pKS23	190125	pKS04_pKS23	pKS04	pKS23	0.059	40106.7	11830
190125_pKS04_pKS23	190125	pKS04_pKS23	pKS04	pKS23	-0.337	19227.8	8234.37
190125_pKS04_pKS23	190125	pKS04_pKS23	pKS04	pKS23	-0.295	15297.9	6595
190125_pKS04_pKS23	190125	pKS04_pKS23	pKS04	pKS23	0.428	15165.1	6040.67
190125_pKS04_pKS23	190125	pKS04_pKS23	pKS04	pKS23	0.313	9087.77	9293.01
190125_pKS04_pKS23	190125	pKS04_pKS23	pKS04	pKS23	0.196	6400.77	4263.17
190125_pKS04_pKS23	190125	pKS04_pKS23	pKS04	pKS23	0.038	25255.5	5033.22
190125_pKS04_pKS23	190125	pKS04_pKS23	pKS04	pKS23	0.073	7349.93	4543.03
190125_pKS04_pKS23	190125	pKS04_pKS23	pKS04	pKS23	0.027	9440.77	4614.34
190125_pKS04_pKS23	190125	pKS04_pKS23	pKS04	pKS23	0.016	6278.28	4746.68
190125_pKS04_pKS23	190125	pKS04_pKS23	pKS04	pKS23	0.4	53993.9	18702.5
190125_pKS04_pKS23	190125	pKS04_pKS23	pKS04	pKS23	-0.19	15342.9	4709.58
190125_pKS04_pKS23	190125	pKS04_pKS23	pKS04	pKS23	0.213	11192.2	4499.22
190125_pKS04_pKS23	190125	pKS04_pKS23	pKS04	pKS23	-0.159	14466.6	12064.7
190125_pKS04_pKS23	190125	pKS04_pKS23	pKS04	pKS23	0.089	10510	4587.06
190125_pKS04_pKS23	190125	pKS04_pKS23	pKS04	pKS23	0.136	13381.2	6992.51
190125_pKS04_pKS23	190125	pKS04_pKS23	pKS04	pKS23	-0.027	10153.9	5171.45
190125_pKS04_pKS23	190125	pKS04_pKS23	pKS04	pKS23	0.174	8225.38	4860.67
190125_pKS04_pKS23	190125	pKS04_pKS23	pKS04	pKS23	0.031	6546.38	4675.5
190125_pKS04_pKS23	190125	pKS04_pKS23	pKS04	pKS23	0.094	5986.71	4398.53
190125_pKS04_pKS23	190125	pKS04_pKS23	pKS04	pKS23	0.246	7446.03	4731.68
190125_pKS04_pKS23	190125	pKS04_pKS23	pKS04	pKS23	0.373	18576.4	7882.29
190125_pKS04_pKS23	190125	pKS04_pKS23	pKS04	pKS23	-0.048	28177.7	9695.82
190125_pKS04_pKS23	190125	pKS04_pKS23	pKS04	pKS23	0.039	22001.8	12842
190125_pKS04_pKS23	190125	pKS04_pKS23	pKS04	pKS23	-0.432	17077.6	8644.47
190125_pKS04_pKS23	190125	pKS04_pKS23	pKS04	pKS23	0.049	17292.6	13033.9
190125_pKS04_pKS23	190125	pKS04_pKS23	pKS04	pKS23	0.186	12705.3	6168.62
190125_pKS04_pKS23	190125	pKS04_pKS23	pKS04	pKS23	-0.385	8191.26	5449.39
190125_pKS04_pKS23	190125	pKS04_pKS23	pKS04	pKS23	-0.098	12958.9	5350.74
190125_pKS04_pKS23	190125	pKS04_pKS23	pKS04	pKS23	0.153	8660.54	5182.82
190125_pKS04_pKS23	190125	pKS04_pKS23	pKS04	pKS23	0.042	5116.11	3914.93
190125_pKS04_pKS23	190125	pKS04_pKS23	pKS04	pKS23	0.18	5503.35	3861.36
190125_pKS04_pKS23	190125	pKS04_pKS23	pKS04	pKS23	-0.148	2334.33	2330.01
190125_pKS04_pKS23	190125	pKS04_pKS23	pKS04	pKS23	0.31	21341.8	5177.54
190125_pKS04_pKS23	190125	pKS04_pKS23	pKS04	pKS23	0.041	6145.48	4285.94
190125_pKS04_pKS23	190125	pKS04_pKS23	pKS04	pKS23	0.091	4536.39	4394.63
190125_pKS04_pKS23	190125	pKS04_pKS23	pKS04	pKS23	0.126	5055.72	4254.27
190125_pKS04_pKS23	190125	pKS04_pKS23	pKS04	pKS23	0.593	19215.8	10823.4
190125_pKS04_pKS23	190125	pKS04_pKS23	pKS04	pKS23	0.873	43389.8	18060
190125_pKS04_pKS23	190125	pKS04_pKS23	pKS04	pKS23	0.743	35608	10551.9
190125_pKS04_pKS23	190125	pKS04_pKS23	pKS04	pKS23	0.259	18719.5	7552.27
190125_pKS04_pKS23	190125	pKS04_pKS23	pKS04	pKS23	0.091	22972.8	9051.19
190125_pKS04_pKS23	190125	pKS04_pKS23	pKS04	pKS23	0.111	14696.3	4628.52
190125_pKS04_pKS23	190125	pKS04_pKS23	pKS04	pKS23	-0.055	9249.96	5659.9
190125_pKS04_pKS23	190125	pKS04_pKS23	pKS04	pKS23	0.304	14732.6	5301.35
190125_pKS04_pKS23	190125	pKS04_pKS23	pKS04	pKS23	0.187	11938.7	6483.18
190125_pKS04_pKS23	190125	pKS04_pKS23	pKS04	pKS23	0.143	8481.71	5816.84
190125_pKS04_pKS23	190125	pKS04_pKS23	pKS04	pKS23	-0.036	9931.24	4854.69
190125_pKS04_pKS23	190125	pKS04_pKS23	pKS04	pKS23	-0.545	29314.6	12930.7
190125_pKS04_pKS23	190125	pKS04_pKS23	pKS04	pKS23	-0.203	14120.4	5596.24
190125_pKS04_pKS23	190125	pKS04_pKS23	pKS04	pKS23	-0.326	26138	11783.5
190125_pKS04_pKS23	190125	pKS04_pKS23	pKS04	pKS23	0.223	14128.6	4363.13
190125_pKS04_pKS23	190125	pKS04_pKS23	pKS04	pKS23	0.076	29763.4	12550.6
190125_pKS04_pKS23	190125	pKS04_pKS23	pKS04	pKS23	0.147	8180.75	4365.57
190125_pKS04_pKS23	190125	pKS04_pKS23	pKS04	pKS23	0.019	10260.7	4642.39
190125_pKS04_pKS23	190125	pKS04_pKS23	pKS04	pKS23	0.011	5016.73	4402.4
190125_pKS04_pKS23	190125	pKS04_pKS23	pKS04	pKS23	0.53	15764.1	6318.37
190125_pKS04_pKS23	190125	pKS04_pKS23	pKS04	pKS23	-0.104	15482.2	8059.65
190125_pKS04_pKS23	190125	pKS04_pKS23	pKS04	pKS23	-0.035	8432.47	4724.73
190125_pKS04_pKS23	190125	pKS04_pKS23	pKS04	pKS23	0.062	17683.8	5079.47
190125_pKS04_pKS23	190125	pKS04_pKS23	pKS04	pKS23	0.372	6105.39	5044.65
190125_pKS04_pKS23	190125	pKS04_pKS23	pKS04	pKS23	-0.314	22987.4	13162.4
190125_pKS04_pKS23	190125	pKS04_pKS23	pKS04	pKS23	0.188	5869.25	4312.74
190125_pKS04_pKS16	190125	pKS04_pKS16	pKS04	pKS16	0.164	11318.8	4574.98
190125_pKS04_pKS16	190125	pKS04_pKS16	pKS04	pKS16	0.046	6335.29	4444.5
190125_pKS04_pKS16	190125	pKS04_pKS16	pKS04	pKS16	0.738	22555.7	6780.85
190125_pKS04_pKS16	190125	pKS04_pKS16	pKS04	pKS16	0.145	7358.47	4337.92
190125_pKS04_pKS16	190125	pKS04_pKS16	pKS04	pKS16	0.175	8983.11	4407
190125_pKS04_pKS16	190125	pKS04_pKS16	pKS04	pKS16	0.288	8849.55	4490.72
190125_pKS04_pKS16	190125	pKS04_pKS16	pKS04	pKS16	0.278	12271.1	4712.63
190125_pKS04_pKS16	190125	pKS04_pKS16	pKS04	pKS16	0.39	8170.41	4699.34
190125_pKS04_pKS16	190125	pKS04_pKS16	pKS04	pKS16	0.919	37689.9	19159.7
190125_pKS04_pKS16	190125	pKS04_pKS16	pKS04	pKS16	0.172	11460.3	4475.23
190125_pKS04_pKS16	190125	pKS04_pKS16	pKS04	pKS16	0.464	11772.2	3393.37
190125_pKS04_pKS16	190125	pKS04_pKS16	pKS04	pKS16	0.186	10288.3	4661.14
190125_pKS04_pKS16	190125	pKS04_pKS16	pKS04	pKS16	0.189	8842.36	5016.18
190125_pKS04_pKS16	190125	pKS04_pKS16	pKS04	pKS16	0.72	12623.5	5930.34
190125_pKS04_pKS16	190125	pKS04_pKS16	pKS04	pKS16	0.959	45949.9	29029.3
190125_pKS04_pKS16	190125	pKS04_pKS16	pKS04	pKS16	0.893	59400.3	10978.4
190125_pKS04_pKS16	190125	pKS04_pKS16	pKS04	pKS16	0.679	24161.3	5992.84
190125_pKS04_pKS16	190125	pKS04_pKS16	pKS04	pKS16	0.185	10877.6	4909.27
190125_pKS04_pKS16	190125	pKS04_pKS16	pKS04	pKS16	0.554	16650.8	5806.6
190125_pKS04_pKS16	190125	pKS04_pKS16	pKS04	pKS16	0.564	11573.4	5870.65
190125_pKS04_pKS16	190125	pKS04_pKS16	pKS04	pKS16	0.948	44491	17730.5
190125_pKS04_pKS16	190125	pKS04_pKS16	pKS04	pKS16	0.916	49446.5	17343
190125_pKS04_pKS16	190125	pKS04_pKS16	pKS04	pKS16	0.915	43171.4	17224.4
190125_pKS04_pKS16	190125	pKS04_pKS16	pKS04	pKS16	0.726	21341.5	7232.23
190125_pKS04_pKS16	190125	pKS04_pKS16	pKS04	pKS16	0.838	27406.4	14605.4
190125_pKS04_pKS16	190125	pKS04_pKS16	pKS04	pKS16	0.291	11365.2	4567.03
190125_pKS04_pKS16	190125	pKS04_pKS16	pKS04	pKS16	0.829	33882.9	6176.46
190125_pKS04_pKS16	190125	pKS04_pKS16	pKS04	pKS16	0.937	43856.3	10031.8
190125_pKS04_pKS16	190125	pKS04_pKS16	pKS04	pKS16	0.903	39993.4	18239
190125_pKS04_pKS16	190125	pKS04_pKS16	pKS04	pKS16	0.89	24604.7	9235.82
190125_pKS04_pKS16	190125	pKS04_pKS16	pKS04	pKS16	0.621	19125.7	9373.8
190125_pKS04_pKS16	190125	pKS04_pKS16	pKS04	pKS16	0.854	29358.8	8809.62
190125_pKS04_pKS16	190125	pKS04_pKS16	pKS04	pKS16	0.086	16052.8	4490.84
190125_pKS04_pKS16	190125	pKS04_pKS16	pKS04	pKS16	0.214	8352.9	4334.72
190125_pKS04_pKS16	190125	pKS04_pKS16	pKS04	pKS16	0.123	5176.72	4309.81
190125_pKS04_pKS16	190125	pKS04_pKS16	pKS04	pKS16	-0.006	5048.89	4462.03
190125_pKS04_pKS16	190125	pKS04_pKS16	pKS04	pKS16	0.93	69257.2	26651.8
190125_pKS04_pKS16	190125	pKS04_pKS16	pKS04	pKS16	0.882	20739.5	7561.2
190125_pKS04_pKS16	190125	pKS04_pKS16	pKS04	pKS16	0.769	20544.1	7133.66
190125_pKS04_pKS16	190125	pKS04_pKS16	pKS04	pKS16	0.355	15879.2	5224.74
190125_pKS04_pKS21	190125	pKS04_pKS21	pKS04	pKS21	-0.206	29267.4	21620.2
190125_pKS04_pKS21	190125	pKS04_pKS21	pKS04	pKS21	0.333	15694.1	9451.48
190125_pKS04_pKS21	190125	pKS04_pKS21	pKS04	pKS21	0.552	48942.5	19292.7
190125_pKS04_pKS21	190125	pKS04_pKS21	pKS04	pKS21	0.54	50570.7	7237.72
190125_pKS04_pKS21	190125	pKS04_pKS21	pKS04	pKS21	0.05	32152.4	6563.42
190125_pKS04_pKS21	190125	pKS04_pKS21	pKS04	pKS21	0.289	18627.8	6070.52
190125_pKS04_pKS21	190125	pKS04_pKS21	pKS04	pKS21	0.338	13802.9	5529.78
190125_pKS04_pKS21	190125	pKS04_pKS21	pKS04	pKS21	0.359	35155.9	4567.27
190125_pKS04_pKS21	190125	pKS04_pKS21	pKS04	pKS21	0.232	17727.9	4537.39
190125_pKS04_pKS21	190125	pKS04_pKS21	pKS04	pKS21	0.125	6838.83	4656.26
190125_pKS04_pKS21	190125	pKS04_pKS21	pKS04	pKS21	0.049	6158.2	4652.33
190125_pKS04_pKS21	190125	pKS04_pKS21	pKS04	pKS21	-0.011	9053.84	4775.98
190125_pKS04_pKS21	190125	pKS04_pKS21	pKS04	pKS21	0.097	20025.9	6212.52
190125_pKS04_pKS21	190125	pKS04_pKS21	pKS04	pKS21	0.54	16378.6	11420.5
190125_pKS04_pKS21	190125	pKS04_pKS21	pKS04	pKS21	0.228	12542.2	8448.87
190125_pKS04_pKS21	190125	pKS04_pKS21	pKS04	pKS21	0.205	9323.68	4544.59
190125_pKS04_pKS21	190125	pKS04_pKS21	pKS04	pKS21	0.09	5633.16	4425.14
190125_pKS04_pKS21	190125	pKS04_pKS21	pKS04	pKS21	0.111	5869.52	4297.31
190125_pKS04_pKS21	190125	pKS04_pKS21	pKS04	pKS21	0.07	6309.1	6021.19
190125_pKS04_pKS21	190125	pKS04_pKS21	pKS04	pKS21	0.456	23812.3	6652.35
190125_pKS04_pKS21	190125	pKS04_pKS21	pKS04	pKS21	0.052	21580.1	13152.5
190125_pKS04_pKS21	190125	pKS04_pKS21	pKS04	pKS21	-0.717	72789	47230
190125_pKS04_pKS21	190125	pKS04_pKS21	pKS04	pKS21	0.407	17203.4	5690.69
190125_pKS04_pKS21	190125	pKS04_pKS21	pKS04	pKS21	0.557	18194.5	11398.3
190125_pKS04_pKS21	190125	pKS04_pKS21	pKS04	pKS21	0.219	13078.2	4918.75
190125_pKS04_pKS21	190125	pKS04_pKS21	pKS04	pKS21	0.268	10237.9	6131.58
190125_pKS04_pKS21	190125	pKS04_pKS21	pKS04	pKS21	0.197	16076.2	4480.2
190125_pKS04_pKS21	190125	pKS04_pKS21	pKS04	pKS21	0.244	8253.43	5893.18
190125_pKS04_pKS21	190125	pKS04_pKS21	pKS04	pKS21	-0.41	18429	9393.86
190125_pKS04_pKS21	190125	pKS04_pKS21	pKS04	pKS21	0.62	23499.3	6347.79
190125_pKS04_pKS21	190125	pKS04_pKS21	pKS04	pKS21	-0.249	40148.3	14105.9
190125_pKS04_pKS21	190125	pKS04_pKS21	pKS04	pKS21	0.13	7496.97	4729.46
190125_pKS04_pKS21	190125	pKS04_pKS21	pKS04	pKS21	-0.08	5113.83	4414.75
190125_pKS04_pKS21	190125	pKS04_pKS21	pKS04	pKS21	0.153	76849.1	33520.2
190125_pKS04_pKS21	190125	pKS04_pKS21	pKS04	pKS21	-0.684	70337.1	29437
190125_pKS04_pKS21	190125	pKS04_pKS21	pKS04	pKS21	0.44	57979.3	20305.4
190125_pKS04_pKS21	190125	pKS04_pKS21	pKS04	pKS21	0.119	37184.5	22731.2
190125_pKS04_pKS21	190125	pKS04_pKS21	pKS04	pKS21	-0.445	88088.6	68517.3
190125_pKS04_pKS21	190125	pKS04_pKS21	pKS04	pKS21	0.035	5827.79	4527.48
190125_pKS04_pKS21	190125	pKS04_pKS21	pKS04	pKS21	0.096	13399.8	4999.9
190125_pKS04_pKS21	190125	pKS04_pKS21	pKS04	pKS21	-0.107	5697.43	4846.77
190125_pKS04_pKS21	190125	pKS04_pKS21	pKS04	pKS21	0.056	4565.1	4321.19
190125_pKS04_pKS21	190125	pKS04_pKS21	pKS04	pKS21	0.197	6425.07	4564.89
190125_pKS04_pKS21	190125	pKS04_pKS21	pKS04	pKS21	-0.047	7229.48	4578.95
190125_pKS04_pKS21	190125	pKS04_pKS21	pKS04	pKS21	0.109	12059.9	8330.22
190125_pKS04_pKS21	190125	pKS04_pKS21	pKS04	pKS21	0.309	15948.5	9288.22
190125_pKS04_pKS22	190125	pKS04_pKS22	pKS04	pKS22	0.494	30470.4	18985.5
190125_pKS04_pKS22	190125	pKS04_pKS22	pKS04	pKS22	0.588	12201.7	6143.26
190125_pKS04_pKS22	190125	pKS04_pKS22	pKS04	pKS22	0.398	8318.51	4776.38
190125_pKS04_pKS22	190125	pKS04_pKS22	pKS04	pKS22	0.175	6797.8	5410.43
190125_pKS04_pKS22	190125	pKS04_pKS22	pKS04	pKS22	0.012	5067.7	4426.18
190125_pKS04_pKS22	190125	pKS04_pKS22	pKS04	pKS22	0.042	18501.3	6117.8
190125_pKS04_pKS22	190125	pKS04_pKS22	pKS04	pKS22	0.539	16885.4	5114.86
190125_pKS04_pKS22	190125	pKS04_pKS22	pKS04	pKS22	0.355	13339.8	4611.11
190125_pKS04_pKS22	190125	pKS04_pKS22	pKS04	pKS22	0.923	14147.1	6787.16
190125_pKS04_pKS22	190125	pKS04_pKS22	pKS04	pKS22	-0.202	32197.3	8792.61
190125_pKS04_pKS22	190125	pKS04_pKS22	pKS04	pKS22	0.148	47750.4	18581.5
190125_pKS04_pKS22	190125	pKS04_pKS22	pKS04	pKS22	0.439	38013.4	18088.4
190125_pKS04_pKS22	190125	pKS04_pKS22	pKS04	pKS22	0.563	18057.7	8540.85
190125_pKS04_pKS22	190125	pKS04_pKS22	pKS04	pKS22	0.056	8834.25	5616.27
190125_pKS04_pKS22	190125	pKS04_pKS22	pKS04	pKS22	-0.114	41097.7	33921
190125_pKS04_pKS22	190125	pKS04_pKS22	pKS04	pKS22	0.223	11408.8	6849.59
190125_pKS04_pKS22	190125	pKS04_pKS22	pKS04	pKS22	0.255	7204.88	4502.94
190125_pKS04_pKS22	190125	pKS04_pKS22	pKS04	pKS22	0.064	5921.81	4463.74
190125_pKS04_pKS22	190125	pKS04_pKS22	pKS04	pKS22	-0.04	10744.3	5350.46
190125_pKS04_pKS22	190125	pKS04_pKS22	pKS04	pKS22	0.449	12993.1	6501.35
190125_pKS04_pKS22	190125	pKS04_pKS22	pKS04	pKS22	-0.41	59073.8	46896.8
190125_pKS04_pKS22	190125	pKS04_pKS22	pKS04	pKS22	0.48	25294.3	5178.85
190125_pKS04_pKS22	190125	pKS04_pKS22	pKS04	pKS22	0.177	14685.2	13913.5
190125_pKS04_pKS22	190125	pKS04_pKS22	pKS04	pKS22	0.24	20619.2	22385.2
190125_pKS04_pKS22	190125	pKS04_pKS22	pKS04	pKS22	0.37	19855.5	7079.83
190125_pKS04_pKS22	190125	pKS04_pKS22	pKS04	pKS22	0.592	17728.1	6323.31
190125_pKS04_pKS22	190125	pKS04_pKS22	pKS04	pKS22	0.291	14574.8	6839.62
190125_pKS04_pKS22	190125	pKS04_pKS22	pKS04	pKS22	0.043	7455.23	6186.61
190125_pKS04_pKS22	190125	pKS04_pKS22	pKS04	pKS22	0.426	14852.4	4440.14
190125_pKS04_pKS22	190125	pKS04_pKS22	pKS04	pKS22	0.307	23902.9	4872.96
190125_pKS04_pKS22	190125	pKS04_pKS22	pKS04	pKS22	0.289	24717.6	7654.98
190125_pKS04_pKS22	190125	pKS04_pKS22	pKS04	pKS22	0.189	19912	9229.26
190125_pKS04_pKS22	190125	pKS04_pKS22	pKS04	pKS22	0.109	9808.59	10736.3
190125_pKS04_pKS22	190125	pKS04_pKS22	pKS04	pKS22	0.186	10612.6	6685.55
190125_pKS04_pKS22	190125	pKS04_pKS22	pKS04	pKS22	0.108	6108.81	4360.91
190125_pKS04_pKS22	190125	pKS04_pKS22	pKS04	pKS22	0.12	10754	6360.53
190125_pKS04_pKS22	190125	pKS04_pKS22	pKS04	pKS22	0.302	36264.7	11653
190125_pKS04_pKS22	190125	pKS04_pKS22	pKS04	pKS22	0.574	29111.9	31589.4
190125_pKS04_pKS22	190125	pKS04_pKS22	pKS04	pKS22	0.402	13290.3	6641.89
190125_pKS04_pKS22	190125	pKS04_pKS22	pKS04	pKS22	0.628	10762	7240.52
190125_pKS04_pKS22	190125	pKS04_pKS22	pKS04	pKS22	0.414	11277.4	4666.26
190125_pKS04_pKS22	190125	pKS04_pKS22	pKS04	pKS22	0.552	20377.4	13877.3
190125_pKS04_pKS22	190125	pKS04_pKS22	pKS04	pKS22	0.268	20117.6	17260.4
190125_pKS04_pKS22	190125	pKS04_pKS22	pKS04	pKS22	0.401	35597.9	11583.4
190125_pKS04_pKS22	190125	pKS04_pKS22	pKS04	pKS22	0.125	25536.3	8633.53
190125_pKS04_pKS22	190125	pKS04_pKS22	pKS04	pKS22	0.305	10102.3	4991.03
190125_pKS04_pKS22	190125	pKS04_pKS22	pKS04	pKS22	0.078	5284.8	4230.91
190209_pKS04_pKS36	190209	pKS04_pKS36	pKS04	pKS36	0.117	45526.1	6545.71
190209_pKS04_pKS36	190209	pKS04_pKS36	pKS04	pKS36	0.208	52617.6	6005.46
190209_pKS04_pKS36	190209	pKS04_pKS36	pKS04	pKS36	0.182	59418.1	6314.41
190209_pKS04_pKS36	190209	pKS04_pKS36	pKS04	pKS36	0.232	23348.2	5522.13
190209_pKS04_pKS36	190209	pKS04_pKS36	pKS04	pKS36	0.229	19817	5660.51
190209_pKS04_pKS36	190209	pKS04_pKS36	pKS04	pKS36	0.273	17499.7	5409
190209_pKS04_pKS36	190209	pKS04_pKS36	pKS04	pKS36	0.388	15742.2	5473.66
190209_pKS04_pKS36	190209	pKS04_pKS36	pKS04	pKS36	0.127	6247.98	5245.38
190209_pKS04_pKS36	190209	pKS04_pKS36	pKS04	pKS36	0.299	7718.76	5309.31
190209_pKS04_pKS36	190209	pKS04_pKS36	pKS04	pKS36	0.319	14228.3	5064.59
190209_pKS04_pKS36	190209	pKS04_pKS36	pKS04	pKS36	0.1	78749.2	6282.34
190209_pKS04_pKS36	190209	pKS04_pKS36	pKS04	pKS36	0.249	28017.4	5803.27
190209_pKS04_pKS36	190209	pKS04_pKS36	pKS04	pKS36	0.464	18511.7	5715.93
190209_pKS04_pKS36	190209	pKS04_pKS36	pKS04	pKS36	0.167	26743.6	6127.37
190209_pKS04_pKS36	190209	pKS04_pKS36	pKS04	pKS36	0.05	13530.9	5797.39
190209_pKS04_pKS36	190209	pKS04_pKS36	pKS04	pKS36	0.246	19894.4	5583.47
190209_pKS04_pKS36	190209	pKS04_pKS36	pKS04	pKS36	0.332	18646.6	6100.18
190209_pKS04_pKS36	190209	pKS04_pKS36	pKS04	pKS36	0.208	22133.3	4662.84
190209_pKS04_pKS36	190209	pKS04_pKS36	pKS04	pKS36	0.174	18886.6	5726.2
190209_pKS04_pKS36	190209	pKS04_pKS36	pKS04	pKS36	0.146	38311.4	5853.79
190209_pKS04_pKS36	190209	pKS04_pKS36	pKS04	pKS36	0.345	9706.74	5124.38
190209_pKS04_pKS36	190209	pKS04_pKS36	pKS04	pKS36	0.35	9406.66	5124.62
190209_pKS04_pKS36	190209	pKS04_pKS36	pKS04	pKS36	0.269	30630.4	5969.58
190209_pKS04_pKS36	190209	pKS04_pKS36	pKS04	pKS36	0.215	17745.7	5785.59
190209_pKS04_pKS36	190209	pKS04_pKS36	pKS04	pKS36	0.172	5299	5472.5
190209_pKS04_pKS36	190209	pKS04_pKS36	pKS04	pKS36	0.209	57147.4	6266.85
190209_pKS04_pKS36	190209	pKS04_pKS36	pKS04	pKS36	0.113	39194.4	6098.5
190209_pKS04_pKS36	190209	pKS04_pKS36	pKS04	pKS36	-0.241	38860.6	6563.3
190209_pKS04_pKS36	190209	pKS04_pKS36	pKS04	pKS36	0.382	103611	10665.1
190209_pKS04_pKS36	190209	pKS04_pKS36	pKS04	pKS36	0.303	23470.2	5964.91
190209_pKS04_pKS36	190209	pKS04_pKS36	pKS04	pKS36	0.367	34564.9	5617.61
190209_pKS04_pKS36	190209	pKS04_pKS36	pKS04	pKS36	0.287	19590	5575.24
190209_pKS04_pKS36	190209	pKS04_pKS36	pKS04	pKS36	0.144	9880.3	5435.61
190209_pKS04_pKS36	190209	pKS04_pKS36	pKS04	pKS36	0.237	9050.7	5475.36
190209_pKS04_pKS36	190209	pKS04_pKS36	pKS04	pKS36	0.264	13543.8	5312.29
190209_pKS04_pKS36	190209	pKS04_pKS36	pKS04	pKS36	0.185	7023.43	5288.48
190209_pKS04_pKS36	190209	pKS04_pKS36	pKS04	pKS36	0.147	6583.2	5264.37
190209_pKS04_pKS36	190209	pKS04_pKS36	pKS04	pKS36	0.175	6717.86	2825.47
190209_pKS04_pKS36	190209	pKS04_pKS36	pKS04	pKS36	0.046	51354	6765.66
190209_pKS04_pKS36	190209	pKS04_pKS36	pKS04	pKS36	0.492	18609.8	5500
190209_pKS04_pKS36	190209	pKS04_pKS36	pKS04	pKS36	0.454	29033.6	5696.05
190209_pKS04_pKS36	190209	pKS04_pKS36	pKS04	pKS36	0.265	11589.8	5761.42
190209_pKS04_pKS36	190209	pKS04_pKS36	pKS04	pKS36	0.184	23109.3	7675.47
190209_pKS04_pKS36	190209	pKS04_pKS36	pKS04	pKS36	0.449	10597.7	5395.43
190209_pKS04_pKS36	190209	pKS04_pKS36	pKS04	pKS36	0.288	11520.1	5701.27
190209_pKS04_pKS36	190209	pKS04_pKS36	pKS04	pKS36	0.009	6985.87	1882.65
190209_pKS04_pKS36	190209	pKS04_pKS36	pKS04	pKS36	0.218	3706.12	1875.79
190209_pKS04_pKS36	190209	pKS04_pKS36	pKS04	pKS36	0.239	8152.94	2474.78
190209_pKS04_pKS36	190209	pKS04_pKS36	pKS04	pKS36	0.395	30966.2	5901.23
190209_pKS04_pKS36	190209	pKS04_pKS36	pKS04	pKS36	0.444	35432.4	6175.02
190209_pKS04_pKS36	190209	pKS04_pKS36	pKS04	pKS36	-0.107	50728.7	8150.78
190209_pKS04_pKS36	190209	pKS04_pKS36	pKS04	pKS36	0.455	32344.6	5577.8
190209_pKS04_pKS36	190209	pKS04_pKS36	pKS04	pKS36	0.353	18448.8	5786.78
190209_pKS04_pKS36	190209	pKS04_pKS36	pKS04	pKS36	0.275	18057.3	5667.31
190209_pKS04_pKS36	190209	pKS04_pKS36	pKS04	pKS36	0.245	8700.6	5431.77
190209_pKS04_pKS36	190209	pKS04_pKS36	pKS04	pKS36	0.1	12664	5562.28
190209_pKS04_pKS36	190209	pKS04_pKS36	pKS04	pKS36	0.231	11529.7	5553.44
190209_pKS04_pKS36	190209	pKS04_pKS36	pKS04	pKS36	0.42	20763.1	5782.64
[truncated: 170 more rows]

## Sheet: Figure 4D
Samples	Date	Green_Red	Green	Red	Pearson	Green_Intensity	Red_Intensity
181223_pKS04_pKS16	181223	pKS04_pKS16	pKS04	pKS16	0.67	29208.9	12482.2
181223_pKS04_pKS16	181223	pKS04_pKS16	pKS04	pKS16	0.841	40816.4	7514.62
181223_pKS04_pKS16	181223	pKS04_pKS16	pKS04	pKS16	0.928	90005.4	47094.5
181223_pKS04_pKS16	181223	pKS04_pKS16	pKS04	pKS16	0.853	35238.8	11417
181223_pKS04_pKS16	181223	pKS04_pKS16	pKS04	pKS16	0.125	8648.44	5605.69
181223_pKS04_pKS16	181223	pKS04_pKS16	pKS04	pKS16	-0.06	4899.91	2644.62
181223_pKS04_pKS16	181223	pKS04_pKS16	pKS04	pKS16	0.725	25992.7	8530.55
181223_pKS04_pKS16	181223	pKS04_pKS16	pKS04	pKS16	0.41	42891.6	8854.71
181223_pKS04_pKS16	181223	pKS04_pKS16	pKS04	pKS16	-0.066	6726.67	4792.96
181223_pKS04_pKS16	181223	pKS04_pKS16	pKS04	pKS16	0.379	11462.2	6876.85
181223_pKS04_pKS16	181223	pKS04_pKS16	pKS04	pKS16	0.46	18413.7	6007.72
181223_pKS04_pKS16	181223	pKS04_pKS16	pKS04	pKS16	0.361	20278.5	5825.32
181223_pKS04_pKS16	181223	pKS04_pKS16	pKS04	pKS16	0.123	7433.62	4410.3
181223_pKS04_pKS16	181223	pKS04_pKS16	pKS04	pKS16	0.876	60387.6	10154.9
181223_pKS04_pKS16	181223	pKS04_pKS16	pKS04	pKS16	0.963	69501.5	31364.9
181223_pKS04_pKS16	181223	pKS04_pKS16	pKS04	pKS16	0.89	30466.2	26119
181223_pKS04_pKS16	181223	pKS04_pKS16	pKS04	pKS16	0.111	7673.36	4656.72
181223_pKS04_pKS16	181223	pKS04_pKS16	pKS04	pKS16	0.183	8855.71	5044.53
181223_pKS04_pKS16	181223	pKS04_pKS16	pKS04	pKS16	0.315	30551.4	9836.49
181223_pKS04_pKS16	181223	pKS04_pKS16	pKS04	pKS16	0.103	11981.7	4910.3
181223_pKS04_pKS16	181223	pKS04_pKS16	pKS04	pKS16	0.099	12536	5461.43
181223_pKS04_pKS16	181223	pKS04_pKS16	pKS04	pKS16	0.666	33958.7	18051.7
181223_pKS04_pKS16	181223	pKS04_pKS16	pKS04	pKS16	0.878	39218.4	9497.69
181223_pKS04_pKS16	181223	pKS04_pKS16	pKS04	pKS16	0.027	11561.2	5135.53
181223_pKS04_pKS16	181223	pKS04_pKS16	pKS04	pKS16	0.724	25444.5	11176.5
181223_pKS04_pKS16	181223	pKS04_pKS16	pKS04	pKS16	0.699	20509.8	6672.74
181223_pKS04_pKS16	181223	pKS04_pKS16	pKS04	pKS16	0.387	12064.3	6726.98
181223_pKS04_pKS16	181223	pKS04_pKS16	pKS04	pKS16	0.074	10731.9	5607.37
181223_pKS04_pKS16	181223	pKS04_pKS16	pKS04	pKS16	0.748	20931.4	7666.08
181223_pKS04_pKS16	181223	pKS04_pKS16	pKS04	pKS16	0.813	47978.9	14222.9
181223_pKS04_pKS16	181223	pKS04_pKS16	pKS04	pKS16	0.178	16111.1	4591.84
181223_pKS04_pKS16	181223	pKS04_pKS16	pKS04	pKS16	0.464	15680.3	6709.94
181223_pKS04_pKS16	181223	pKS04_pKS16	pKS04	pKS16	-0.006	10418.3	4931.92
181223_pKS04_pKS16	181223	pKS04_pKS16	pKS04	pKS16	0.665	27758.8	9731.92
181223_pKS04_pKS16	181223	pKS04_pKS16	pKS04	pKS16	-0.07	11189.4	5202.76
181223_pKS04_pKS16	181223	pKS04_pKS16	pKS04	pKS16	0.311	17149.9	5904.43
181223_pKS04_pKS16	181223	pKS04_pKS16	pKS04	pKS16	0.917	18792	8562.16
181223_pKS04_pKS16	181223	pKS04_pKS16	pKS04	pKS16	0.664	21215.2	6904.8
181223_pKS04_pKS16	181223	pKS04_pKS16	pKS04	pKS16	0.063	12041.5	4714.06
181223_pKS04_pKS16	181223	pKS04_pKS16	pKS04	pKS16	0.754	41765.6	11345
181223_pKS04_pKS16	181223	pKS04_pKS16	pKS04	pKS16	0.125	11308.6	4618.3
181223_pKS04_pKS16	181223	pKS04_pKS16	pKS04	pKS16	0.415	20780.7	6522.05
181223_pKS04_pKS16	181223	pKS04_pKS16	pKS04	pKS16	0.392	27206.2	8543.01
181223_pKS04_pKS16	181223	pKS04_pKS16	pKS04	pKS16	0.785	34890	10993.3
181223_pKS04_pKS16	181223	pKS04_pKS16	pKS04	pKS16	0.955	78527.5	12906.7
181223_pKS04_pKS16	181223	pKS04_pKS16	pKS04	pKS16	0.944	58500	15329.3
181223_pKS04_pKS16	181223	pKS04_pKS16	pKS04	pKS16	0.74	24737.7	7193.05
181223_pKS04_pKS16	181223	pKS04_pKS16	pKS04	pKS16	0.861	33014.9	9004.52
181223_pKS04_pKS16	181223	pKS04_pKS16	pKS04	pKS16	0.573	55764.9	25728.5
181223_pKS04_pKS16	181223	pKS04_pKS16	pKS04	pKS16	0.732	25146.5	7395.39
181223_pKS04_pKS16	181223	pKS04_pKS16	pKS04	pKS16	0.272	33296.7	5896.87
181223_pKS04_pKS16	181223	pKS04_pKS16	pKS04	pKS16	0.369	31175.6	8909.73
181223_pKS04_pKS16	181223	pKS04_pKS16	pKS04	pKS16	0.766	30987.9	7203.57
181223_pKS04_pKS16	181223	pKS04_pKS16	pKS04	pKS16	0.112	17483.6	4918.78
181223_pKS04_pKS16	181223	pKS04_pKS16	pKS04	pKS16	0.462	25258.2	20072.1
181223_pKS04_pKS16	181223	pKS04_pKS16	pKS04	pKS16	-0.102	14146.5	4932.25
181223_pKS04_pKS16	181223	pKS04_pKS16	pKS04	pKS16	0.325	27481.5	6432.21
181223_pKS04_pKS16	181223	pKS04_pKS16	pKS04	pKS16	0.441	16866.2	5589.57
181223_pKS04_pKS16	181223	pKS04_pKS16	pKS04	pKS16	0.917	87282	24864.6
181223_pKS04_pKS16	181223	pKS04_pKS16	pKS04	pKS16	0.491	19778	9859.44
181223_pKS04_pKS16	181223	pKS04_pKS16	pKS04	pKS16	-0.163	8881.38	5009.2
181223_pKS04_pKS16	181223	pKS04_pKS16	pKS04	pKS16	0.79	60810.8	52361
181223_pKS04_pKS16	181223	pKS04_pKS16	pKS04	pKS16	0.816	62892.2	11166.7
181223_pKS04_pKS16	181223	pKS04_pKS16	pKS04	pKS16	0.87	77672.8	29015
181223_pKS04_pKS16	181223	pKS04_pKS16	pKS04	pKS16	0.126	11791.1	5183.49
181223_pKS04_pKS16	181223	pKS04_pKS16	pKS04	pKS16	0.451	26156.2	7218.11
181223_pKS04_pKS16	181223	pKS04_pKS16	pKS04	pKS16	0.407	18706.3	6112.01
181223_pKS04_pKS16	181223	pKS04_pKS16	pKS04	pKS16	0.045	44872.8	7188.54
181223_pKS04_pKS16	181223	pKS04_pKS16	pKS04	pKS16	0.023	9971.72	5123.22
181223_pKS04_pKS16	181223	pKS04_pKS16	pKS04	pKS16	0.882	44307.7	39228.4
181223_pKS04_pKS16	181223	pKS04_pKS16	pKS04	pKS16	0.279	17539.5	5947.23
181223_pKS04_pKS16	181223	pKS04_pKS16	pKS04	pKS16	0.409	15685.5	5714.86
181223_pKS04_pKS16	181223	pKS04_pKS16	pKS04	pKS16	0.326	21861.9	5635.23
181223_pKS04_pKS16	181223	pKS04_pKS16	pKS04	pKS16	0.17	15178.8	5821.11
181223_pKS04_pKS16	181223	pKS04_pKS16	pKS04	pKS16	0.75	29128.5	16069.1
181223_pKS04_pKS16	181223	pKS04_pKS16	pKS04	pKS16	0.77	31573	12942.1
181223_pKS04_pKS16	181223	pKS04_pKS16	pKS04	pKS16	0.912	52664.7	17225
181223_pKS04_pKS16	181223	pKS04_pKS16	pKS04	pKS16	0.565	23207.3	6025.89
181223_pKS04_pKS16	181223	pKS04_pKS16	pKS04	pKS16	-0.104	8479.82	4935.51
181223_pKS04_pKS16	181223	pKS04_pKS16	pKS04	pKS16	0.821	31304.5	11559.7
181223_pKS04_pKS16	181223	pKS04_pKS16	pKS04	pKS16	0.145	12553.6	6228.25
181223_pKS04_pKS16	181223	pKS04_pKS16	pKS04	pKS16	0.386	25135	7039.37
181223_pKS04_pKS16	181223	pKS04_pKS16	pKS04	pKS16	0.025	8034.29	4543.49
181223_pKS04_pKS16	181223	pKS04_pKS16	pKS04	pKS16	0.244	8125.87	5611.79
181223_pKS04_pKS16	181223	pKS04_pKS16	pKS04	pKS16	-0.024	6399.74	4495.72
181223_pKS04_pKS16	181223	pKS04_pKS16	pKS04	pKS16	-0.13	7669.52	4786.07
181223_pKS04_pKS16	181223	pKS04_pKS16	pKS04	pKS16	0.846	51182.5	14673.1
181223_pKS04_pKS16	181223	pKS04_pKS16	pKS04	pKS16	0.859	55427.9	26758.6
181223_pKS04_pKS16	181223	pKS04_pKS16	pKS04	pKS16	0.004	15606.6	9001.38
181223_pKS04_pKS16	181223	pKS04_pKS16	pKS04	pKS16	0.055	11485.3	4951.03
181223_pKS04_pKS16	181223	pKS04_pKS16	pKS04	pKS16	0.572	26489.9	7966.34
181223_pKS04_pKS16	181223	pKS04_pKS16	pKS04	pKS16	0.429	15094.2	7519.86
181223_pKS04_pKS16	181223	pKS04_pKS16	pKS04	pKS16	0.356	16770.7	6432.11
181223_pKS04_pKS16	181223	pKS04_pKS16	pKS04	pKS16	0.266	15087.7	10641.3
181223_pKS04_pKS16	181223	pKS04_pKS16	pKS04	pKS16	0.103	10620.4	5240.95
181223_pKS04_pKS16	181223	pKS04_pKS16	pKS04	pKS16	0.904	59714.2	10023.9
181223_pKS04_pKS16	181223	pKS04_pKS16	pKS04	pKS16	0.802	28266.8	12473.2
181223_pKS04_pKS16	181223	pKS04_pKS16	pKS04	pKS16	0.08	8694.65	4492.12
181223_pKS04_pKS16	181223	pKS04_pKS16	pKS04	pKS16	-0.018	7282.22	4710.25
181223_pKS04_pKS16	181223	pKS04_pKS16	pKS04	pKS16	0.127	4989.69	2593.71
181223_pKS04_pKS16	181223	pKS04_pKS16	pKS04	pKS16	0.023	3512.93	2584.17
181223_pKS04_pKS16	181223	pKS04_pKS16	pKS04	pKS16	0.332	39138.3	6227.52
181223_pKS04_pKS16	181223	pKS04_pKS16	pKS04	pKS16	0.144	18408	5088.19
181223_pKS04_pKS16	181223	pKS04_pKS16	pKS04	pKS16	0.908	54690	16981.1
181223_pKS25_pKS16	181223	pKS25_pKS16	pKS25	pKS16	0.927	82144.1	24991.8
181223_pKS25_pKS16	181223	pKS25_pKS16	pKS25	pKS16	0.929	81367.3	11176.2
181223_pKS25_pKS16	181223	pKS25_pKS16	pKS25	pKS16	0.824	20391.2	12435.9
181223_pKS25_pKS16	181223	pKS25_pKS16	pKS25	pKS16	-0.046	13427	5078.52
181223_pKS25_pKS16	181223	pKS25_pKS16	pKS25	pKS16	0.132	12063.5	6013.51
181223_pKS25_pKS16	181223	pKS25_pKS16	pKS25	pKS16	0.692	26230.1	6115.76
181223_pKS25_pKS16	181223	pKS25_pKS16	pKS25	pKS16	0.822	35912.9	8835.35
181223_pKS25_pKS16	181223	pKS25_pKS16	pKS25	pKS16	0.969	93492.6	38518.2
181223_pKS25_pKS16	181223	pKS25_pKS16	pKS25	pKS16	0.056	15084.8	5046.36
181223_pKS25_pKS16	181223	pKS25_pKS16	pKS25	pKS16	0.615	24987.4	8775.17
181223_pKS25_pKS16	181223	pKS25_pKS16	pKS25	pKS16	0.144	10353.1	4557.36
181223_pKS25_pKS16	181223	pKS25_pKS16	pKS25	pKS16	0.648	14518.5	9417.15
181223_pKS25_pKS16	181223	pKS25_pKS16	pKS25	pKS16	0.604	15279.1	5769.13
181223_pKS25_pKS16	181223	pKS25_pKS16	pKS25	pKS16	0.78	46843.1	9723.75
181223_pKS25_pKS16	181223	pKS25_pKS16	pKS25	pKS16	0.624	31833.3	12227.3
181223_pKS25_pKS16	181223	pKS25_pKS16	pKS25	pKS16	0.093	9863.47	4554.04
181223_pKS25_pKS16	181223	pKS25_pKS16	pKS25	pKS16	0.845	36300.4	10188.8
181223_pKS25_pKS16	181223	pKS25_pKS16	pKS25	pKS16	0.925	88038.7	53049.5
181223_pKS25_pKS16	181223	pKS25_pKS16	pKS25	pKS16	0.837	84197	9274.38
181223_pKS25_pKS16	181223	pKS25_pKS16	pKS25	pKS16	0.799	31803.2	8678.1
181223_pKS25_pKS16	181223	pKS25_pKS16	pKS25	pKS16	0.045	11300	4549.53
181223_pKS25_pKS16	181223	pKS25_pKS16	pKS25	pKS16	0.924	49893.3	10624.7
181223_pKS25_pKS16	181223	pKS25_pKS16	pKS25	pKS16	-0.202	12760.5	6260.42
181223_pKS25_pKS16	181223	pKS25_pKS16	pKS25	pKS16	0.886	67078.6	22093.4
181223_pKS25_pKS16	181223	pKS25_pKS16	pKS25	pKS16	0.538	30485.2	9108.05
181223_pKS25_pKS16	181223	pKS25_pKS16	pKS25	pKS16	0.864	35369.2	12422.5
181223_pKS25_pKS16	181223	pKS25_pKS16	pKS25	pKS16	0.597	37226.4	6060
181223_pKS25_pKS16	181223	pKS25_pKS16	pKS25	pKS16	-0.031	6883.62	4743.63
181223_pKS25_pKS16	181223	pKS25_pKS16	pKS25	pKS16	0.191	7086.5	5727.88
181223_pKS25_pKS16	181223	pKS25_pKS16	pKS25	pKS16	0.089	6801	4626.99
181223_pKS25_pKS16	181223	pKS25_pKS16	pKS25	pKS16	0.573	13939.6	6012.14
181223_pKS25_pKS16	181223	pKS25_pKS16	pKS25	pKS16	0.094	6289.44	4467
181223_pKS25_pKS16	181223	pKS25_pKS16	pKS25	pKS16	0.086	6370.99	4492.94
181223_pKS25_pKS16	181223	pKS25_pKS16	pKS25	pKS16	0.343	6043.35	5196.66
181223_pKS25_pKS16	181223	pKS25_pKS16	pKS25	pKS16	0.084	21633.7	6642.26
181223_pKS25_pKS16	181223	pKS25_pKS16	pKS25	pKS16	0.664	60321.1	25125.1
181223_pKS25_pKS16	181223	pKS25_pKS16	pKS25	pKS16	-0.099	10778.3	5006.7
181223_pKS25_pKS16	181223	pKS25_pKS16	pKS25	pKS16	0.384	50957.3	7886.95
181223_pKS25_pKS16	181223	pKS25_pKS16	pKS25	pKS16	0.79	58791.9	6550.55
181223_pKS25_pKS16	181223	pKS25_pKS16	pKS25	pKS16	0.892	42898.4	19812.8
181223_pKS25_pKS16	181223	pKS25_pKS16	pKS25	pKS16	0.662	17347.8	6850.78
181223_pKS25_pKS16	181223	pKS25_pKS16	pKS25	pKS16	0.014	16541	5134.47
181223_pKS25_pKS16	181223	pKS25_pKS16	pKS25	pKS16	0.677	22758.4	8778.19
181223_pKS25_pKS16	181223	pKS25_pKS16	pKS25	pKS16	0.5	25577.3	6439.58
181223_pKS25_pKS16	181223	pKS25_pKS16	pKS25	pKS16	0.84	35107.2	12935.9
181223_pKS25_pKS16	181223	pKS25_pKS16	pKS25	pKS16	0.247	11867.9	6206.97
181223_pKS25_pKS16	181223	pKS25_pKS16	pKS25	pKS16	0.152	35597.5	5172.85
181223_pKS25_pKS16	181223	pKS25_pKS16	pKS25	pKS16	0.904	78521.3	18006.2
181223_pKS25_pKS16	181223	pKS25_pKS16	pKS25	pKS16	0.946	86667.4	12742.9
181223_pKS25_pKS16	181223	pKS25_pKS16	pKS25	pKS16	0.341	17979.3	5453.48
181223_pKS25_pKS16	181223	pKS25_pKS16	pKS25	pKS16	0.885	35610.5	29053.7
181223_pKS25_pKS16	181223	pKS25_pKS16	pKS25	pKS16	0.925	63167.2	15883.3
181223_pKS25_pKS16	181223	pKS25_pKS16	pKS25	pKS16	0.922	92529.9	49980.4
181223_pKS25_pKS16	181223	pKS25_pKS16	pKS25	pKS16	0.895	38784.8	7712.39
181223_pKS25_pKS16	181223	pKS25_pKS16	pKS25	pKS16	0.333	16195.5	5638.83
181223_pKS25_pKS16	181223	pKS25_pKS16	pKS25	pKS16	0.857	50588.1	13669.5
181223_pKS25_pKS16	181223	pKS25_pKS16	pKS25	pKS16	0.848	61267.7	23202.8
181223_pKS25_pKS16	181223	pKS25_pKS16	pKS25	pKS16	0.185	11227.1	4579.4
181223_pKS25_pKS16	181223	pKS25_pKS16	pKS25	pKS16	0.439	37810.3	6249.01
181223_pKS25_pKS16	181223	pKS25_pKS16	pKS25	pKS16	0.16	12473.6	4864.39
181223_pKS25_pKS16	181223	pKS25_pKS16	pKS25	pKS16	0.285	26247.7	5172.7
181223_pKS25_pKS16	181223	pKS25_pKS16	pKS25	pKS16	0.062	7863.84	4842.77
181223_pKS25_pKS16	181223	pKS25_pKS16	pKS25	pKS16	0.192	33445	6177.13
181223_pKS25_pKS16	181223	pKS25_pKS16	pKS25	pKS16	0.032	8409.12	4567.97
181223_pKS25_pKS16	181223	pKS25_pKS16	pKS25	pKS16	0.469	52975.7	5832.45
181223_pKS25_pKS16	181223	pKS25_pKS16	pKS25	pKS16	0.498	41867.8	5607
181223_pKS25_pKS16	181223	pKS25_pKS16	pKS25	pKS16	0.736	35084.3	6790.15
181223_pKS25_pKS16	181223	pKS25_pKS16	pKS25	pKS16	0.729	33683.3	9519.09
181223_pKS25_pKS16	181223	pKS25_pKS16	pKS25	pKS16	0.13	12674.6	4448.86
181223_pKS25_pKS16	181223	pKS25_pKS16	pKS25	pKS16	0.822	26442.9	6360.69
181223_pKS25_pKS16	181223	pKS25_pKS16	pKS25	pKS16	0.917	63423.5	14966.3
181223_pKS25_pKS16	181223	pKS25_pKS16	pKS25	pKS16	0.708	24439.9	10438.5
181223_pKS25_pKS16	181223	pKS25_pKS16	pKS25	pKS16	0.705	38588.5	8579.08
181223_pKS25_pKS16	181223	pKS25_pKS16	pKS25	pKS16	0.843	30381.1	11584.1
181223_pKS25_pKS16	181223	pKS25_pKS16	pKS25	pKS16	0.908	50913.5	22963
181223_pKS25_pKS16	181223	pKS25_pKS16	pKS25	pKS16	0.911	53825.3	19437.6
181223_pKS25_pKS16	181223	pKS25_pKS16	pKS25	pKS16	0.519	31549.9	5396.07
181223_pKS25_pKS16	181223	pKS25_pKS16	pKS25	pKS16	0.129	17080.6	6461.41
181223_pKS25_pKS16	181223	pKS25_pKS16	pKS25	pKS16	0.119	8069.59	4451.6
181223_pKS25_pKS16	181223	pKS25_pKS16	pKS25	pKS16	0.882	82341.5	13827.4
181223_pKS25_pKS16	181223	pKS25_pKS16	pKS25	pKS16	0.145	15205.8	4651.6
181223_pKS25_pKS16	181223	pKS25_pKS16	pKS25	pKS16	0.066	12937.7	4684.92
181223_pKS25_pKS16	181223	pKS25_pKS16	pKS25	pKS16	0.719	33680.2	6404.71
181223_pKS25_pKS16	181223	pKS25_pKS16	pKS25	pKS16	0.361	14645.7	4559.16
181223_pKS25_pKS16	181223	pKS25_pKS16	pKS25	pKS16	0.925	52001.4	7914.36
181223_pKS25_pKS16	181223	pKS25_pKS16	pKS25	pKS16	0.295	42378.8	19053.6
181223_pKS25_pKS16	181223	pKS25_pKS16	pKS25	pKS16	0.178	8153.16	4420.42
181223_pKS25_pKS16	181223	pKS25_pKS16	pKS25	pKS16	0.526	29312.9	5359.06
181223_pKS25_pKS16	181223	pKS25_pKS16	pKS25	pKS16	0.239	21328.1	5367.75
181223_pKS25_pKS16	181223	pKS25_pKS16	pKS25	pKS16	0.178	23721.5	4781.44
181223_pKS25_pKS16	181223	pKS25_pKS16	pKS25	pKS16	0.087	12376	4570.65
181223_pKS25_pKS16	181223	pKS25_pKS16	pKS25	pKS16	0.483	25312.8	7288.66
181223_pKS25_pKS16	181223	pKS25_pKS16	pKS25	pKS16	0.68	52095.8	21018
181223_pKS25_pKS16	181223	pKS25_pKS16	pKS25	pKS16	-0.054	8245.71	6791.79
181223_pKS25_pKS16	181223	pKS25_pKS16	pKS25	pKS16	0.161	7298.63	4454.23
181223_pKS25_pKS16	181223	pKS25_pKS16	pKS25	pKS16	0.024	8910.13	4725.52
181223_pKS25_pKS16	181223	pKS25_pKS16	pKS25	pKS16	0.644	30971	5532.47
181223_pKS25_pKS16	181223	pKS25_pKS16	pKS25	pKS16	0.723	79779.4	8645.2
181223_pKS25_pKS16	181223	pKS25_pKS16	pKS25	pKS16	0.183	12123	4395.11
181223_pKS25_pKS16	181223	pKS25_pKS16	pKS25	pKS16	0.406	28861.7	7789.33
181223_pKS25_pKS16	181223	pKS25_pKS16	pKS25	pKS16	0.456	33672.9	11393.3
181223_pKS25_pKS16	181223	pKS25_pKS16	pKS25	pKS16	0.03	12692.4	5124.22
181223_pKS25_pKS16	181223	pKS25_pKS16	pKS25	pKS16	0.245	12823.8	4823.84
181223_pKS25_pKS16	181223	pKS25_pKS16	pKS25	pKS16	0.032	15535.2	4777.08
181223_pKS25_pKS16	181223	pKS25_pKS16	pKS25	pKS16	0.884	29572.3	11903.5
181223_pKS25_pKS16	181223	pKS25_pKS16	pKS25	pKS16	-0.145	20085.9	5294.7
181223_pKS25_pKS16	181223	pKS25_pKS16	pKS25	pKS16	0.117	13634.5	4783.36
181223_pKS25_pKS16	181223	pKS25_pKS16	pKS25	pKS16	0.655	16575	10985.5
181223_pKS25_pKS16	181223	pKS25_pKS16	pKS25	pKS16	0.731	62862	23956
181223_pKS25_pKS16	181223	pKS25_pKS16	pKS25	pKS16	0.238	13623.6	5607.31
181223_pKS25_pKS16	181223	pKS25_pKS16	pKS25	pKS16	0.314	16003.9	5483.44
181223_pKS25_pKS16	181223	pKS25_pKS16	pKS25	pKS16	0.348	21562	5365.55
181223_pKS25_pKS16	181223	pKS25_pKS16	pKS25	pKS16	-0.05	15443.9	4924.94
181223_pKS25_pKS16	181223	pKS25_pKS16	pKS25	pKS16	0.064	12979.9	4740.52
181223_pKS25_pKS16	181223	pKS25_pKS16	pKS25	pKS16	0.246	12073.7	4860.03
181223_pKS25_pKS16	181223	pKS25_pKS16	pKS25	pKS16	0.793	39503.9	7877.65
181223_pKS25_pKS16	181223	pKS25_pKS16	pKS25	pKS16	0.74	75503.7	8006.36
181223_pKS25_pKS16	181223	pKS25_pKS16	pKS25	pKS16	0.292	14651.4	8328.42
181223_pKS25_pKS16	181223	pKS25_pKS16	pKS25	pKS16	0.846	91177.9	12268.5
181223_pKS25_pKS16	181223	pKS25_pKS16	pKS25	pKS16	0.043	5935.8	4492.7
181223_pKS25_pKS16	181223	pKS25_pKS16	pKS25	pKS16	0.309	25624.2	4998.1
181223_pKS25_pKS16	181223	pKS25_pKS16	pKS25	pKS16	0.153	38679.3	5748.64
181223_pKS25_pKS16	181223	pKS25_pKS16	pKS25	pKS16	0.858	63742.6	13862
181223_pKS25_pKS16	181223	pKS25_pKS16	pKS25	pKS16	0.414	25755.2	5697.43
181223_pKS25_pKS16	181223	pKS25_pKS16	pKS25	pKS16	0.629	34718	10026.2
181223_pKS25_pKS16	181223	pKS25_pKS16	pKS25	pKS16	0.111	9680.76	4581.57
181223_pKS25_pKS16	181223	pKS25_pKS16	pKS25	pKS16	0.19	12356	4723.21
181223_pKS25_pKS16	181223	pKS25_pKS16	pKS25	pKS16	0.667	37508	5859.95
181223_pKS25_pKS16	181223	pKS25_pKS16	pKS25	pKS16	0.473	32033.9	5815.13
181223_pKS25_pKS16	181223	pKS25_pKS16	pKS25	pKS16	0.124	14212.4	4701.81
181223_pKS25_pKS16	181223	pKS25_pKS16	pKS25	pKS16	0.134	8771.66	4478.31
181223_pKS25_pKS16	181223	pKS25_pKS16	pKS25	pKS16	0.108	10654.6	4546.69
181223_pKS25_pKS16	181223	pKS25_pKS16	pKS25	pKS16	0.731	21141.2	7036.17
181223_pKS25_pKS16	181223	pKS25_pKS16	pKS25	pKS16	0.896	58301.5	12808
181223_pKS25_pKS16	181223	pKS25_pKS16	pKS25	pKS16	0.757	51416.8	36599.4
181223_pKS25_pKS16	181223	pKS25_pKS16	pKS25	pKS16	0.952	64099	18265.8
181223_pKS25_pKS16	181223	pKS25_pKS16	pKS25	pKS16	0.848	29533	9481.87
181223_pKS25_pKS16	181223	pKS25_pKS16	pKS25	pKS16	0.424	17242.5	5612.03
181223_pKS25_pKS16	181223	pKS25_pKS16	pKS25	pKS16	0.107	6819.47	4518.52
181223_pKS25_pKS16	181223	pKS25_pKS16	pKS25	pKS16	0.078	9536.68	4650.71
181223_pKS31_pKS16	181223	pKS31_pKS16	pKS31	pKS16	-0.308	53171.7	16848.5
181223_pKS31_pKS16	181223	pKS31_pKS16	pKS31	pKS16	0.221	31575.5	4730.92
181223_pKS31_pKS16	181223	pKS31_pKS16	pKS31	pKS16	0.169	15716.1	4684.25
181223_pKS31_pKS16	181223	pKS31_pKS16	pKS31	pKS16	-0.16	65645.1	9830.48
181223_pKS31_pKS16	181223	pKS31_pKS16	pKS31	pKS16	-0.312	101840	14138.3
181223_pKS31_pKS16	181223	pKS31_pKS16	pKS31	pKS16	-0.551	108887	13404.8
181223_pKS31_pKS16	181223	pKS31_pKS16	pKS31	pKS16	0.064	12759.6	5364.18
181223_pKS31_pKS16	181223	pKS31_pKS16	pKS31	pKS16	-0.694	55713.4	10715.6
181223_pKS31_pKS16	181223	pKS31_pKS16	pKS31	pKS16	-0.343	25054.8	6821.85
181223_pKS31_pKS16	181223	pKS31_pKS16	pKS31	pKS16	0.288	36524.3	5249.95
181223_pKS31_pKS16	181223	pKS31_pKS16	pKS31	pKS16	0.444	86836.3	20719.2
181223_pKS31_pKS16	181223	pKS31_pKS16	pKS31	pKS16	0.046	53647.6	5246.47
181223_pKS31_pKS16	181223	pKS31_pKS16	pKS31	pKS16	0.033	31888.6	16203.1
181223_pKS31_pKS16	181223	pKS31_pKS16	pKS31	pKS16	-0.042	19380.9	5595.72
181223_pKS31_pKS16	181223	pKS31_pKS16	pKS31	pKS16	0.064	23639.6	7590.29
181223_pKS31_pKS16	181223	pKS31_pKS16	pKS31	pKS16	-0.385	62127.3	11569.4
181223_pKS31_pKS16	181223	pKS31_pKS16	pKS31	pKS16	0.106	42461.5	8727.85
181223_pKS31_pKS16	181223	pKS31_pKS16	pKS31	pKS16	-0.422	46258.5	18151
181223_pKS31_pKS16	181223	pKS31_pKS16	pKS31	pKS16	0.071	15975	5335.07
181223_pKS31_pKS16	181223	pKS31_pKS16	pKS31	pKS16	0.069	19142.4	4713.18
181223_pKS31_pKS16	181223	pKS31_pKS16	pKS31	pKS16	-0.033	54433.8	3582.41
181223_pKS31_pKS16	181223	pKS31_pKS16	pKS31	pKS16	0.005	34296	5198.03
181223_pKS31_pKS16	181223	pKS31_pKS16	pKS31	pKS16	0.116	49479.8	5133.98
181223_pKS31_pKS16	181223	pKS31_pKS16	pKS31	pKS16	0.083	14961.6	4870.7
181223_pKS31_pKS16	181223	pKS31_pKS16	pKS31	pKS16	-0.336	51929.1	14822.1
181223_pKS31_pKS16	181223	pKS31_pKS16	pKS31	pKS16	-0.233	14209	6442.02
181223_pKS31_pKS16	181223	pKS31_pKS16	pKS31	pKS16	0.188	14482	4663.33
181223_pKS31_pKS16	181223	pKS31_pKS16	pKS31	pKS16	0.187	19099.3	4792.08
181223_pKS31_pKS16	181223	pKS31_pKS16	pKS31	pKS16	0.192	26528.3	5439.27
181223_pKS31_pKS16	181223	pKS31_pKS16	pKS31	pKS16	0.239	58958.8	7471.24
181223_pKS31_pKS16	181223	pKS31_pKS16	pKS31	pKS16	-0.066	16858.1	4831.1
181223_pKS31_pKS16	181223	pKS31_pKS16	pKS31	pKS16	0.144	39849.7	9088.66
181223_pKS31_pKS16	181223	pKS31_pKS16	pKS31	pKS16	0.355	37850.4	11272
181223_pKS31_pKS16	181223	pKS31_pKS16	pKS31	pKS16	-0.182	22542.4	7185.61
181223_pKS31_pKS16	181223	pKS31_pKS16	pKS31	pKS16	-0.374	46379	16843.8
181223_pKS31_pKS16	181223	pKS31_pKS16	pKS31	pKS16	0.126	91510.8	14114.6
181223_pKS31_pKS16	181223	pKS31_pKS16	pKS31	pKS16	0.146	13376.6	4626.9
181223_pKS31_pKS16	181223	pKS31_pKS16	pKS31	pKS16	-0.417	36386	6763.44
181223_pKS31_pKS16	181223	pKS31_pKS16	pKS31	pKS16	-0.303	19538.6	5420
181223_pKS31_pKS16	181223	pKS31_pKS16	pKS31	pKS16	-0.046	40474.6	6756.15
181223_pKS31_pKS16	181223	pKS31_pKS16	pKS31	pKS16	-0.091	39833.7	8447.23
181223_pKS31_pKS16	181223	pKS31_pKS16	pKS31	pKS16	-0.102	27934.7	6581.1
181223_pKS31_pKS16	181223	pKS31_pKS16	pKS31	pKS16	0.312	157112	83793.7
181223_pKS31_pKS16	181223	pKS31_pKS16	pKS31	pKS16	-0.096	79343.8	14545.2
181223_pKS31_pKS16	181223	pKS31_pKS16	pKS31	pKS16	-0.145	46190.6	7019.34
181223_pKS31_pKS16	181223	pKS31_pKS16	pKS31	pKS16	0.156	30947.6	15829.8
181223_pKS31_pKS16	181223	pKS31_pKS16	pKS31	pKS16	-0.383	98310.9	5812.27
181223_pKS31_pKS16	181223	pKS31_pKS16	pKS31	pKS16	0.08	38457.5	7102.39
181223_pKS31_pKS16	181223	pKS31_pKS16	pKS31	pKS16	0.218	22162.8	5785.44
181223_pKS31_pKS16	181223	pKS31_pKS16	pKS31	pKS16	0.178	23806.4	5276.53
181223_pKS31_pKS16	181223	pKS31_pKS16	pKS31	pKS16	0.538	114133	30820.5
181223_pKS31_pKS16	181223	pKS31_pKS16	pKS31	pKS16	-0.055	15193	5168.49
181223_pKS31_pKS16	181223	pKS31_pKS16	pKS31	pKS16	-0.21	19998.1	15671
181223_pKS31_pKS16	181223	pKS31_pKS16	pKS31	pKS16	-0.019	50121.1	8505.12
181223_pKS31_pKS16	181223	pKS31_pKS16	pKS31	pKS16	0.18	20204.8	7033.52
181223_pKS31_pKS16	181223	pKS31_pKS16	pKS31	pKS16	-0.444	138838	11789.9
181223_pKS31_pKS16	181223	pKS31_pKS16	pKS31	pKS16	0.136	10840.7	4735.55
181223_pKS31_pKS16	181223	pKS31_pKS16	pKS31	pKS16	0.033	24905.8	6213.38
181223_pKS31_pKS16	181223	pKS31_pKS16	pKS31	pKS16	-0.165	21472	6169.38
181223_pKS31_pKS16	181223	pKS31_pKS16	pKS31	pKS16	0.144	11545.1	4685.68
181223_pKS31_pKS16	181223	pKS31_pKS16	pKS31	pKS16	-0.306	36350.8	6495.22
181223_pKS31_pKS16	181223	pKS31_pKS16	pKS31	pKS16	0.045	23294.3	5139.59
181223_pKS31_pKS16	181223	pKS31_pKS16	pKS31	pKS16	-0.086	12577.7	5018.86
181223_pKS31_pKS16	181223	pKS31_pKS16	pKS31	pKS16	-0.251	80869.2	23018.1
181223_pKS31_pKS16	181223	pKS31_pKS16	pKS31	pKS16	0.072	63412.4	5463.78
181223_pKS31_pKS16	181223	pKS31_pKS16	pKS31	pKS16	-0.422	45057.2	6275.57
181223_pKS31_pKS16	181223	pKS31_pKS16	pKS31	pKS16	-0.031	55199.9	10180.8
181223_pKS31_pKS16	181223	pKS31_pKS16	pKS31	pKS16	-0.227	29557	5235.31
181223_pKS31_pKS16	181223	pKS31_pKS16	pKS31	pKS16	-0.288	60074.4	7894.72
181223_pKS31_pKS16	181223	pKS31_pKS16	pKS31	pKS16	-0.206	39415.7	20646.9
181223_pKS31_pKS16	181223	pKS31_pKS16	pKS31	pKS16	-0.334	59605.4	8311.5
181223_pKS31_pKS16	181223	pKS31_pKS16	pKS31	pKS16	-0.103	91082.9	6418.15
181223_pKS31_pKS16	181223	pKS31_pKS16	pKS31	pKS16	-0.275	64234.1	8562.43
181223_pKS31_pKS16	181223	pKS31_pKS16	pKS31	pKS16	-0.327	52069.5	6969.98
181223_pKS31_pKS16	181223	pKS31_pKS16	pKS31	pKS16	-0.265	71566.2	10162.3
181223_pKS31_pKS16	181223	pKS31_pKS16	pKS31	pKS16	-0.277	66264.1	5522.4
181223_pKS31_pKS16	181223	pKS31_pKS16	pKS31	pKS16	0.071	14425.3	5498.62
181223_pKS31_pKS16	181223	pKS31_pKS16	pKS31	pKS16	-0.055	56366	4931.61
181223_pKS31_pKS16	181223	pKS31_pKS16	pKS31	pKS16	0.145	11671.7	4610.77
181223_pKS31_pKS16	181223	pKS31_pKS16	pKS31	pKS16	-0.086	82324.2	23347.3
181223_pKS31_pKS16	181223	pKS31_pKS16	pKS31	pKS16	-0.288	20177.4	5209.92
181223_pKS31_pKS16	181223	pKS31_pKS16	pKS31	pKS16	0.017	33243.6	12179
181223_pKS31_pKS16	181223	pKS31_pKS16	pKS31	pKS16	0.05	11027	5059.96
181223_pKS31_pKS16	181223	pKS31_pKS16	pKS31	pKS16	0.169	18428.8	8156.05
181223_pKS31_pKS16	181223	pKS31_pKS16	pKS31	pKS16	0.28	31681.8	7147.81
181223_pKS31_pKS16	181223	pKS31_pKS16	pKS31	pKS16	-0.151	42174	5633.92
181223_pKS31_pKS16	181223	pKS31_pKS16	pKS31	pKS16	0.035	32591.2	8292.08
181223_pKS31_pKS16	181223	pKS31_pKS16	pKS31	pKS16	0.248	14860.6	4618.15
181223_pKS31_pKS16	181223	pKS31_pKS16	pKS31	pKS16	0.15	22789.8	4575.74
181223_pKS31_pKS16	181223	pKS31_pKS16	pKS31	pKS16	0.306	35720.2	8963.82
181223_pKS31_pKS16	181223	pKS31_pKS16	pKS31	pKS16	-0.397	45209.5	21740.5
181223_pKS31_pKS16	181223	pKS31_pKS16	pKS31	pKS16	0.064	50621.6	7224.57
181223_pKS31_pKS16	181223	pKS31_pKS16	pKS31	pKS16	-0.262	58732.1	16293.9
181223_pKS31_pKS16	181223	pKS31_pKS16	pKS31	pKS16	0.004	7844.12	4900.48
181223_pKS31_pKS16	181223	pKS31_pKS16	pKS31	pKS16	0.068	10439.7	4981.36
181223_pKS31_pKS16	181223	pKS31_pKS16	pKS31	pKS16	-0.025	43374.9	6920.32
181223_pKS31_pKS16	181223	pKS31_pKS16	pKS31	pKS16	-0.113	41127.8	5187.39
181223_pKS31_pKS16	181223	pKS31_pKS16	pKS31	pKS16	-0.402	28260.6	7627.48
181223_pKS31_pKS16	181223	pKS31_pKS16	pKS31	pKS16	0.015	29115.2	5903.6
181223_pKS31_pKS16	181223	pKS31_pKS16	pKS31	pKS16	-0.21	131174	10619.1
181223_pKS31_pKS16	181223	pKS31_pKS16	pKS31	pKS16	-0.334	73571.4	10795.6
181223_pKS31_pKS16	181223	pKS31_pKS16	pKS31	pKS16	-0.112	57908.1	14793.7
181223_pKS31_pKS16	181223	pKS31_pKS16	pKS31	pKS16	0.022	27339.4	5268.33
181223_pKS31_pKS16	181223	pKS31_pKS16	pKS31	pKS16	-0.021	58614.2	5822.57
181223_pKS31_pKS16	181223	pKS31_pKS16	pKS31	pKS16	-0.144	33800.9	6947.88
181223_pKS31_pKS16	181223	pKS31_pKS16	pKS31	pKS16	-0.084	38976.4	7162.17
181223_pKS31_pKS16	181223	pKS31_pKS16	pKS31	pKS16	0.183	73375.5	7791.04
181223_pKS31_pKS16	181223	pKS31_pKS16	pKS31	pKS16	-0.286	38207.8	25959.8
181223_pKS31_pKS16	181223	pKS31_pKS16	pKS31	pKS16	0.164	13086.1	4697.51
181223_pKS31_pKS16	181223	pKS31_pKS16	pKS31	pKS16	-0.008	43783.1	14626.4
181223_pKS31_pKS16	181223	pKS31_pKS16	pKS31	pKS16	-0.347	87061.1	5644.38
181223_pKS31_pKS16	181223	pKS31_pKS16	pKS31	pKS16	-0.298	99754.6	9927.7
181223_pKS31_pKS16	181223	pKS31_pKS16	pKS31	pKS16	-0.453	63463.5	24517.1
181223_pKS31_pKS16	181223	pKS31_pKS16	pKS31	pKS16	0.193	54094	12370.5
181223_pKS31_pKS16	181223	pKS31_pKS16	pKS31	pKS16	0.495	110768	35313.4
181220_pKS04_pKS16	181220	pKS04_pKS16	pKS04	pKS16	0.928	55829.5	34910.6
181220_pKS04_pKS16	181220	pKS04_pKS16	pKS04	pKS16	0.285	11598.6	4796.71
181220_pKS04_pKS16	181220	pKS04_pKS16	pKS04	pKS16	0.227	15973.4	5204.4
181220_pKS04_pKS16	181220	pKS04_pKS16	pKS04	pKS16	0.226	8886.2	4663.88
181220_pKS04_pKS16	181220	pKS04_pKS16	pKS04	pKS16	0.106	15231.5	5213
181220_pKS04_pKS16	181220	pKS04_pKS16	pKS04	pKS16	0.633	17664.6	6785.33
181220_pKS04_pKS16	181220	pKS04_pKS16	pKS04	pKS16	0.172	11860.5	4720.07
181220_pKS04_pKS16	181220	pKS04_pKS16	pKS04	pKS16	0.852	46333.2	12686.4
181220_pKS04_pKS16	181220	pKS04_pKS16	pKS04	pKS16	0.454	20557.1	5186.57
181220_pKS04_pKS16	181220	pKS04_pKS16	pKS04	pKS16	0.624	31775.7	6493.73
181220_pKS04_pKS16	181220	pKS04_pKS16	pKS04	pKS16	0.123	10274.4	2754.28
181220_pKS04_pKS16	181220	pKS04_pKS16	pKS04	pKS16	0.124	17093.5	5237.81
181220_pKS04_pKS16	181220	pKS04_pKS16	pKS04	pKS16	0.181	8168.98	4585.59
181220_pKS04_pKS16	181220	pKS04_pKS16	pKS04	pKS16	0.79	41039.6	11860.2
181220_pKS04_pKS16	181220	pKS04_pKS16	pKS04	pKS16	0.581	15974.8	5677.91
181220_pKS04_pKS16	181220	pKS04_pKS16	pKS04	pKS16	0.082	6883.37	4403.38
181220_pKS04_pKS16	181220	pKS04_pKS16	pKS04	pKS16	0.013	13059.1	5337.44
181220_pKS04_pKS16	181220	pKS04_pKS16	pKS04	pKS16	0.174	9191.82	4634.58
181220_pKS04_pKS16	181220	pKS04_pKS16	pKS04	pKS16	0.39	12408.3	5441.16
181220_pKS04_pKS16	181220	pKS04_pKS16	pKS04	pKS16	0.778	39824.2	9219.66
181220_pKS04_pKS16	181220	pKS04_pKS16	pKS04	pKS16	-0.092	14462.1	5181.2
181220_pKS04_pKS16	181220	pKS04_pKS16	pKS04	pKS16	0.274	17780.8	4934.32
181220_pKS04_pKS16	181220	pKS04_pKS16	pKS04	pKS16	0.229	17650.4	4931.37
181220_pKS04_pKS16	181220	pKS04_pKS16	pKS04	pKS16	0.525	52659.1	15162.3
181220_pKS04_pKS16	181220	pKS04_pKS16	pKS04	pKS16	0.889	63380.4	17597.1
181220_pKS04_pKS16	181220	pKS04_pKS16	pKS04	pKS16	0.082	5761.72	4287.13
181220_pKS04_pKS16	181220	pKS04_pKS16	pKS04	pKS16	0.142	6423.64	4500.38
181220_pKS04_pKS16	181220	pKS04_pKS16	pKS04	pKS16	0.109	13404.5	4884.2
181220_pKS04_pKS16	181220	pKS04_pKS16	pKS04	pKS16	0.387	26104.6	7473.77
181220_pKS04_pKS16	181220	pKS04_pKS16	pKS04	pKS16	0.283	15735.5	5180.14
181220_pKS04_pKS16	181220	pKS04_pKS16	pKS04	pKS16	0.224	8982.69	4557.55
181220_pKS04_pKS16	181220	pKS04_pKS16	pKS04	pKS16	0.155	9669.48	4692.78
181220_pKS04_pKS16	181220	pKS04_pKS16	pKS04	pKS16	0.065	12110.6	4966.88
181220_pKS04_pKS16	181220	pKS04_pKS16	pKS04	pKS16	0.149	11168.7	4975.76
181220_pKS04_pKS16	181220	pKS04_pKS16	pKS04	pKS16	0.732	49057.6	6474.73
181220_pKS04_pKS16	181220	pKS04_pKS16	pKS04	pKS16	0.26	15037.1	4756.93
181220_pKS04_pKS16	181220	pKS04_pKS16	pKS04	pKS16	0.256	11449.4	5126.48
181220_pKS04_pKS16	181220	pKS04_pKS16	pKS04	pKS16	0.896	45773.1	11152
181220_pKS04_pKS16	181220	pKS04_pKS16	pKS04	pKS16	0.116	6681.74	4528.46
181220_pKS04_pKS16	181220	pKS04_pKS16	pKS04	pKS16	0.656	51176.8	23666.7
181220_pKS04_pKS16	181220	pKS04_pKS16	pKS04	pKS16	0.908	60160.7	18992.5
181220_pKS04_pKS16	181220	pKS04_pKS16	pKS04	pKS16	0.188	11129.4	4491.11
181220_pKS04_pKS16	181220	pKS04_pKS16	pKS04	pKS16	0.004	8000.66	4657.17
181220_pKS04_pKS16	181220	pKS04_pKS16	pKS04	pKS16	0.106	9894.38	4486.09
181220_pKS04_pKS16	181220	pKS04_pKS16	pKS04	pKS16	0.836	49211.5	19846.2
181220_pKS04_pKS16	181220	pKS04_pKS16	pKS04	pKS16	0.302	29252.8	14780
181220_pKS04_pKS16	181220	pKS04_pKS16	pKS04	pKS16	0.328	10461.6	4964.66
181220_pKS04_pKS16	181220	pKS04_pKS16	pKS04	pKS16	0.588	20758.6	6564
181220_pKS04_pKS16	181220	pKS04_pKS16	pKS04	pKS16	0.222	7813.69	4949.99
181220_pKS04_pKS16	181220	pKS04_pKS16	pKS04	pKS16	0.08	11042.8	4579.34
181220_pKS04_pKS16	181220	pKS04_pKS16	pKS04	pKS16	0.291	19547.6	4908.78
181220_pKS04_pKS16	181220	pKS04_pKS16	pKS04	pKS16	0.666	45220.2	11576.9
181220_pKS04_pKS16	181220	pKS04_pKS16	pKS04	pKS16	0.823	31436.7	11412.8
181220_pKS04_pKS16	181220	pKS04_pKS16	pKS04	pKS16	0.92	56391.3	19205.3
181220_pKS04_pKS16	181220	pKS04_pKS16	pKS04	pKS16	0.394	9816.15	5944.58
181220_pKS04_pKS16	181220	pKS04_pKS16	pKS04	pKS16	0.765	26329.7	9798.93
181220_pKS04_pKS16	181220	pKS04_pKS16	pKS04	pKS16	0.181	7588.43	4557.76
181220_pKS04_pKS16	181220	pKS04_pKS16	pKS04	pKS16	0.503	10971.1	5008.86
181220_pKS04_pKS16	181220	pKS04_pKS16	pKS04	pKS16	0.033	17510.2	5572.19
181220_pKS04_pKS16	181220	pKS04_pKS16	pKS04	pKS16	0.055	8337.63	4628.55
181220_pKS04_pKS16	181220	pKS04_pKS16	pKS04	pKS16	0.264	7570.14	4533.49
181220_pKS04_pKS16	181220	pKS04_pKS16	pKS04	pKS16	0.518	28231.7	5904.92
181220_pKS04_pKS16	181220	pKS04_pKS16	pKS04	pKS16	0.026	15857.3	4678.57
181220_pKS04_pKS16	181220	pKS04_pKS16	pKS04	pKS16	0.659	18981.1	8901.53
181220_pKS04_pKS16	181220	pKS04_pKS16	pKS04	pKS16	0.395	27129.3	5538.38
181220_pKS04_pKS16	181220	pKS04_pKS16	pKS04	pKS16	0.123	12327.5	4873.35
181220_pKS04_pKS16	181220	pKS04_pKS16	pKS04	pKS16	0.779	69059.5	25279.6
181220_pKS04_pKS16	181220	pKS04_pKS16	pKS04	pKS16	-0.083	8133.8	4804.24
181220_pKS04_pKS16	181220	pKS04_pKS16	pKS04	pKS16	0.144	8839.86	4697.48
181220_pKS04_pKS16	181220	pKS04_pKS16	pKS04	pKS16	0.369	12385.5	5296.01
181220_pKS04_pKS16	181220	pKS04_pKS16	pKS04	pKS16	0.71	31359.1	7869.42
181220_pKS04_pKS16	181220	pKS04_pKS16	pKS04	pKS16	0.482	20536	8833.61
181220_pKS04_pKS16	181220	pKS04_pKS16	pKS04	pKS16	-0.092	16330.7	8050.54
181220_pKS04_pKS16	181220	pKS04_pKS16	pKS04	pKS16	0.684	23890.7	5365.34
181220_pKS04_pKS16	181220	pKS04_pKS16	pKS04	pKS16	-0.051	8038.22	4844.97
181220_pKS04_pKS16	181220	pKS04_pKS16	pKS04	pKS16	0.818	27479.4	10682.2
181220_pKS04_pKS16	181220	pKS04_pKS16	pKS04	pKS16	0.794	47964	11881.2
181220_pKS04_pKS16	181220	pKS04_pKS16	pKS04	pKS16	0.574	24030.4	9070.4
181220_pKS04_pKS16	181220	pKS04_pKS16	pKS04	pKS16	0.917	72969.2	28836.7
181220_pKS04_pKS16	181220	pKS04_pKS16	pKS04	pKS16	0.031	15893.1	5301.07
181220_pKS04_pKS16	181220	pKS04_pKS16	pKS04	pKS16	0.235	10655.7	4547.82
181220_pKS04_pKS16	181220	pKS04_pKS16	pKS04	pKS16	0.584	15857.9	6430.16
181220_pKS04_pKS16	181220	pKS04_pKS16	pKS04	pKS16	0.847	33717.6	8549.97
181220_pKS04_pKS16	181220	pKS04_pKS16	pKS04	pKS16	0.207	6882.67	4528.4
181220_pKS04_pKS16	181220	pKS04_pKS16	pKS04	pKS16	0.897	43243.5	17069
181220_pKS04_pKS16	181220	pKS04_pKS16	pKS04	pKS16	0.585	26346.1	6283.49
181220_pKS04_pKS16	181220	pKS04_pKS16	pKS04	pKS16	0.302	13197.7	5607.37
181220_pKS04_pKS16	181220	pKS04_pKS16	pKS04	pKS16	0.083	5825.04	4502.24
181220_pKS04_pKS16	181220	pKS04_pKS16	pKS04	pKS16	0.444	39292	8090.78
181220_pKS04_pKS16	181220	pKS04_pKS16	pKS04	pKS16	0.193	23021.6	4675.4
181220_pKS04_pKS16	181220	pKS04_pKS16	pKS04	pKS16	0.309	14687	6534.37
181220_pKS04_pKS16	181220	pKS04_pKS16	pKS04	pKS16	0.034	15831.5	4842.81
181220_pKS04_pKS16	181220	pKS04_pKS16	pKS04	pKS16	0.242	7068.09	4404.63
181220_pKS04_pKS16	181220	pKS04_pKS16	pKS04	pKS16	0.136	7210	4449.38
181220_pKS04_pKS16	181220	pKS04_pKS16	pKS04	pKS16	0.209	10447.2	4927.86
181220_pKS04_pKS16	181220	pKS04_pKS16	pKS04	pKS16	0.103	6511.1	4625.59
181220_pKS04_pKS16	181220	pKS04_pKS16	pKS04	pKS16	0.134	22007.3	4959.26
181220_pKS04_pKS16	181220	pKS04_pKS16	pKS04	pKS16	-0.007	9661.89	4964.84
181220_pKS04_pKS16	181220	pKS04_pKS16	pKS04	pKS16	0.909	33811.1	18738.8
181220_pKS04_pKS16	181220	pKS04_pKS16	pKS04	pKS16	0.141	7497.49	4498.58
181220_pKS04_pKS16	181220	pKS04_pKS16	pKS04	pKS16	0.087	6045.52	4534.5
181220_pKS04_pKS16	181220	pKS04_pKS16	pKS04	pKS16	-0.022	5863.3	4767.44
181220_pKS04_pKS16	181220	pKS04_pKS16	pKS04	pKS16	0.531	26623	5210.29
181220_pKS04_pKS16	181220	pKS04_pKS16	pKS04	pKS16	0.156	23226.1	4950.15
181220_pKS04_pKS16	181220	pKS04_pKS16	pKS04	pKS16	0.715	28620.7	8241.84
181220_pKS04_pKS16	181220	pKS04_pKS16	pKS04	pKS16	0.89	36654.8	14901.1
181220_pKS04_pKS16	181220	pKS04_pKS16	pKS04	pKS16	0.694	49764.5	7483.01
181220_pKS04_pKS16	181220	pKS04_pKS16	pKS04	pKS16	-0.017	6460.95	4713.85
181220_pKS04_pKS16	181220	pKS04_pKS16	pKS04	pKS16	0.867	32885.3	10586.2
181220_pKS04_pKS16	181220	pKS04_pKS16	pKS04	pKS16	0.932	77737.9	11445.1
181220_pKS04_pKS16	181220	pKS04_pKS16	pKS04	pKS16	0.904	66334.2	20390.8
181220_pKS04_pKS16	181220	pKS04_pKS16	pKS04	pKS16	0.624	43472.6	19099.6
181220_pKS04_pKS16	181220	pKS04_pKS16	pKS04	pKS16	-0.064	10825.9	4709
181220_pKS04_pKS16	181220	pKS04_pKS16	pKS04	pKS16	0.777	29502.4	6181.67
181220_pKS04_pKS16	181220	pKS04_pKS16	pKS04	pKS16	0.599	20529.9	5990.92
181220_pKS04_pKS16	181220	pKS04_pKS16	pKS04	pKS16	-0.094	7079.64	4746.35
181220_pKS04_pKS16	181220	pKS04_pKS16	pKS04	pKS16	0.902	30897.5	11194.2
181220_pKS04_pKS16	181220	pKS04_pKS16	pKS04	pKS16	0.242	10388.8	5048.62
181220_pKS04_pKS16	181220	pKS04_pKS16	pKS04	pKS16	0.934	52211.9	19540.7
181220_pKS04_pKS16	181220	pKS04_pKS16	pKS04	pKS16	0.199	10666.8	4506.24
181220_pKS04_pKS16	181220	pKS04_pKS16	pKS04	pKS16	0.936	67180.3	39947.8
181220_pKS04_pKS16	181220	pKS04_pKS16	pKS04	pKS16	0.94	84165.5	15687
181220_pKS04_pKS16	181220	pKS04_pKS16	pKS04	pKS16	0.737	49544.5	11999.2
181220_pKS04_pKS16	181220	pKS04_pKS16	pKS04	pKS16	0.031	7825.82	4584.19
181220_pKS04_pKS16	181220	pKS04_pKS16	pKS04	pKS16	0.427	20590.2	5566.06
181220_pKS04_pKS16	181220	pKS04_pKS16	pKS04	pKS16	0.15	13008.8	4609.74
181220_pKS04_pKS16	181220	pKS04_pKS16	pKS04	pKS16	0.065	9914.1	4728.18
181220_pKS04_pKS16	181220	pKS04_pKS16	pKS04	pKS16	0.014	6274.29	4609.31
181220_pKS25_pKS16	181220	pKS25_pKS16	pKS25	pKS16	0.309	42469.9	6050.94
181220_pKS25_pKS16	181220	pKS25_pKS16	pKS25	pKS16	0.911	74748.5	20670.4
181220_pKS25_pKS16	181220	pKS25_pKS16	pKS25	pKS16	0.196	9274.01	4951.73
181220_pKS25_pKS16	181220	pKS25_pKS16	pKS25	pKS16	0.905	124532	71251.5
181220_pKS25_pKS16	181220	pKS25_pKS16	pKS25	pKS16	0.289	25417.7	5369.45
181220_pKS25_pKS16	181220	pKS25_pKS16	pKS25	pKS16	0.514	14680.9	5645.39
181220_pKS25_pKS16	181220	pKS25_pKS16	pKS25	pKS16	0.906	86697.8	22068.3
181220_pKS25_pKS16	181220	pKS25_pKS16	pKS25	pKS16	0.091	21974.7	5003.04
181220_pKS25_pKS16	181220	pKS25_pKS16	pKS25	pKS16	0.237	13645.7	4499.99
181220_pKS25_pKS16	181220	pKS25_pKS16	pKS25	pKS16	0.183	12905	5569.14
181220_pKS25_pKS16	181220	pKS25_pKS16	pKS25	pKS16	0.018	8256.69	5588.83
181220_pKS25_pKS16	181220	pKS25_pKS16	pKS25	pKS16	0.286	64753.3	5205.65
181220_pKS25_pKS16	181220	pKS25_pKS16	pKS25	pKS16	0.252	9994.62	4444.65
181220_pKS25_pKS16	181220	pKS25_pKS16	pKS25	pKS16	0.197	8592.25	4483.89
181220_pKS25_pKS16	181220	pKS25_pKS16	pKS25	pKS16	0.8	74442.1	31617.7
181220_pKS25_pKS16	181220	pKS25_pKS16	pKS25	pKS16	0.303	18868.3	4511.88
181220_pKS25_pKS16	181220	pKS25_pKS16	pKS25	pKS16	0.575	17452.1	6838.47
181220_pKS25_pKS16	181220	pKS25_pKS16	pKS25	pKS16	0.563	18351.3	3681.8
181220_pKS25_pKS16	181220	pKS25_pKS16	pKS25	pKS16	0.874	23767	7288.23
181220_pKS25_pKS16	181220	pKS25_pKS16	pKS25	pKS16	0.883	58228.7	7810.4
181220_pKS25_pKS16	181220	pKS25_pKS16	pKS25	pKS16	0.609	11958.6	9924.9
181220_pKS25_pKS16	181220	pKS25_pKS16	pKS25	pKS16	0.571	18781.2	4747.14
181220_pKS25_pKS16	181220	pKS25_pKS16	pKS25	pKS16	0.468	21128.3	7117.93
181220_pKS25_pKS16	181220	pKS25_pKS16	pKS25	pKS16	0.701	66332.2	37260.1
181220_pKS25_pKS16	181220	pKS25_pKS16	pKS25	pKS16	-0.116	28212.2	5428.35
181220_pKS25_pKS16	181220	pKS25_pKS16	pKS25	pKS16	0.088	19625.4	4950.57
181220_pKS25_pKS16	181220	pKS25_pKS16	pKS25	pKS16	0.217	18694.2	5312.41
181220_pKS25_pKS16	181220	pKS25_pKS16	pKS25	pKS16	0.835	41654.2	11282.2
181220_pKS25_pKS16	181220	pKS25_pKS16	pKS25	pKS16	-0.006	12897.6	3744.75
181220_pKS25_pKS16	181220	pKS25_pKS16	pKS25	pKS16	0.45	24677.8	10179.8
181220_pKS25_pKS16	181220	pKS25_pKS16	pKS25	pKS16	0.217	7895.46	4540.65
181220_pKS25_pKS16	181220	pKS25_pKS16	pKS25	pKS16	0.224	12408.4	4445.2
181220_pKS25_pKS16	181220	pKS25_pKS16	pKS25	pKS16	0.516	29996.2	6535.62
181220_pKS25_pKS16	181220	pKS25_pKS16	pKS25	pKS16	0.89	126600	43159.6
181220_pKS25_pKS16	181220	pKS25_pKS16	pKS25	pKS16	0.442	17311.8	5023.65
181220_pKS25_pKS16	181220	pKS25_pKS16	pKS25	pKS16	0.04	8263.4	4653.12
181220_pKS25_pKS16	181220	pKS25_pKS16	pKS25	pKS16	0.291	18212.4	4881.37
181220_pKS25_pKS16	181220	pKS25_pKS16	pKS25	pKS16	0.36	33114.2	4895.09
181220_pKS25_pKS16	181220	pKS25_pKS16	pKS25	pKS16	0.279	10216.8	6572.72
181220_pKS25_pKS16	181220	pKS25_pKS16	pKS25	pKS16	-0.012	11754.4	4996.64
181220_pKS25_pKS16	181220	pKS25_pKS16	pKS25	pKS16	0.895	44013.3	9252.83
181220_pKS25_pKS16	181220	pKS25_pKS16	pKS25	pKS16	0.85	109593	58205.4
181220_pKS25_pKS16	181220	pKS25_pKS16	pKS25	pKS16	0.176	12241.2	4528.06
181220_pKS25_pKS16	181220	pKS25_pKS16	pKS25	pKS16	0.211	6137.86	4490.66
181220_pKS25_pKS16	181220	pKS25_pKS16	pKS25	pKS16	0.056	7197.05	5011.15
181220_pKS25_pKS16	181220	pKS25_pKS16	pKS25	pKS16	0.089	16751.5	5076.91
181220_pKS25_pKS16	181220	pKS25_pKS16	pKS25	pKS16	0.097	7956.73	4536.63
181220_pKS25_pKS16	181220	pKS25_pKS16	pKS25	pKS16	0.092	26362.8	4842.26
181220_pKS25_pKS16	181220	pKS25_pKS16	pKS25	pKS16	0.915	33592.5	16627.7
181220_pKS25_pKS16	181220	pKS25_pKS16	pKS25	pKS16	0.21	9679.15	4736.16
181220_pKS25_pKS16	181220	pKS25_pKS16	pKS25	pKS16	0.01	16869.8	4588.52
181220_pKS25_pKS16	181220	pKS25_pKS16	pKS25	pKS16	0.224	22333.8	6199.44
181220_pKS25_pKS16	181220	pKS25_pKS16	pKS25	pKS16	0.42	35171.2	6578.05
181220_pKS25_pKS16	181220	pKS25_pKS16	pKS25	pKS16	0.074	23214	4794.45
181220_pKS25_pKS16	181220	pKS25_pKS16	pKS25	pKS16	0.118	6450.65	3085.39
181220_pKS25_pKS16	181220	pKS25_pKS16	pKS25	pKS16	0.049	11645.2	4789.15
181220_pKS25_pKS16	181220	pKS25_pKS16	pKS25	pKS16	0.845	52507.2	12651.1
181220_pKS25_pKS16	181220	pKS25_pKS16	pKS25	pKS16	0.449	20408.2	5575.73
181220_pKS25_pKS16	181220	pKS25_pKS16	pKS25	pKS16	0.186	15798	4661.26
181220_pKS25_pKS16	181220	pKS25_pKS16	pKS25	pKS16	0.235	11635.8	5056.36
181220_pKS25_pKS16	181220	pKS25_pKS16	pKS25	pKS16	-0.017	8509.2	4906.28
181220_pKS25_pKS16	181220	pKS25_pKS16	pKS25	pKS16	0.031	8736.91	4723.69
181220_pKS25_pKS16	181220	pKS25_pKS16	pKS25	pKS16	0.724	27153.7	10752.5
181220_pKS25_pKS16	181220	pKS25_pKS16	pKS25	pKS16	0.575	31199.1	5044.72
181220_pKS25_pKS16	181220	pKS25_pKS16	pKS25	pKS16	0.178	12120.2	4519.62
181220_pKS25_pKS16	181220	pKS25_pKS16	pKS25	pKS16	-0.047	11687.6	4860.76
181220_pKS25_pKS16	181220	pKS25_pKS16	pKS25	pKS16	0.32	29855	5233.94
181220_pKS25_pKS16	181220	pKS25_pKS16	pKS25	pKS16	0.876	26714.8	15835.9
181220_pKS25_pKS16	181220	pKS25_pKS16	pKS25	pKS16	0.741	48008.1	13716.8
181220_pKS25_pKS16	181220	pKS25_pKS16	pKS25	pKS16	0.207	9132.83	5530.48
181220_pKS25_pKS16	181220	pKS25_pKS16	pKS25	pKS16	0.788	22302.9	19739.6
181220_pKS25_pKS16	181220	pKS25_pKS16	pKS25	pKS16	0.8	22773.8	18669.9
181220_pKS25_pKS16	181220	pKS25_pKS16	pKS25	pKS16	0.736	35634.8	20040.7
181220_pKS25_pKS16	181220	pKS25_pKS16	pKS25	pKS16	0.089	12644.1	5551.24
181220_pKS25_pKS16	181220	pKS25_pKS16	pKS25	pKS16	0.056	12042.5	4972.46
181220_pKS25_pKS16	181220	pKS25_pKS16	pKS25	pKS16	0.703	28463	7421.64
181220_pKS25_pKS16	181220	pKS25_pKS16	pKS25	pKS16	0.907	44654.9	18011.3
181220_pKS25_pKS16	181220	pKS25_pKS16	pKS25	pKS16	0.159	15249.9	4668.85
181220_pKS25_pKS16	181220	pKS25_pKS16	pKS25	pKS16	0.823	42925.3	11098
181220_pKS25_pKS16	181220	pKS25_pKS16	pKS25	pKS16	0.238	13506.9	6077.68
181220_pKS25_pKS16	181220	pKS25_pKS16	pKS25	pKS16	0.191	10515.6	4659.52
181220_pKS25_pKS16	181220	pKS25_pKS16	pKS25	pKS16	-0.061	14650.9	5006.52
181220_pKS25_pKS16	181220	pKS25_pKS16	pKS25	pKS16	0.25	22878.9	5602.68
181220_pKS25_pKS16	181220	pKS25_pKS16	pKS25	pKS16	0.445	15093.7	6461.81
181220_pKS25_pKS16	181220	pKS25_pKS16	pKS25	pKS16	0.217	23653.8	5657.52
181220_pKS25_pKS16	181220	pKS25_pKS16	pKS25	pKS16	0.826	35421.5	16936.7
181220_pKS25_pKS16	181220	pKS25_pKS16	pKS25	pKS16	0.532	13819.5	10536.3
181220_pKS25_pKS16	181220	pKS25_pKS16	pKS25	pKS16	0.312	11413.6	5734.47
181220_pKS25_pKS16	181220	pKS25_pKS16	pKS25	pKS16	0.252	40702.2	5031.7
181220_pKS25_pKS16	181220	pKS25_pKS16	pKS25	pKS16	0.27	11937.3	4780.58
181220_pKS25_pKS16	181220	pKS25_pKS16	pKS25	pKS16	0.134	5505.76	2629.44
181220_pKS25_pKS16	181220	pKS25_pKS16	pKS25	pKS16	0.308	23983.3	4936.4
181220_pKS25_pKS16	181220	pKS25_pKS16	pKS25	pKS16	0.684	44343	18760.7
181220_pKS25_pKS16	181220	pKS25_pKS16	pKS25	pKS16	0.574	41474	5962.56
181220_pKS25_pKS16	181220	pKS25_pKS16	pKS25	pKS16	0.358	12902.6	4488.74
181220_pKS25_pKS16	181220	pKS25_pKS16	pKS25	pKS16	0.202	21960.4	5885.22
181220_pKS25_pKS16	181220	pKS25_pKS16	pKS25	pKS16	0.174	7423.41	4464.07
181220_pKS25_pKS16	181220	pKS25_pKS16	pKS25	pKS16	0.031	5935.46	4571.11
181220_pKS25_pKS16	181220	pKS25_pKS16	pKS25	pKS16	0.243	22937	6276.94
181220_pKS25_pKS16	181220	pKS25_pKS16	pKS25	pKS16	0.394	31036.5	5598.22
181220_pKS25_pKS16	181220	pKS25_pKS16	pKS25	pKS16	0.489	28817.8	5098.19
181220_pKS25_pKS16	181220	pKS25_pKS16	pKS25	pKS16	0.439	31562.6	6266.33
181220_pKS25_pKS16	181220	pKS25_pKS16	pKS25	pKS16	0.374	15441.9	5641.42
181220_pKS25_pKS16	181220	pKS25_pKS16	pKS25	pKS16	0.889	82026.4	18980.6
181220_pKS25_pKS16	181220	pKS25_pKS16	pKS25	pKS16	0.886	78822.2	17826
181220_pKS25_pKS16	181220	pKS25_pKS16	pKS25	pKS16	0.196	12857.5	5666.12
181220_pKS25_pKS16	181220	pKS25_pKS16	pKS25	pKS16	0.165	12774.6	5166.81
181220_pKS25_pKS16	181220	pKS25_pKS16	pKS25	pKS16	0.665	13793.1	6949.59
181220_pKS25_pKS16	181220	pKS25_pKS16	pKS25	pKS16	0.904	40553.3	33220.3
181220_pKS25_pKS16	181220	pKS25_pKS16	pKS25	pKS16	0.783	144868	106995
181220_pKS25_pKS16	181220	pKS25_pKS16	pKS25	pKS16	0.794	38082.1	6829.35
181220_pKS25_pKS16	181220	pKS25_pKS16	pKS25	pKS16	0.091	20233.1	5073.43
181220_pKS25_pKS16	181220	pKS25_pKS16	pKS25	pKS16	0.835	53324.9	15572
181220_pKS25_pKS16	181220	pKS25_pKS16	pKS25	pKS16	0.341	15543.4	6641.4
181220_pKS25_pKS16	181220	pKS25_pKS16	pKS25	pKS16	0.081	12351.2	5065.17
181220_pKS25_pKS16	181220	pKS25_pKS16	pKS25	pKS16	0.748	53861.2	5572.65
181220_pKS25_pKS16	181220	pKS25_pKS16	pKS25	pKS16	0.124	8621.27	4469.56
181220_pKS31_pKS16	181220	pKS31_pKS16	pKS31	pKS16	-0.331	113697	35435.9
181220_pKS31_pKS16	181220	pKS31_pKS16	pKS31	pKS16	-0.106	39428.7	6136.43
181220_pKS31_pKS16	181220	pKS31_pKS16	pKS31	pKS16	0.027	36410.6	7521.15
181220_pKS31_pKS16	181220	pKS31_pKS16	pKS31	pKS16	0.104	74542.7	4939.75
181220_pKS31_pKS16	181220	pKS31_pKS16	pKS31	pKS16	-0.193	20916.4	4774.24
181220_pKS31_pKS16	181220	pKS31_pKS16	pKS31	pKS16	-0.12	28834.1	5575.48
181220_pKS31_pKS16	181220	pKS31_pKS16	pKS31	pKS16	-0.041	32239.2	4984.87
181220_pKS31_pKS16	181220	pKS31_pKS16	pKS31	pKS16	-0.298	47295.2	26325.3
181220_pKS31_pKS16	181220	pKS31_pKS16	pKS31	pKS16	0.196	17925	5086.15
181220_pKS31_pKS16	181220	pKS31_pKS16	pKS31	pKS16	0.179	12978.6	4778.85
181220_pKS31_pKS16	181220	pKS31_pKS16	pKS31	pKS16	-0.235	68992.9	9942.49
181220_pKS31_pKS16	181220	pKS31_pKS16	pKS31	pKS16	0.308	20594.3	4688.18
181220_pKS31_pKS16	181220	pKS31_pKS16	pKS31	pKS16	0.266	14358.7	4617.51
181220_pKS31_pKS16	181220	pKS31_pKS16	pKS31	pKS16	0.127	8350.13	4530.44
181220_pKS31_pKS16	181220	pKS31_pKS16	pKS31	pKS16	-0.404	52046.3	18767.4
181220_pKS31_pKS16	181220	pKS31_pKS16	pKS31	pKS16	0.035	32577.1	6953.1
181220_pKS31_pKS16	181220	pKS31_pKS16	pKS31	pKS16	0.149	12483.7	4815.49
181220_pKS31_pKS16	181220	pKS31_pKS16	pKS31	pKS16	-0.027	31771.7	9081.13
181220_pKS31_pKS16	181220	pKS31_pKS16	pKS31	pKS16	-0.016	30291.6	6644.45
181220_pKS31_pKS16	181220	pKS31_pKS16	pKS31	pKS16	0.162	20631.6	5295.95
181220_pKS31_pKS16	181220	pKS31_pKS16	pKS31	pKS16	0.571	76400.5	32979.8
181220_pKS31_pKS16	181220	pKS31_pKS16	pKS31	pKS16	0.222	8253.24	4466.27
181220_pKS31_pKS16	181220	pKS31_pKS16	pKS31	pKS16	0.12	3962.61	2566.3
181220_pKS31_pKS16	181220	pKS31_pKS16	pKS31	pKS16	-0.29	26254.7	5791.84
181220_pKS31_pKS16	181220	pKS31_pKS16	pKS31	pKS16	-0.033	12730.2	4901.89
181220_pKS31_pKS16	181220	pKS31_pKS16	pKS31	pKS16	0.079	50434	5420.24
181220_pKS31_pKS16	181220	pKS31_pKS16	pKS31	pKS16	-0.01	37825.3	28568.8
181220_pKS31_pKS16	181220	pKS31_pKS16	pKS31	pKS16	0.346	76539.3	12411.6
181220_pKS31_pKS16	181220	pKS31_pKS16	pKS31	pKS16	0.323	36352.3	32265
181220_pKS31_pKS16	181220	pKS31_pKS16	pKS31	pKS16	0.039	90028.8	36571
181220_pKS31_pKS16	181220	pKS31_pKS16	pKS31	pKS16	-0.383	57309.6	8073.77
181220_pKS31_pKS16	181220	pKS31_pKS16	pKS31	pKS16	0.62	71041.2	35479.9
181220_pKS31_pKS16	181220	pKS31_pKS16	pKS31	pKS16	0.184	24552.8	4752.11
181220_pKS31_pKS16	181220	pKS31_pKS16	pKS31	pKS16	0.147	9636.77	4770.73
181220_pKS31_pKS16	181220	pKS31_pKS16	pKS31	pKS16	0.783	116111	26710.5
181220_pKS31_pKS16	181220	pKS31_pKS16	pKS31	pKS16	0.162	11861.7	4622.33
181220_pKS31_pKS16	181220	pKS31_pKS16	pKS31	pKS16	0.186	15988.6	5387.84
181220_pKS31_pKS16	181220	pKS31_pKS16	pKS31	pKS16	0.045	98873.4	26659.2
181220_pKS31_pKS16	181220	pKS31_pKS16	pKS31	pKS16	-0.352	99238.5	17766.3
181220_pKS31_pKS16	181220	pKS31_pKS16	pKS31	pKS16	0.148	8680.9	4755.58
181220_pKS31_pKS16	181220	pKS31_pKS16	pKS31	pKS16	0.537	20270.3	5286.59
181220_pKS31_pKS16	181220	pKS31_pKS16	pKS31	pKS16	0.232	14886.2	5216.9
181220_pKS31_pKS16	181220	pKS31_pKS16	pKS31	pKS16	0.288	37458.7	23548.1
181220_pKS31_pKS16	181220	pKS31_pKS16	pKS31	pKS16	0.226	67877.6	10577.3
181220_pKS31_pKS16	181220	pKS31_pKS16	pKS31	pKS16	0.033	57155.7	5056.21
181220_pKS31_pKS16	181220	pKS31_pKS16	pKS31	pKS16	0.256	23778.2	5512.74
181220_pKS31_pKS16	181220	pKS31_pKS16	pKS31	pKS16	-0.414	102407	42810
181220_pKS31_pKS16	181220	pKS31_pKS16	pKS31	pKS16	0.184	9695.76	5360.06
181220_pKS31_pKS16	181220	pKS31_pKS16	pKS31	pKS16	0.036	29302.4	5303.42
181220_pKS31_pKS16	181220	pKS31_pKS16	pKS31	pKS16	0.066	35810.1	7542.64
181220_pKS31_pKS16	181220	pKS31_pKS16	pKS31	pKS16	0.165	19758.7	11575
181220_pKS31_pKS16	181220	pKS31_pKS16	pKS31	pKS16	-0.084	37309.1	7285.58
181220_pKS31_pKS16	181220	pKS31_pKS16	pKS31	pKS16	0.151	7192.93	4357.62
181220_pKS31_pKS16	181220	pKS31_pKS16	pKS31	pKS16	-0.676	69651.2	35861.8
181220_pKS31_pKS16	181220	pKS31_pKS16	pKS31	pKS16	-0.194	31572.3	18500.7
181220_pKS31_pKS16	181220	pKS31_pKS16	pKS31	pKS16	0.079	10540.4	5248.73
181220_pKS31_pKS16	181220	pKS31_pKS16	pKS31	pKS16	0.297	16967	4568.79
181220_pKS31_pKS16	181220	pKS31_pKS16	pKS31	pKS16	0.121	25991.7	5208.09
181220_pKS31_pKS16	181220	pKS31_pKS16	pKS31	pKS16	-0.148	23526.3	5980.34
181220_pKS31_pKS16	181220	pKS31_pKS16	pKS31	pKS16	0.086	7599.53	4776.89
181220_pKS31_pKS16	181220	pKS31_pKS16	pKS31	pKS16	-0.002	44584.4	6899.65
181220_pKS31_pKS16	181220	pKS31_pKS16	pKS31	pKS16	-0.159	43062	5795.87
181220_pKS31_pKS16	181220	pKS31_pKS16	pKS31	pKS16	0.135	18625	5475.94
181220_pKS31_pKS16	181220	pKS31_pKS16	pKS31	pKS16	-0.039	51408.6	18420.5
181220_pKS31_pKS16	181220	pKS31_pKS16	pKS31	pKS16	0.208	36320.2	7170.37
181220_pKS31_pKS16	181220	pKS31_pKS16	pKS31	pKS16	0.013	20001.2	6721.67
181220_pKS31_pKS16	181220	pKS31_pKS16	pKS31	pKS16	-0.013	21608.1	5343.57
181220_pKS31_pKS16	181220	pKS31_pKS16	pKS31	pKS16	0.188	34849.6	6817.28
181220_pKS31_pKS16	181220	pKS31_pKS16	pKS31	pKS16	0.362	30853.9	10165
181220_pKS31_pKS16	181220	pKS31_pKS16	pKS31	pKS16	-0.062	20058.7	11216.5
181220_pKS31_pKS16	181220	pKS31_pKS16	pKS31	pKS16	0.321	41304.1	4683.73
181220_pKS31_pKS16	181220	pKS31_pKS16	pKS31	pKS16	-0.013	20912	4952.07
181220_pKS31_pKS16	181220	pKS31_pKS16	pKS31	pKS16	0.078	55429.7	5350.49
181220_pKS31_pKS16	181220	pKS31_pKS16	pKS31	pKS16	-0.278	20869.6	9366.97
181220_pKS31_pKS16	181220	pKS31_pKS16	pKS31	pKS16	0.195	22368.7	4660.53
181220_pKS31_pKS16	181220	pKS31_pKS16	pKS31	pKS16	0.138	9440.35	4472.91
181220_pKS31_pKS16	181220	pKS31_pKS16	pKS31	pKS16	0.13	33220	4293.69
181220_pKS31_pKS16	181220	pKS31_pKS16	pKS31	pKS16	-0.067	8211.6	4817.17
181220_pKS31_pKS16	181220	pKS31_pKS16	pKS31	pKS16	-0.778	57870.4	28357.1
181220_pKS31_pKS16	181220	pKS31_pKS16	pKS31	pKS16	0.18	12934.7	4575.72
181220_pKS31_pKS16	181220	pKS31_pKS16	pKS31	pKS16	0.138	20444.9	5796.14
181220_pKS31_pKS16	181220	pKS31_pKS16	pKS31	pKS16	0.026	59869.6	6638.51
181220_pKS31_pKS16	181220	pKS31_pKS16	pKS31	pKS16	-0.105	22250.9	6250.26
181220_pKS31_pKS16	181220	pKS31_pKS16	pKS31	pKS16	-0.058	58926.1	21274.3
181220_pKS31_pKS16	181220	pKS31_pKS16	pKS31	pKS16	0.094	31281	5205.13
181220_pKS31_pKS16	181220	pKS31_pKS16	pKS31	pKS16	0.154	13037.7	4714.18
181220_pKS31_pKS16	181220	pKS31_pKS16	pKS31	pKS16	-0.683	122281	28571.9
181220_pKS31_pKS16	181220	pKS31_pKS16	pKS31	pKS16	0.074	40786.1	10114.7
181220_pKS31_pKS16	181220	pKS31_pKS16	pKS31	pKS16	-0.317	127046	27477.9
181220_pKS31_pKS16	181220	pKS31_pKS16	pKS31	pKS16	0.069	9209.99	4875.46
181220_pKS31_pKS16	181220	pKS31_pKS16	pKS31	pKS16	0.238	22324.3	4597.09
181220_pKS31_pKS16	181220	pKS31_pKS16	pKS31	pKS16	0.26	47350.2	19662.1
181220_pKS31_pKS16	181220	pKS31_pKS16	pKS31	pKS16	-0.156	133402	12798.9
181220_pKS31_pKS16	181220	pKS31_pKS16	pKS31	pKS16	0.004	18875.8	4964.44
181220_pKS31_pKS16	181220	pKS31_pKS16	pKS31	pKS16	0.3	70425.7	36652.7
181220_pKS31_pKS16	181220	pKS31_pKS16	pKS31	pKS16	0.152	73649.5	8299.7
181220_pKS31_pKS16	181220	pKS31_pKS16	pKS31	pKS16	0.288	53155.6	4803.75
181220_pKS31_pKS16	181220	pKS31_pKS16	pKS31	pKS16	0.178	30810.8	5295.37
181220_pKS31_pKS16	181220	pKS31_pKS16	pKS31	pKS16	-0.224	38221.5	5727.45
181220_pKS31_pKS16	181220	pKS31_pKS16	pKS31	pKS16	-0.147	36224.8	5946.65
181220_pKS31_pKS16	181220	pKS31_pKS16	pKS31	pKS16	-0.489	34446.4	30938.2
181220_pKS31_pKS16	181220	pKS31_pKS16	pKS31	pKS16	-0.042	18618.5	5172.54
181220_pKS31_pKS16	181220	pKS31_pKS16	pKS31	pKS16	-0.608	81223.4	13972.9
181220_pKS31_pKS16	181220	pKS31_pKS16	pKS31	pKS16	0.031	37031.5	5344.91
181220_pKS31_pKS16	181220	pKS31_pKS16	pKS31	pKS16	0.056	61866.7	7251.59
181220_pKS31_pKS16	181220	pKS31_pKS16	pKS31	pKS16	0.147	17229.1	4740.83
181220_pKS31_pKS16	181220	pKS31_pKS16	pKS31	pKS16	0.179	63811.1	4842.77
181220_pKS31_pKS16	181220	pKS31_pKS16	pKS31	pKS16	0.143	10189.5	4561.97
181220_pKS31_pKS16	181220	pKS31_pKS16	pKS31	pKS16	-0.292	73739.6	16837.4
181220_pKS31_pKS16	181220	pKS31_pKS16	pKS31	pKS16	0.412	82610.4	23807.1
181220_pKS31_pKS16	181220	pKS31_pKS16	pKS31	pKS16	-0.157	87345.5	68860.5
181220_pKS31_pKS16	181220	pKS31_pKS16	pKS31	pKS16	-0.163	80399.5	20630.4
181220_pKS31_pKS16	181220	pKS31_pKS16	pKS31	pKS16	0.222	30767.7	5011.91
181220_pKS31_pKS16	181220	pKS31_pKS16	pKS31	pKS16	-0.069	45722.2	13402.4
181220_pKS31_pKS16	181220	pKS31_pKS16	pKS31	pKS16	-0.614	94614.2	21856.2
181220_pKS31_pKS16	181220	pKS31_pKS16	pKS31	pKS16	0.094	11068.2	4758.11
181220_pKS31_pKS16	181220	pKS31_pKS16	pKS31	pKS16	-0.209	11714.5	6470.13
181220_pKS31_pKS16	181220	pKS31_pKS16	pKS31	pKS16	0.146	7696.14	4512.64
181220_pKS31_pKS16	181220	pKS31_pKS16	pKS31	pKS16	0.039	23340.9	4835.79
181220_pKS31_pKS16	181220	pKS31_pKS16	pKS31	pKS16	0.121	46240	4772.29
181220_pKS31_pKS16	181220	pKS31_pKS16	pKS31	pKS16	-0.185	23225.3	19041.4
181220_pKS31_pKS16	181220	pKS31_pKS16	pKS31	pKS16	0.169	7235.95	4415.78
181220_pKS31_pKS16	181220	pKS31_pKS16	pKS31	pKS16	-0.196	21779.8	5100.87
181220_pKS31_pKS16	181220	pKS31_pKS16	pKS31	pKS16	-0.015	45846.3	7756.9
181220_pKS31_pKS16	181220	pKS31_pKS16	pKS31	pKS16	-0.198	84360.7	7141.19
181220_pKS31_pKS16	181220	pKS31_pKS16	pKS31	pKS16	-0.178	21494.3	10916
181220_pKS31_pKS16	181220	pKS31_pKS16	pKS31	pKS16	0.378	29256.8	7421.21
181220_pKS31_pKS16	181220	pKS31_pKS16	pKS31	pKS16	-0.561	135485	15006.3
181220_pKS31_pKS16	181220	pKS31_pKS16	pKS31	pKS16	-0.196	10251.5	4975.09
181220_pKS31_pKS16	181220	pKS31_pKS16	pKS31	pKS16	-0.743	66194.2	16280.1
181220_pKS31_pKS16	181220	pKS31_pKS16	pKS31	pKS16	0.052	82145.5	7996.67
181220_pKS31_pKS16	181220	pKS31_pKS16	pKS31	pKS16	-0.321	93973.6	63926.7
181220_pKS31_pKS16	181220	pKS31_pKS16	pKS31	pKS16	-0.098	89459.6	27461.6
181220_pKS31_pKS16	181220	pKS31_pKS16	pKS31	pKS16	-0.379	22933.2	7579.22
181220_pKS31_pKS16	181220	pKS31_pKS16	pKS31	pKS16	0.168	21331.1	7627.39
181220_pKS31_pKS16	181220	pKS31_pKS16	pKS31	pKS16	0.167	8655.08	4469.1
181220_pKS31_pKS16	181220	pKS31_pKS16	pKS31	pKS16	0.342	63486.4	5172.73
181220_pKS31_pKS16	181220	pKS31_pKS16	pKS31	pKS16	0.08	39524.9	7150.74
181220_pKS31_pKS16	181220	pKS31_pKS16	pKS31	pKS16	0.657	34889.3	15266.9
181220_pKS31_pKS16	181220	pKS31_pKS16	pKS31	pKS16	-0.384	93790.6	45686.7
181220_pKS31_pKS16	181220	pKS31_pKS16	pKS31	pKS16	0.095	32319.5	6378.7
181220_pKS31_pKS16	181220	pKS31_pKS16	pKS31	pKS16	-0.208	90099.8	50551
181220_pKS31_pKS16	181220	pKS31_pKS16	pKS31	pKS16	-0.242	10202.1	5076.6
181220_pKS31_pKS16	181220	pKS31_pKS16	pKS31	pKS16	0.22	11351.7	4606.38
181220_pKS31_pKS16	181220	pKS31_pKS16	pKS31	pKS16	-0.139	64738	8091.21
181220_pKS31_pKS16	181220	pKS31_pKS16	pKS31	pKS16	0.128	8743.13	4540.44
181220_pKS31_pKS16	181220	pKS31_pKS16	pKS31	pKS16	0.245	19470.4	3908.22
181220_pKS31_pKS16	181220	pKS31_pKS16	pKS31	pKS16	0.324	17402.2	4679.06
181220_pKS31_pKS16	181220	pKS31_pKS16	pKS31	pKS16	-0.497	80792.5	34525.9
181220_pKS31_pKS16	181220	pKS31_pKS16	pKS31	pKS16	0.061	11160.1	4933.53
181220_pKS31_pKS16	181220	pKS31_pKS16	pKS31	pKS16	-0.01	78103	6872.34
181220_pKS31_pKS16	181220	pKS31_pKS16	pKS31	pKS16	-0.104	121133	32172
181220_pKS31_pKS16	181220	pKS31_pKS16	pKS31	pKS16	0.359	15806.1	4871.16
181220_pKS31_pKS16	181220	pKS31_pKS16	pKS31	pKS16	0.101	7149.3	4418.8
181220_pKS31_pKS16	181220	pKS31_pKS16	pKS31	pKS16	0.036	31079.9	5280.25
181220_pKS31_pKS16	181220	pKS31_pKS16	pKS31	pKS16	-0.316	64786.2	10458
181220_pKS31_pKS16	181220	pKS31_pKS16	pKS31	pKS16	-0.131	62207.2	9873.01
181220_pKS31_pKS16	181220	pKS31_pKS16	pKS31	pKS16	0.103	9428.92	4709.61
181220_pKS31_pKS16	181220	pKS31_pKS16	pKS31	pKS16	0.163	11518.4	4657.3
181220_pKS31_pKS16	181220	pKS31_pKS16	pKS31	pKS16	-0.651	108945	48385.7
181220_pKS31_pKS16	181220	pKS31_pKS16	pKS31	pKS16	-0.165	49849.7	12096.6
181220_pKS31_pKS16	181220	pKS31_pKS16	pKS31	pKS16	0.1	21586.3	5282.87
181220_pKS31_pKS16	181220	pKS31_pKS16	pKS31	pKS16	0.235	27662.1	6812.74
181220_pKS31_pKS16	181220	pKS31_pKS16	pKS31	pKS16	0.075	6067.16	4403.31
181220_pKS31_pKS16	181220	pKS31_pKS16	pKS31	pKS16	0.147	63197.1	15806.9
181220_pKS31_pKS16	181220	pKS31_pKS16	pKS31	pKS16	-0.352	28020.3	6074.05
181220_pKS31_pKS16	181220	pKS31_pKS16	pKS31	pKS16	-0.09	17304.7	4870.46
181220_pKS31_pKS16	181220	pKS31_pKS16	pKS31	pKS16	-0.329	35154.9	18541.7
181220_pKS31_pKS16	181220	pKS31_pKS16	pKS31	pKS16	0.616	80718.5	5929.79
181220_pKS31_pKS16	181220	pKS31_pKS16	pKS31	pKS16	0.313	38291.9	4648.61
181220_pKS31_pKS16	181220	pKS31_pKS16	pKS31	pKS16	0.103	28468.2	4820.76
181220_pKS31_pKS16	181220	pKS31_pKS16	pKS31	pKS16	0.147	15448.4	4701.41
181220_pKS31_pKS16	181220	pKS31_pKS16	pKS31	pKS16	0.148	5980.55	4641.17
181220_pKS31_pKS16	181220	pKS31_pKS16	pKS31	pKS16	-0.011	9838.16	5054.47
181215_pKS04_pKS16	181215	pKS04_pKS16	pKS04	pKS16	-0.08	3972.57	2618.95
181215_pKS04_pKS16	181215	pKS04_pKS16	pKS04	pKS16	0.046	3468.45	2582.43
181215_pKS04_pKS16	181215	pKS04_pKS16	pKS04	pKS16	0.924	61239.4	11957.5
181215_pKS04_pKS16	181215	pKS04_pKS16	pKS04	pKS16	0.864	46992.9	6700.18
181215_pKS04_pKS16	181215	pKS04_pKS16	pKS04	pKS16	0.344	17167	4910.3
181215_pKS04_pKS16	181215	pKS04_pKS16	pKS04	pKS16	0.204	6983.06	4445.9
181215_pKS04_pKS16	181215	pKS04_pKS16	pKS04	pKS16	0.339	12898.5	5404.67
181215_pKS04_pKS16	181215	pKS04_pKS16	pKS04	pKS16	-0.02	4832.01	4453.8
181215_pKS04_pKS16	181215	pKS04_pKS16	pKS04	pKS16	0.884	61618.9	11941.2
181215_pKS04_pKS16	181215	pKS04_pKS16	pKS04	pKS16	0.805	19565.6	5661.76
181215_pKS04_pKS16	181215	pKS04_pKS16	pKS04	pKS16	0.075	5635.05	4444.5
181215_pKS04_pKS16	181215	pKS04_pKS16	pKS04	pKS16	0.003	7528.49	4528.19
181215_pKS04_pKS16	181215	pKS04_pKS16	pKS04	pKS16	0.486	10939.4	5214.65
181215_pKS04_pKS16	181215	pKS04_pKS16	pKS04	pKS16	0.106	6450.44	4515.56
181215_pKS04_pKS16	181215	pKS04_pKS16	pKS04	pKS16	0.615	27017.4	5178.37
181215_pKS04_pKS16	181215	pKS04_pKS16	pKS04	pKS16	0.284	11796.1	4626.63
181215_pKS04_pKS16	181215	pKS04_pKS16	pKS04	pKS16	0.182	8138.65	4467.24
181215_pKS04_pKS16	181215	pKS04_pKS16	pKS04	pKS16	0.247	7468.5	4630.22
181215_pKS04_pKS16	181215	pKS04_pKS16	pKS04	pKS16	0.199	16155.4	4755.95
181215_pKS04_pKS16	181215	pKS04_pKS16	pKS04	pKS16	0.334	23789	5299.92
181215_pKS04_pKS16	181215	pKS04_pKS16	pKS04	pKS16	0.647	13049.8	5291.35
181215_pKS04_pKS16	181215	pKS04_pKS16	pKS04	pKS16	0.086	10274.8	4542.76
181215_pKS04_pKS16	181215	pKS04_pKS16	pKS04	pKS16	0.661	63370.8	7177.87
181215_pKS04_pKS16	181215	pKS04_pKS16	pKS04	pKS16	0.126	10471	3752.52
181215_pKS04_pKS16	181215	pKS04_pKS16	pKS04	pKS16	0.413	11798.5	6347.94
181215_pKS04_pKS16	181215	pKS04_pKS16	pKS04	pKS16	0.734	19035.7	5681.66
181215_pKS04_pKS16	181215	pKS04_pKS16	pKS04	pKS16	0.318	13658.5	6218.47
181215_pKS04_pKS16	181215	pKS04_pKS16	pKS04	pKS16	0.261	13996.7	5324.27
181215_pKS04_pKS16	181215	pKS04_pKS16	pKS04	pKS16	0.373	29198.3	6171.7
181215_pKS04_pKS16	181215	pKS04_pKS16	pKS04	pKS16	0.145	7462.22	4547.85
181215_pKS04_pKS16	181215	pKS04_pKS16	pKS04	pKS16	0.906	26264.1	7269.66
181215_pKS04_pKS16	181215	pKS04_pKS16	pKS04	pKS16	0.85	47876.1	11664.6
181215_pKS04_pKS16	181215	pKS04_pKS16	pKS04	pKS16	0.829	35514.7	9201.43
181215_pKS04_pKS16	181215	pKS04_pKS16	pKS04	pKS16	0.15	13539.5	4756.25
181215_pKS04_pKS16	181215	pKS04_pKS16	pKS04	pKS16	0.041	6326.51	4594.62
181215_pKS04_pKS16	181215	pKS04_pKS16	pKS04	pKS16	0.078	9594.97	4666.69
181215_pKS04_pKS16	181215	pKS04_pKS16	pKS04	pKS16	0.922	42050.9	15174.6
181215_pKS04_pKS16	181215	pKS04_pKS16	pKS04	pKS16	0.269	16753	4570.1
181215_pKS04_pKS16	181215	pKS04_pKS16	pKS04	pKS16	-0.06	16630.1	5011.82
181215_pKS04_pKS16	181215	pKS04_pKS16	pKS04	pKS16	0.243	20940.5	5169.31
181215_pKS04_pKS16	181215	pKS04_pKS16	pKS04	pKS16	0.927	109896	31889
181215_pKS04_pKS16	181215	pKS04_pKS16	pKS04	pKS16	0.471	9115.94	5096.42
181215_pKS04_pKS16	181215	pKS04_pKS16	pKS04	pKS16	0	20905	5832.15
181215_pKS04_pKS16	181215	pKS04_pKS16	pKS04	pKS16	0.829	23115.3	7316.46
181215_pKS04_pKS16	181215	pKS04_pKS16	pKS04	pKS16	0.877	45458.3	8133.28
181215_pKS04_pKS16	181215	pKS04_pKS16	pKS04	pKS16	0.094	9049.79	4629.61
181215_pKS04_pKS16	181215	pKS04_pKS16	pKS04	pKS16	0.919	48834.8	8609.72
181215_pKS04_pKS16	181215	pKS04_pKS16	pKS04	pKS16	0.534	15609.1	5209.56
181215_pKS04_pKS16	181215	pKS04_pKS16	pKS04	pKS16	0.654	13252.4	7330.18
181215_pKS04_pKS16	181215	pKS04_pKS16	pKS04	pKS16	0.419	2557.43	1702.99
181215_pKS04_pKS16	181215	pKS04_pKS16	pKS04	pKS16	0.616	18793.8	5949.46
181215_pKS04_pKS16	181215	pKS04_pKS16	pKS04	pKS16	0.839	44936	7100.8
181215_pKS04_pKS16	181215	pKS04_pKS16	pKS04	pKS16	0.82	35474.1	7529.56
181215_pKS04_pKS16	181215	pKS04_pKS16	pKS04	pKS16	0.497	14687.7	6099.11
181215_pKS04_pKS16	181215	pKS04_pKS16	pKS04	pKS16	0.071	20068.4	4708.39
181215_pKS04_pKS16	181215	pKS04_pKS16	pKS04	pKS16	0.065	5714.38	4371
181215_pKS04_pKS16	181215	pKS04_pKS16	pKS04	pKS16	0.687	29237.5	6078.23
181215_pKS04_pKS16	181215	pKS04_pKS16	pKS04	pKS16	0.084	8958.6	4950.39
181215_pKS04_pKS16	181215	pKS04_pKS16	pKS04	pKS16	0.184	6933.46	4512.33
181215_pKS04_pKS16	181215	pKS04_pKS16	pKS04	pKS16	0.099	7974.48	4556.69
181215_pKS04_pKS16	181215	pKS04_pKS16	pKS04	pKS16	0.101	6894.81	4709.85
181215_pKS04_pKS16	181215	pKS04_pKS16	pKS04	pKS16	0.937	56177.2	13667.4
181215_pKS04_pKS16	181215	pKS04_pKS16	pKS04	pKS16	-0.127	20620.5	5340.8
181215_pKS04_pKS16	181215	pKS04_pKS16	pKS04	pKS16	0.188	16666.3	4560.81
181215_pKS04_pKS16	181215	pKS04_pKS16	pKS04	pKS16	0.163	11779.4	4952.37
181215_pKS04_pKS16	181215	pKS04_pKS16	pKS04	pKS16	0.174	23672.6	5333.05
181215_pKS04_pKS16	181215	pKS04_pKS16	pKS04	pKS16	0.052	23261	5594.23
181215_pKS04_pKS16	181215	pKS04_pKS16	pKS04	pKS16	-0.039	13767.2	4714.4
181215_pKS04_pKS16	181215	pKS04_pKS16	pKS04	pKS16	0.649	20795.9	6828.41
181215_pKS04_pKS16	181215	pKS04_pKS16	pKS04	pKS16	0.452	30307	5774.22
181215_pKS04_pKS16	181215	pKS04_pKS16	pKS04	pKS16	0.764	12376.4	6160.82
181215_pKS04_pKS16	181215	pKS04_pKS16	pKS04	pKS16	0.103	7380.12	4604.34
181215_pKS04_pKS16	181215	pKS04_pKS16	pKS04	pKS16	-0.023	5536.79	4612.6
181215_pKS04_pKS16	181215	pKS04_pKS16	pKS04	pKS16	0.934	73655.5	27795.7
181215_pKS04_pKS16	181215	pKS04_pKS16	pKS04	pKS16	0.535	29076.4	6619.64
181215_pKS04_pKS16	181215	pKS04_pKS16	pKS04	pKS16	0.93	61916.1	27346.7
181215_pKS04_pKS16	181215	pKS04_pKS16	pKS04	pKS16	0.942	53569.2	23461.2
181215_pKS04_pKS16	181215	pKS04_pKS16	pKS04	pKS16	0.195	17724.9	4572.94
181215_pKS04_pKS16	181215	pKS04_pKS16	pKS04	pKS16	0.029	7098.57	4682.84
181215_pKS04_pKS16	181215	pKS04_pKS16	pKS04	pKS16	0.258	63846.8	4819.51
181215_pKS04_pKS16	181215	pKS04_pKS16	pKS04	pKS16	0.73	19854.9	6137.13
181215_pKS04_pKS16	181215	pKS04_pKS16	pKS04	pKS16	0.335	11243.3	4728.63
181215_pKS04_pKS16	181215	pKS04_pKS16	pKS04	pKS16	0.693	39251.7	8424.12
181215_pKS04_pKS16	181215	pKS04_pKS16	pKS04	pKS16	0.044	8557.56	4903.23
181215_pKS04_pKS16	181215	pKS04_pKS16	pKS04	pKS16	0.097	5468.6	4474.93
181215_pKS04_pKS16	181215	pKS04_pKS16	pKS04	pKS16	0.657	22466.5	5349.09
181215_pKS04_pKS16	181215	pKS04_pKS16	pKS04	pKS16	0.918	46363.5	10940.2
181215_pKS04_pKS16	181215	pKS04_pKS16	pKS04	pKS16	0.857	71190.7	8814.68
181215_pKS04_pKS16	181215	pKS04_pKS16	pKS04	pKS16	0.95	46323.9	12276.1
181215_pKS04_pKS16	181215	pKS04_pKS16	pKS04	pKS16	0.676	16322.6	5861.93
181215_pKS04_pKS16	181215	pKS04_pKS16	pKS04	pKS16	0.062	4706.41	3109.69
181215_pKS04_pKS16	181215	pKS04_pKS16	pKS04	pKS16	0.82	35942.5	6459.98
181215_pKS04_pKS16	181215	pKS04_pKS16	pKS04	pKS16	0.438	14107	4866.98
181215_pKS04_pKS16	181215	pKS04_pKS16	pKS04	pKS16	0.543	28846.6	5076.69
181215_pKS04_pKS16	181215	pKS04_pKS16	pKS04	pKS16	0.35	24787	7770.55
181215_pKS04_pKS16	181215	pKS04_pKS16	pKS04	pKS16	0.956	43335.4	11506.1
181215_pKS04_pKS16	181215	pKS04_pKS16	pKS04	pKS16	0.886	131834	51891
181215_pKS04_pKS16	181215	pKS04_pKS16	pKS04	pKS16	0.901	72449.4	24978.8
181215_pKS04_pKS16	181215	pKS04_pKS16	pKS04	pKS16	0.796	21893.4	8228.4
181215_pKS04_pKS16	181215	pKS04_pKS16	pKS04	pKS16	0.196	13660.4	4846.1
181215_pKS04_pKS16	181215	pKS04_pKS16	pKS04	pKS16	0.115	13988.6	3160.79
181215_pKS04_pKS16	181215	pKS04_pKS16	pKS04	pKS16	0.869	42052.4	9284.9
181204_pEN591_pKS16	181204	pEN591_pKS16	pEN591	pKS16	0.05	22331.5	4558.34
181204_pEN591_pKS16	181204	pEN591_pKS16	pEN591	pKS16	0.197	54749.9	7869.73
181204_pEN591_pKS16	181204	pEN591_pKS16	pEN591	pKS16	0.247	23602.3	8225.04
181204_pEN591_pKS16	181204	pEN591_pKS16	pEN591	pKS16	0.142	15911.6	4235.64
181204_pEN591_pKS16	181204	pEN591_pKS16	pEN591	pKS16	0.149	18534.6	4218.45
181204_pEN591_pKS16	181204	pEN591_pKS16	pEN591	pKS16	0.14	64997.9	4386.61
181204_pEN591_pKS16	181204	pEN591_pKS16	pEN591	pKS16	-0.125	15538.3	4517
181204_pEN591_pKS16	181204	pEN591_pKS16	pEN591	pKS16	0.153	17433	4729.03
181204_pEN591_pKS16	181204	pEN591_pKS16	pEN591	pKS16	0.219	45313.2	4292.74
181204_pEN591_pKS16	181204	pEN591_pKS16	pEN591	pKS16	0.226	33268	4247.53
181204_pEN591_pKS16	181204	pEN591_pKS16	pEN591	pKS16	0.185	58019.5	4507.24
181204_pEN591_pKS16	181204	pEN591_pKS16	pEN591	pKS16	-0.097	21517.8	6319.16
181204_pEN591_pKS16	181204	pEN591_pKS16	pEN591	pKS16	-0.125	36173.8	5434.82
181204_pEN591_pKS16	181204	pEN591_pKS16	pEN591	pKS16	0.079	22341.4	5276.56
181204_pEN591_pKS16	181204	pEN591_pKS16	pEN591	pKS16	0.336	32448.9	4238.11
181204_pEN591_pKS16	181204	pEN591_pKS16	pEN591	pKS16	0.266	65300.3	4255.03
181204_pEN591_pKS16	181204	pEN591_pKS16	pEN591	pKS16	0.155	23131.1	4351.91
181204_pEN591_pKS16	181204	pEN591_pKS16	pEN591	pKS16	0.066	47548.8	4499.68
181204_pEN591_pKS16	181204	pEN591_pKS16	pEN591	pKS16	0.197	74277.1	4496.97
181204_pEN591_pKS16	181204	pEN591_pKS16	pEN591	pKS16	0.182	33379.8	5505.36
181204_pEN591_pKS16	181204	pEN591_pKS16	pEN591	pKS16	0.112	25847.8	4495.35
181204_pEN591_pKS16	181204	pEN591_pKS16	pEN591	pKS16	-0.134	75792.5	17905.1
181204_pEN591_pKS16	181204	pEN591_pKS16	pEN591	pKS16	-0.106	12821.4	4471.12
181204_pEN591_pKS16	181204	pEN591_pKS16	pEN591	pKS16	0.321	28319.7	8248.88
181204_pEN591_pKS16	181204	pEN591_pKS16	pEN591	pKS16	0.043	27955.7	8895.31
181204_pEN591_pKS16	181204	pEN591_pKS16	pEN591	pKS16	0.124	42095	4689.34
181204_pEN591_pKS16	181204	pEN591_pKS16	pEN591	pKS16	-0.139	39852.6	10831.1
181204_pEN591_pKS16	181204	pEN591_pKS16	pEN591	pKS16	0.227	13473.3	4854.3
181204_pEN591_pKS16	181204	pEN591_pKS16	pEN591	pKS16	0.222	22749	4696.26
181204_pEN591_pKS16	181204	pEN591_pKS16	pEN591	pKS16	0.25	47757.1	4286.7
181204_pEN591_pKS16	181204	pEN591_pKS16	pEN591	pKS16	0.104	49817.8	4604.89
181204_pEN591_pKS16	181204	pEN591_pKS16	pEN591	pKS16	0.157	38448.2	4646.29
181204_pEN591_pKS16	181204	pEN591_pKS16	pEN591	pKS16	0.195	28045.8	4249.21
181204_pEN591_pKS16	181204	pEN591_pKS16	pEN591	pKS16	0.09	25571.6	4453.47
181204_pEN591_pKS16	181204	pEN591_pKS16	pEN591	pKS16	0.228	74382.6	4874.78
181204_pEN591_pKS16	181204	pEN591_pKS16	pEN591	pKS16	0.207	29790.5	4454.96
181204_pEN591_pKS16	181204	pEN591_pKS16	pEN591	pKS16	0.146	39497.6	4432.89
181204_pEN591_pKS16	181204	pEN591_pKS16	pEN591	pKS16	0.145	25059	4720.77
181204_pEN591_pKS16	181204	pEN591_pKS16	pEN591	pKS16	0.265	47678.4	4554.22
181204_pEN591_pKS16	181204	pEN591_pKS16	pEN591	pKS16	-0.071	102871	4499.19
181204_pEN591_pKS16	181204	pEN591_pKS16	pEN591	pKS16	0.281	54050.5	4294.91
181204_pEN591_pKS16	181204	pEN591_pKS16	pEN591	pKS16	-0.015	53416	19457.9
181204_pEN591_pKS16	181204	pEN591_pKS16	pEN591	pKS16	0.427	15076.1	7488.43
181204_pEN591_pKS16	181204	pEN591_pKS16	pEN591	pKS16	0.092	15175.8	4187.62
181204_pEN591_pKS16	181204	pEN591_pKS16	pEN591	pKS16	0.27	38947.9	4754.58
181204_pEN591_pKS16	181204	pEN591_pKS16	pEN591	pKS16	0.126	77266.4	5039.53
181204_pEN591_pKS16	181204	pEN591_pKS16	pEN591	pKS16	-0.175	27642.1	4774.67
181204_pEN591_pKS16	181204	pEN591_pKS16	pEN591	pKS16	-0.276	30101.1	6773.56
181204_pEN591_pKS16	181204	pEN591_pKS16	pEN591	pKS16	0.146	10587.1	4337.37
181204_pEN591_pKS16	181204	pEN591_pKS16	pEN591	pKS16	0.05	44338.6	8077.03
181204_pEN591_pKS16	181204	pEN591_pKS16	pEN591	pKS16	0.067	44953.6	4675.01
181204_pEN591_pKS16	181204	pEN591_pKS16	pEN591	pKS16	0.147	51710	4869.6
181204_pEN591_pKS16	181204	pEN591_pKS16	pEN591	pKS16	0.26	52482.7	4724.43
181204_pEN591_pKS16	181204	pEN591_pKS16	pEN591	pKS16	0.099	15916.8	4246.4
181204_pEN591_pKS16	181204	pEN591_pKS16	pEN591	pKS16	0.039	19492	4382.49
181204_pEN591_pKS16	181204	pEN591_pKS16	pEN591	pKS16	0.139	64693.4	42947.7
181204_pEN591_pKS16	181204	pEN591_pKS16	pEN591	pKS16	0.188	20720.3	4196.62
181204_pEN591_pKS16	181204	pEN591_pKS16	pEN591	pKS16	0.08	10830.2	4322.53
181204_pEN591_pKS16	181204	pEN591_pKS16	pEN591	pKS16	0.102	62361	4726.44
181204_pEN591_pKS16	181204	pEN591_pKS16	pEN591	pKS16	0.121	38430.9	5087.09
181204_pEN591_pKS16	181204	pEN591_pKS16	pEN591	pKS16	0.256	31737.2	4201.86
181204_pEN591_pKS16	181204	pEN591_pKS16	pEN591	pKS16	0.024	32227.2	6778.47
181204_pEN591_pKS16	181204	pEN591_pKS16	pEN591	pKS16	0.086	55325	6953.8
181204_pEN591_pKS16	181204	pEN591_pKS16	pEN591	pKS16	0.047	24597.4	4315.24
181204_pEN591_pKS16	181204	pEN591_pKS16	pEN591	pKS16	0.121	11155.3	4188.72
181204_pEN591_pKS16	181204	pEN591_pKS16	pEN591	pKS16	-0.139	25227	9841.91
181204_pEN591_pKS16	181204	pEN591_pKS16	pEN591	pKS16	0.075	25267.5	4692.87
181204_pEN591_pKS16	181204	pEN591_pKS16	pEN591	pKS16	-0.186	35053.4	5212.39
181204_pEN591_pKS16	181204	pEN591_pKS16	pEN591	pKS16	0.298	64287.6	4355.06
181204_pEN591_pKS16	181204	pEN591_pKS16	pEN591	pKS16	0.086	42786	4943.59
181204_pEN591_pKS16	181204	pEN591_pKS16	pEN591	pKS16	0.019	39395.1	6270.08
181204_pEN591_pKS16	181204	pEN591_pKS16	pEN591	pKS16	-0.009	12789.1	4435.84
181204_pEN591_pKS16	181204	pEN591_pKS16	pEN591	pKS16	0.166	33237.2	4506.94
181204_pEN591_pKS16	181204	pEN591_pKS16	pEN591	pKS16	0.043	90722.2	4774.15
181204_pEN591_pKS16	181204	pEN591_pKS16	pEN591	pKS16	-0.327	54003.8	33489.1
181204_pEN591_pKS16	181204	pEN591_pKS16	pEN591	pKS16	0.082	44853.9	4365.91
181204_pEN591_pKS16	181204	pEN591_pKS16	pEN591	pKS16	0.311	26568.1	4204.6
181204_pEN591_pKS16	181204	pEN591_pKS16	pEN591	pKS16	0.237	38743.4	4233.17
181204_pEN591_pKS16	181204	pEN591_pKS16	pEN591	pKS16	0.162	15849.5	5004.32
181204_pEN591_pKS16	181204	pEN591_pKS16	pEN591	pKS16	0.185	35136.8	4169.52
181204_pEN591_pKS16	181204	pEN591_pKS16	pEN591	pKS16	0.022	46854.4	4645.71
181204_pEN591_pKS16	181204	pEN591_pKS16	pEN591	pKS16	0.069	57753.2	8193.83
181204_pEN591_pKS16	181204	pEN591_pKS16	pEN591	pKS16	0.115	20834.6	4636.96
181204_pEN591_pKS16	181204	pEN591_pKS16	pEN591	pKS16	0.022	19728.5	4661.29
181204_pEN591_pKS16	181204	pEN591_pKS16	pEN591	pKS16	0.001	15766.2	4277.59
181204_pEN591_pKS16	181204	pEN591_pKS16	pEN591	pKS16	0.123	19182.6	4230.18
181204_pEN591_pKS16	181204	pEN591_pKS16	pEN591	pKS16	-0.002	126076	8042.64
181204_pEN591_pKS16	181204	pEN591_pKS16	pEN591	pKS16	0.181	37066.4	4262.56
181204_pEN591_pKS16	181204	pEN591_pKS16	pEN591	pKS16	0.337	77299.6	9185.73
181204_pEN591_pKS16	181204	pEN591_pKS16	pEN591	pKS16	0.072	14758.7	4246.13
181204_pEN591_pKS16	181204	pEN591_pKS16	pEN591	pKS16	0.183	19623.3	4169.88
181204_pEN591_pKS16	181204	pEN591_pKS16	pEN591	pKS16	0.003	74614.4	17580.1
181204_pEN591_pKS16	181204	pEN591_pKS16	pEN591	pKS16	0.261	34423.4	4230.55
181204_pEN591_pKS16	181204	pEN591_pKS16	pEN591	pKS16	0.184	16660.4	9126.67
181204_pEN591_pKS16	181204	pEN591_pKS16	pEN591	pKS16	0.225	71793.3	4366.24
181204_pEN591_pKS16	181204	pEN591_pKS16	pEN591	pKS16	0.093	96828.7	7318.32
181204_pEN591_pKS16	181204	pEN591_pKS16	pEN591	pKS16	-0.109	73492	5124.68
181204_pEN591_pKS16	181204	pEN591_pKS16	pEN591	pKS16	0.106	25523	4514.01
181204_pEN591_pKS16	181204	pEN591_pKS16	pEN591	pKS16	0.099	30561.9	4698.88
181204_pEN591_pKS16	181204	pEN591_pKS16	pEN591	pKS16	0.309	46052.8	4388.41
181204_pEN591_pKS16	181204	pEN591_pKS16	pEN591	pKS16	0.07	15742	4980.85
181204_pEN591_pKS16	181204	pEN591_pKS16	pEN591	pKS16	0.119	30537.9	4355.88
181204_pEN591_pKS16	181204	pEN591_pKS16	pEN591	pKS16	0.316	39019.4	4257.9
181204_pKS04_pKS16	181204	pKS04_pKS16	pKS04	pKS16	0.027	18605.9	4257.26
181204_pKS04_pKS16	181204	pKS04_pKS16	pKS04	pKS16	0.871	70297	10603.3
181204_pKS04_pKS16	181204	pKS04_pKS16	pKS04	pKS16	0.815	30718.3	6370.38
181204_pKS04_pKS16	181204	pKS04_pKS16	pKS04	pKS16	0.81	37176.9	5648.83
181204_pKS04_pKS16	181204	pKS04_pKS16	pKS04	pKS16	0.139	13704.3	4444.07
181204_pKS04_pKS16	181204	pKS04_pKS16	pKS04	pKS16	0.701	18447.7	5042.4
181204_pKS04_pKS16	181204	pKS04_pKS16	pKS04	pKS16	0.757	42383.1	7205.61
181204_pKS04_pKS16	181204	pKS04_pKS16	pKS04	pKS16	0.136	14079.8	4307.31
181204_pKS04_pKS16	181204	pKS04_pKS16	pKS04	pKS16	0.755	31046.9	9079.24
181204_pKS04_pKS16	181204	pKS04_pKS16	pKS04	pKS16	0.896	100187	23374.6
181204_pKS04_pKS16	181204	pKS04_pKS16	pKS04	pKS16	0.939	62326.7	10681.4
181204_pKS04_pKS16	181204	pKS04_pKS16	pKS04	pKS16	0.096	9666.5	4366.82
181204_pKS04_pKS16	181204	pKS04_pKS16	pKS04	pKS16	-0.008	11509.4	4311.37
181204_pKS04_pKS16	181204	pKS04_pKS16	pKS04	pKS16	0.837	47871.3	6076.77
181204_pKS04_pKS16	181204	pKS04_pKS16	pKS04	pKS16	0.873	37402.1	6285.57
181204_pKS04_pKS16	181204	pKS04_pKS16	pKS04	pKS16	0.725	40482.7	9318.43
181204_pKS04_pKS16	181204	pKS04_pKS16	pKS04	pKS16	0.064	11570.8	4229.85
181204_pKS04_pKS16	181204	pKS04_pKS16	pKS04	pKS16	0.457	8142.18	3128.87
181204_pKS04_pKS16	181204	pKS04_pKS16	pKS04	pKS16	0.535	14418	4787.96
181204_pKS04_pKS16	181204	pKS04_pKS16	pKS04	pKS16	0.261	10486.4	4465.45
181204_pKS04_pKS16	181204	pKS04_pKS16	pKS04	pKS16	0.49	20501.9	5403.94
181204_pKS04_pKS16	181204	pKS04_pKS16	pKS04	pKS16	0.64	30041.7	7558.19
181204_pKS04_pKS16	181204	pKS04_pKS16	pKS04	pKS16	0.595	25517	5329.24
181204_pKS04_pKS16	181204	pKS04_pKS16	pKS04	pKS16	0.826	37419.4	6604
181204_pKS04_pKS16	181204	pKS04_pKS16	pKS04	pKS16	0.641	36956.8	4973.44
181204_pKS04_pKS16	181204	pKS04_pKS16	pKS04	pKS16	0.293	14131.2	4772.87
181204_pKS04_pKS16	181204	pKS04_pKS16	pKS04	pKS16	0.754	73677.5	7977.56
181204_pKS04_pKS16	181204	pKS04_pKS16	pKS04	pKS16	-0.003	15079.3	4326.4
181204_pKS04_pKS16	181204	pKS04_pKS16	pKS04	pKS16	0.058	16148.9	5158.73
181204_pKS04_pKS16	181204	pKS04_pKS16	pKS04	pKS16	0.282	13131.4	4731.04
181204_pKS04_pKS16	181204	pKS04_pKS16	pKS04	pKS16	0.81	54563.1	12688
181204_pKS04_pKS16	181204	pKS04_pKS16	pKS04	pKS16	0.764	38041.3	5489.24
181204_pKS04_pKS16	181204	pKS04_pKS16	pKS04	pKS16	-0.071	21958.7	4584.46
181204_pKS04_pKS16	181204	pKS04_pKS16	pKS04	pKS16	0.847	32403.6	9621.28
181204_pKS04_pKS16	181204	pKS04_pKS16	pKS04	pKS16	0.976	84282.9	15125.7
181204_pKS04_pKS16	181204	pKS04_pKS16	pKS04	pKS16	0.827	35700.9	8002.83
181204_pKS04_pKS16	181204	pKS04_pKS16	pKS04	pKS16	0.195	18416.8	4822.71
181204_pKS04_pKS16	181204	pKS04_pKS16	pKS04	pKS16	0.867	28464.4	6312.15
181204_pKS04_pKS16	181204	pKS04_pKS16	pKS04	pKS16	0.869	43962.7	6110.64
181204_pKS04_pKS16	181204	pKS04_pKS16	pKS04	pKS16	0.418	19421	4608.46
181204_pKS05_pKS16	181204	pKS05_pKS16	pKS05	pKS16	0.365	21019.1	4381.36
181204_pKS05_pKS16	181204	pKS05_pKS16	pKS05	pKS16	0.581	38429.1	4569.62
181204_pKS05_pKS16	181204	pKS05_pKS16	pKS05	pKS16	0.35	9773.08	4834.54
181204_pKS05_pKS16	181204	pKS05_pKS16	pKS05	pKS16	0.126	17087.2	4344.96
181204_pKS05_pKS16	181204	pKS05_pKS16	pKS05	pKS16	0.049	7938.38	4191.4
181204_pKS05_pKS16	181204	pKS05_pKS16	pKS05	pKS16	0.602	29515.4	4492.03
181204_pKS05_pKS16	181204	pKS05_pKS16	pKS05	pKS16	0.306	23828	4527.15
181204_pKS05_pKS16	181204	pKS05_pKS16	pKS05	pKS16	0.387	44617.3	4402.61
181204_pKS05_pKS16	181204	pKS05_pKS16	pKS05	pKS16	0.781	55959.9	4886.7
181204_pKS05_pKS16	181204	pKS05_pKS16	pKS05	pKS16	0.871	70274.3	6568.69
181204_pKS05_pKS16	181204	pKS05_pKS16	pKS05	pKS16	0.403	68045.1	4584.49
181204_pKS05_pKS16	181204	pKS05_pKS16	pKS05	pKS16	0.805	39629.6	5732.91
181204_pKS05_pKS16	181204	pKS05_pKS16	pKS05	pKS16	0.803	133558	16962.1
181204_pKS05_pKS16	181204	pKS05_pKS16	pKS05	pKS16	0.86	53658.2	5410.49
181204_pKS05_pKS16	181204	pKS05_pKS16	pKS05	pKS16	0.95	65429.5	7400.18
181204_pKS05_pKS16	181204	pKS05_pKS16	pKS05	pKS16	0.22	15953.2	4292.68
181204_pKS05_pKS16	181204	pKS05_pKS16	pKS05	pKS16	0.141	11363.4	4333.2
181204_pKS05_pKS16	181204	pKS05_pKS16	pKS05	pKS16	0.822	116279	8521.89
181204_pKS05_pKS16	181204	pKS05_pKS16	pKS05	pKS16	0.845	27215.8	5766.75
181204_pKS05_pKS16	181204	pKS05_pKS16	pKS05	pKS16	0.797	103354	6238.28
181204_pKS05_pKS16	181204	pKS05_pKS16	pKS05	pKS16	0.645	20496.9	7610.68
181204_pKS05_pKS16	181204	pKS05_pKS16	pKS05	pKS16	0.742	34445.7	4958.23
181204_pKS05_pKS16	181204	pKS05_pKS16	pKS05	pKS16	0.015	21143	4318.69
181204_pKS05_pKS16	181204	pKS05_pKS16	pKS05	pKS16	0.194	14547.9	4150.25
181204_pKS05_pKS16	181204	pKS05_pKS16	pKS05	pKS16	0.769	143528	8810.41
181204_pKS05_pKS16	181204	pKS05_pKS16	pKS05	pKS16	0.891	84225.3	11540.2
181204_pKS05_pKS16	181204	pKS05_pKS16	pKS05	pKS16	0.169	30436.3	4229.97
181204_pKS05_pKS16	181204	pKS05_pKS16	pKS05	pKS16	0.185	19382.9	4189.3
181204_pKS05_pKS16	181204	pKS05_pKS16	pKS05	pKS16	0.476	16322.5	4887.65
181204_pKS05_pKS16	181204	pKS05_pKS16	pKS05	pKS16	0.222	16633.2	4289.42
181204_pKS05_pKS16	181204	pKS05_pKS16	pKS05	pKS16	0.865	31709	5536.79
181204_pKS05_pKS16	181204	pKS05_pKS16	pKS05	pKS16	0.891	39305.3	7145.43
181204_pKS05_pKS16	181204	pKS05_pKS16	pKS05	pKS16	0.199	14822	4185.09
181204_pKS05_pKS16	181204	pKS05_pKS16	pKS05	pKS16	0.836	67267.7	4955.42
181204_pKS05_pKS16	181204	pKS05_pKS16	pKS05	pKS16	0.915	61041	6591.28
181204_pKS05_pKS16	181204	pKS05_pKS16	pKS05	pKS16	0.515	28994.2	4963.59
181204_pKS05_pKS16	181204	pKS05_pKS16	pKS05	pKS16	0.869	24497.8	8672.03
181204_pKS05_pKS16	181204	pKS05_pKS16	pKS05	pKS16	0.258	13299	4322.04
181204_pKS05_pKS16	181204	pKS05_pKS16	pKS05	pKS16	0.795	140862	16812.7
181204_pKS05_pKS16	181204	pKS05_pKS16	pKS05	pKS16	0.828	82268.1	5158.58
181204_pKS05_pKS16	181204	pKS05_pKS16	pKS05	pKS16	0.515	17694.7	5686.18
181204_pKS05_pKS16	181204	pKS05_pKS16	pKS05	pKS16	0.529	22286	4368.26
181204_pKS05_pKS16	181204	pKS05_pKS16	pKS05	pKS16	0.899	69413.3	11396.8
181204_pKS05_pKS16	181204	pKS05_pKS16	pKS05	pKS16	0.161	19106.3	4314.11
181204_pKS05_pKS16	181204	pKS05_pKS16	pKS05	pKS16	0.158	12300.2	3745.15
181204_pKS05_pKS16	181204	pKS05_pKS16	pKS05	pKS16	0.198	8688.19	2789.68
181204_pKS05_pKS16	181204	pKS05_pKS16	pKS05	pKS16	0.761	28007.4	4836.22
181204_pKS05_pKS16	181204	pKS05_pKS16	pKS05	pKS16	0.68	19470.6	8085.93
181204_pKS05_pKS16	181204	pKS05_pKS16	pKS05	pKS16	0.86	100128	6542.44
181204_pKS05_pKS16	181204	pKS05_pKS16	pKS05	pKS16	0.876	83761.5	8658.1
181204_pKS05_pKS16	181204	pKS05_pKS16	pKS05	pKS16	0.691	68587	4569.4
181204_pKS05_pKS16	181204	pKS05_pKS16	pKS05	pKS16	0.162	35592	4388.8
181204_pKS05_pKS16	181204	pKS05_pKS16	pKS05	pKS16	0.2	31263.9	4240.15
181204_pKS07_pKS16	181204	pKS07_pKS16	pKS07	pKS16	-0.002	16105.2	4508.61
181204_pKS07_pKS16	181204	pKS07_pKS16	pKS07	pKS16	0.139	85536	20770.7
181204_pKS07_pKS16	181204	pKS07_pKS16	pKS07	pKS16	0.117	26193.3	4247.29
181204_pKS07_pKS16	181204	pKS07_pKS16	pKS07	pKS16	0.109	33207.4	4239.12
181204_pKS07_pKS16	181204	pKS07_pKS16	pKS07	pKS16	0.111	25435.8	4387.46
181204_pKS07_pKS16	181204	pKS07_pKS16	pKS07	pKS16	0.079	36630.7	8559.35
181204_pKS07_pKS16	181204	pKS07_pKS16	pKS07	pKS16	-0.057	29802.6	4912.19
181204_pKS07_pKS16	181204	pKS07_pKS16	pKS07	pKS16	-0.12	46656.6	6720.85
181204_pKS07_pKS16	181204	pKS07_pKS16	pKS07	pKS16	-0.096	50600.2	7591.29
181204_pKS07_pKS16	181204	pKS07_pKS16	pKS07	pKS16	-0.024	38204.2	4567.97
181204_pKS07_pKS16	181204	pKS07_pKS16	pKS07	pKS16	-0.247	50489	8636.27
181204_pKS07_pKS16	181204	pKS07_pKS16	pKS07	pKS16	0.296	49522	6394.83
181204_pKS07_pKS16	181204	pKS07_pKS16	pKS07	pKS16	0.102	25500.1	4605.19
181204_pKS07_pKS16	181204	pKS07_pKS16	pKS07	pKS16	-0.09	24894.7	4480.14
181204_pKS07_pKS16	181204	pKS07_pKS16	pKS07	pKS16	0.039	40651.6	5992.96
181204_pKS07_pKS16	181204	pKS07_pKS16	pKS07	pKS16	0.454	53705.3	6320.2
181204_pKS07_pKS16	181204	pKS07_pKS16	pKS07	pKS16	-0.283	61425.9	9338.19
181204_pKS07_pKS16	181204	pKS07_pKS16	pKS07	pKS16	0.031	19217.4	4451.18
181204_pKS07_pKS16	181204	pKS07_pKS16	pKS07	pKS16	-0.016	10199.4	4292.28
181204_pKS07_pKS16	181204	pKS07_pKS16	pKS07	pKS16	-0.268	57205.4	5532.92
181204_pKS07_pKS16	181204	pKS07_pKS16	pKS07	pKS16	-0.211	35482.6	5519.81
181204_pKS07_pKS16	181204	pKS07_pKS16	pKS07	pKS16	0.002	26030	4458.74
181204_pKS07_pKS16	181204	pKS07_pKS16	pKS07	pKS16	0.277	76366.7	13538.2
181204_pKS07_pKS16	181204	pKS07_pKS16	pKS07	pKS16	0.067	20365.9	4429.17
181204_pKS07_pKS16	181204	pKS07_pKS16	pKS07	pKS16	0.066	23525.2	4332.19
181204_pKS07_pKS16	181204	pKS07_pKS16	pKS07	pKS16	-0.038	12969.3	4280.12
181204_pKS07_pKS16	181204	pKS07_pKS16	pKS07	pKS16	-0.103	20768.1	4516.18
181204_pKS07_pKS16	181204	pKS07_pKS16	pKS07	pKS16	0.173	10186.2	4217.99
181204_pKS07_pKS16	181204	pKS07_pKS16	pKS07	pKS16	-0.068	20898.8	4488.01
181204_pKS07_pKS16	181204	pKS07_pKS16	pKS07	pKS16	0.148	14936.7	4303.35
181204_pKS07_pKS16	181204	pKS07_pKS16	pKS07	pKS16	-0.304	64588.3	5811.23
181204_pKS07_pKS16	181204	pKS07_pKS16	pKS07	pKS16	0.089	81647.6	14917.9
181204_pKS07_pKS16	181204	pKS07_pKS16	pKS07	pKS16	0.144	25559	4732.17
181204_pKS07_pKS16	181204	pKS07_pKS16	pKS07	pKS16	0.151	22209.3	4294.45
181204_pKS07_pKS16	181204	pKS07_pKS16	pKS07	pKS16	0.141	12548.7	4162.81
181204_pKS07_pKS16	181204	pKS07_pKS16	pKS07	pKS16	-0.076	44596.6	7833.66
181204_pKS07_pKS16	181204	pKS07_pKS16	pKS07	pKS16	0.012	17918.8	4349.05
181204_pKS07_pKS16	181204	pKS07_pKS16	pKS07	pKS16	0.043	31977	4483.74
181204_pKS07_pKS16	181204	pKS07_pKS16	pKS07	pKS16	-0.039	48710.4	6517.05
181204_pKS07_pKS16	181204	pKS07_pKS16	pKS07	pKS16	0.122	47029.4	7147.08
181204_pKS07_pKS16	181204	pKS07_pKS16	pKS07	pKS16	0.239	29047.7	4512.4
181204_pKS07_pKS16	181204	pKS07_pKS16	pKS07	pKS16	0.069	20001.9	4351.43
181204_pKS07_pKS16	181204	pKS07_pKS16	pKS07	pKS16	0.078	73801.9	10396.6
181204_pKS07_pKS16	181204	pKS07_pKS16	pKS07	pKS16	-0.119	19680.5	4500.23
181204_pKS07_pKS16	181204	pKS07_pKS16	pKS07	pKS16	0.624	57165.3	9345.63
181204_pKS07_pKS16	181204	pKS07_pKS16	pKS07	pKS16	-0.037	39970.8	5840.07
181204_pKS07_pKS16	181204	pKS07_pKS16	pKS07	pKS16	-0.231	43545.7	4520.84
181204_pKS07_pKS16	181204	pKS07_pKS16	pKS07	pKS16	-0.217	46442.8	6020.43
181204_pKS07_pKS16	181204	pKS07_pKS16	pKS07	pKS16	0.707	21628	4906.89
181204_pKS07_pKS16	181204	pKS07_pKS16	pKS07	pKS16	0.218	147782	5559.63
181204_pKS07_pKS16	181204	pKS07_pKS16	pKS07	pKS16	0.02	21701.9	4647.36
181204_pKS07_pKS16	181204	pKS07_pKS16	pKS07	pKS16	0.128	14395.9	4301.31
181204_pKS07_pKS16	181204	pKS07_pKS16	pKS07	pKS16	0.137	16586.5	4301.52
181204_pKS07_pKS16	181204	pKS07_pKS16	pKS07	pKS16	0.261	8971.41	4183.2
181204_pKS07_pKS16	181204	pKS07_pKS16	pKS07	pKS16	-0.085	9204.66	4633.21
181204_pKS07_pKS16	181204	pKS07_pKS16	pKS07	pKS16	0.149	74416.9	6226.64
181204_pKS07_pKS16	181204	pKS07_pKS16	pKS07	pKS16	0.159	7381.82	4150.46
181204_pKS07_pKS16	181204	pKS07_pKS16	pKS07	pKS16	0.184	95578.4	7353.68
181204_pKS07_pKS16	181204	pKS07_pKS16	pKS07	pKS16	0.134	20357.5	4303.44
181204_pKS07_pKS16	181204	pKS07_pKS16	pKS07	pKS16	0.107	18968.1	4255.12
181204_pKS07_pKS16	181204	pKS07_pKS16	pKS07	pKS16	0.003	29797.9	4593.88
181204_pKS07_pKS16	181204	pKS07_pKS16	pKS07	pKS16	0.387	24744.1	3975.47
181204_pKS07_pKS16	181204	pKS07_pKS16	pKS07	pKS16	0.086	18568.6	4445.69
181204_pKS07_pKS16	181204	pKS07_pKS16	pKS07	pKS16	0.197	15421.8	4211.53
181204_pKS07_pKS16	181204	pKS07_pKS16	pKS07	pKS16	0.167	19147.1	4378.38
181204_pKS07_pKS16	181204	pKS07_pKS16	pKS07	pKS16	-0.032	13656.8	4379.38
181204_pKS07_pKS16	181204	pKS07_pKS16	pKS07	pKS16	0.218	54463.7	8513.17
181204_pKS07_pKS16	181204	pKS07_pKS16	pKS07	pKS16	0.155	142148	26237.5
181204_pKS07_pKS16	181204	pKS07_pKS16	pKS07	pKS16	0.155	25759	4245.34
181204_pKS07_pKS16	181204	pKS07_pKS16	pKS07	pKS16	0.171	30954.5	4366.18
181204_pKS07_pKS16	181204	pKS07_pKS16	pKS07	pKS16	-0.045	54511.9	6976.36
181204_pKS07_pKS16	181204	pKS07_pKS16	pKS07	pKS16	0.6	27267.3	6305.78
181204_pKS07_pKS16	181204	pKS07_pKS16	pKS07	pKS16	0.17	9838.95	4304.39
181204_pKS07_pKS16	181204	pKS07_pKS16	pKS07	pKS16	0.069	33061	4314.11
181204_pKS07_pKS16	181204	pKS07_pKS16	pKS07	pKS16	0.161	34619.3	4978.96
181204_pKS07_pKS16	181204	pKS07_pKS16	pKS07	pKS16	0.049	27875.5	4645.07
181204_pKS07_pKS16	181204	pKS07_pKS16	pKS07	pKS16	0.067	26786.9	4366.79
181204_pKS07_pKS16	181204	pKS07_pKS16	pKS07	pKS16	-0.092	81060.5	22527.7
181204_pKS07_pKS16	181204	pKS07_pKS16	pKS07	pKS16	0.326	52182.4	6880.78
181204_pKS07_pKS16	181204	pKS07_pKS16	pKS07	pKS16	0.08	46486.3	4558.7
181204_pKS07_pKS16	181204	pKS07_pKS16	pKS07	pKS16	0.017	52201.1	4598.43
181204_pKS07_pKS16	181204	pKS07_pKS16	pKS07	pKS16	-0.002	15017.5	4540.05
181204_pKS07_pKS16	181204	pKS07_pKS16	pKS07	pKS16	0.152	45354.7	6749.32
181204_pKS07_pKS16	181204	pKS07_pKS16	pKS07	pKS16	-0.066	14331.1	4452.4
181204_pKS07_pKS16	181204	pKS07_pKS16	pKS07	pKS16	0.082	35125.5	4300.3
181204_pKS07_pKS16	181204	pKS07_pKS16	pKS07	pKS16	0.194	46828.8	4794.15
181204_pKS07_pKS16	181204	pKS07_pKS16	pKS07	pKS16	0.206	16722.7	4996.7
181204_pKS07_pKS16	181204	pKS07_pKS16	pKS07	pKS16	-0.36	50739.2	6825.78
181204_pKS07_pKS16	181204	pKS07_pKS16	pKS07	pKS16	0.097	8052.77	4216.34
181204_pKS07_pKS16	181204	pKS07_pKS16	pKS07	pKS16	0.115	8049.5	4211.95
181204_pKS07_pKS16	181204	pKS07_pKS16	pKS07	pKS16	0.266	33637.6	5773.95
181204_pKS07_pKS16	181204	pKS07_pKS16	pKS07	pKS16	0.13	14184.4	4187.69
181204_pKS07_pKS16	181204	pKS07_pKS16	pKS07	pKS16	0.367	38665.6	7424.2
181204_pKS07_pKS16	181204	pKS07_pKS16	pKS07	pKS16	0.227	45092.6	4900.48
181204_pKS07_pKS16	181204	pKS07_pKS16	pKS07	pKS16	-0.03	69939.6	4593.7
181204_pKS07_pKS16	181204	pKS07_pKS16	pKS07	pKS16	0.335	104194	8028.41
181204_pKS07_pKS16	181204	pKS07_pKS16	pKS07	pKS16	0.031	18898.7	4265.36
181204_pKS07_pKS16	181204	pKS07_pKS16	pKS07	pKS16	0.671	91079.2	10760.3
181204_pKS07_pKS16	181204	pKS07_pKS16	pKS07	pKS16	0.459	93516.1	13394.6
181204_pKS07_pKS16	181204	pKS07_pKS16	pKS07	pKS16	0.565	49288.8	6655.31
181204_pKS07_pKS16	181204	pKS07_pKS16	pKS07	pKS16	0.12	30674.6	4807.1
181204_pKS07_pKS16	181204	pKS07_pKS16	pKS07	pKS16	-0.155	38143.1	4727.75
181204_pKS07_pKS16	181204	pKS07_pKS16	pKS07	pKS16	0.282	31177.7	6163.65
181204_pKS07_pKS16	181204	pKS07_pKS16	pKS07	pKS16	0.008	20318.9	4902.68
181204_pKS07_pKS16	181204	pKS07_pKS16	pKS07	pKS16	0.035	38881.5	4704.46
181204_pKS07_pKS16	181204	pKS07_pKS16	pKS07	pKS16	-0.2	26772.3	5591.55
181204_pKS07_pKS16	181204	pKS07_pKS16	pKS07	pKS16	-0.032	39733.5	6015.34
181204_pKS07_pKS16	181204	pKS07_pKS16	pKS07	pKS16	0.023	95950.6	7142.05
181204_pKS07_pKS16	181204	pKS07_pKS16	pKS07	pKS16	-0.012	25805.7	5029.44
181204_pKS07_pKS16	181204	pKS07_pKS16	pKS07	pKS16	0.136	16430	4462.49
181204_pKS07_pKS16	181204	pKS07_pKS16	pKS07	pKS16	-0.034	98846.9	8054.56
181204_pKS07_pKS16	181204	pKS07_pKS16	pKS07	pKS16	0.005	44585.6	5127.76
181204_pKS07_pKS16	181204	pKS07_pKS16	pKS07	pKS16	0.023	42545.3	6761.27
181204_pKS07_pKS16	181204	pKS07_pKS16	pKS07	pKS16	-0.163	78132.1	7863.93
181204_pKS07_pKS16	181204	pKS07_pKS16	pKS07	pKS16	0.126	19723	4205.34
181204_pKS07_pKS16	181204	pKS07_pKS16	pKS07	pKS16	0.133	68101.9	6069.11
181204_pKS07_pKS16	181204	pKS07_pKS16	pKS07	pKS16	0.065	14796.2	4199.45
181204_pKS07_pKS16	181204	pKS07_pKS16	pKS07	pKS16	-0.043	21485.7	4482.27
190110_pKS04_pKS16	190110	pKS04_pKS16	pKS04	pKS16	0.888	35011.7	7425.94
190110_pKS04_pKS16	190110	pKS04_pKS16	pKS04	pKS16	0.896	47069	13830
190110_pKS04_pKS16	190110	pKS04_pKS16	pKS04	pKS16	0.105	23764.4	5427.32
190110_pKS04_pKS16	190110	pKS04_pKS16	pKS04	pKS16	0.956	77261.7	27251.8
190110_pKS04_pKS16	190110	pKS04_pKS16	pKS04	pKS16	0.873	61013.4	12014.2
190110_pKS04_pKS16	190110	pKS04_pKS16	pKS04	pKS16	0.847	54134.8	20339.8
190110_pKS04_pKS16	190110	pKS04_pKS16	pKS04	pKS16	0.677	59856.8	16810.9
190110_pKS04_pKS16	190110	pKS04_pKS16	pKS04	pKS16	0.23	22872	4711.07
190110_pKS04_pKS16	190110	pKS04_pKS16	pKS04	pKS16	0.881	47885.6	9648.17
190110_pKS04_pKS16	190110	pKS04_pKS16	pKS04	pKS16	0.556	22437.4	8256.63
190110_pKS04_pKS16	190110	pKS04_pKS16	pKS04	pKS16	0.328	23555	6447.42
190110_pKS04_pKS16	190110	pKS04_pKS16	pKS04	pKS16	0.475	18800.4	5931.32
190110_pKS04_pKS16	190110	pKS04_pKS16	pKS04	pKS16	0.398	19542.7	8306.96
190110_pKS04_pKS16	190110	pKS04_pKS16	pKS04	pKS16	0.144	6678.72	4384.41
190110_pKS04_pKS16	190110	pKS04_pKS16	pKS04	pKS16	0.336	11771.2	5568.32
190110_pKS04_pKS16	190110	pKS04_pKS16	pKS04	pKS16	0.72	19546.6	6527.08
190110_pKS04_pKS16	190110	pKS04_pKS16	pKS04	pKS16	0.479	14314.9	5048.37
190110_pKS04_pKS16	190110	pKS04_pKS16	pKS04	pKS16	0.218	9815.08	4610.65
190110_pKS04_pKS16	190110	pKS04_pKS16	pKS04	pKS16	0.867	32222	7250.18
190110_pKS04_pKS16	190110	pKS04_pKS16	pKS04	pKS16	0.197	8647.46	4453.77
190110_pKS04_pKS16	190110	pKS04_pKS16	pKS04	pKS16	0.896	46902.1	14356.2
190110_pKS04_pKS16	190110	pKS04_pKS16	pKS04	pKS16	0.889	42728.4	7007.09
190110_pKS04_pKS16	190110	pKS04_pKS16	pKS04	pKS16	0.38	27956.8	6884.5
190110_pKS04_pKS16	190110	pKS04_pKS16	pKS04	pKS16	0.54	29406.2	10798.8
190110_pKS04_pKS16	190110	pKS04_pKS16	pKS04	pKS16	0.616	22253	11586.2
190110_pKS04_pKS16	190110	pKS04_pKS16	pKS04	pKS16	0.348	15400.7	5858.33
190110_pKS04_pKS16	190110	pKS04_pKS16	pKS04	pKS16	0.861	48570.9	14987.6
190110_pKS04_pKS16	190110	pKS04_pKS16	pKS04	pKS16	0.517	22058	5605.39
190110_pKS04_pKS16	190110	pKS04_pKS16	pKS04	pKS16	0.11	7892.93	4513.43
190110_pKS04_pKS16	190110	pKS04_pKS16	pKS04	pKS16	0.151	6526.23	4351.79
190110_pKS04_pKS16	190110	pKS04_pKS16	pKS04	pKS16	0.219	11533.6	4547.61
190110_pKS04_pKS16	190110	pKS04_pKS16	pKS04	pKS16	0.068	9662.07	5582.71
190110_pKS04_pKS16	190110	pKS04_pKS16	pKS04	pKS16	0.143	7936.15	4558.92
190110_pKS04_pKS16	190110	pKS04_pKS16	pKS04	pKS16	-0.001	5282.02	4365.63
190110_pKS04_pKS16	190110	pKS04_pKS16	pKS04	pKS16	0.065	6140.36	4598.79
190110_pKS04_pKS16	190110	pKS04_pKS16	pKS04	pKS16	0.142	6298.8	4378.65
190110_pKS04_pKS16	190110	pKS04_pKS16	pKS04	pKS16	-0.009	7844.12	3172.43
190110_pKS04_pKS16	190110	pKS04_pKS16	pKS04	pKS16	0.909	33336.6	6915.14
190110_pKS04_pKS16	190110	pKS04_pKS16	pKS04	pKS16	0.862	54491.5	16740.8
190110_pKS04_pKS16	190110	pKS04_pKS16	pKS04	pKS16	0.041	27511.6	5823.98
190110_pKS04_pKS16	190110	pKS04_pKS16	pKS04	pKS16	0.741	19838	7208.2
190110_pKS04_pKS16	190110	pKS04_pKS16	pKS04	pKS16	0.695	23678.3	6555.1
190110_pKS04_pKS16	190110	pKS04_pKS16	pKS04	pKS16	0.901	37573.8	7989.9
190110_pKS04_pKS16	190110	pKS04_pKS16	pKS04	pKS16	0.218	11496.2	4746.86
190110_pKS04_pKS16	190110	pKS04_pKS16	pKS04	pKS16	0.092	13858	4975.63
190110_pKS04_pKS16	190110	pKS04_pKS16	pKS04	pKS16	0.755	53743.8	17750.1
190110_pKS04_pKS16	190110	pKS04_pKS16	pKS04	pKS16	0.917	34783.2	6923.49
190110_pKS04_pKS16	190110	pKS04_pKS16	pKS04	pKS16	0.2	25354.7	6350.35
190110_pKS04_pKS16	190110	pKS04_pKS16	pKS04	pKS16	0.543	23731.5	7576.69
190110_pKS04_pKS16	190110	pKS04_pKS16	pKS04	pKS16	0.558	18519.6	7290.58
190110_pKS04_pKS16	190110	pKS04_pKS16	pKS04	pKS16	0.811	53976.8	14225.1
190110_pKS04_pKS16	190110	pKS04_pKS16	pKS04	pKS16	0.671	19832	5377.23
190110_pKS04_pKS16	190110	pKS04_pKS16	pKS04	pKS16	0.889	51838.5	18577.7
190110_pKS04_pKS16	190110	pKS04_pKS16	pKS04	pKS16	0.204	38120.5	11220.7
190110_pKS04_pKS16	190110	pKS04_pKS16	pKS04	pKS16	0.891	38397.2	17814.6
190110_pKS04_pKS16	190110	pKS04_pKS16	pKS04	pKS16	0.967	70857.3	14586.2
190110_pKS04_pKS16	190110	pKS04_pKS16	pKS04	pKS16	0.289	14446.2	4713.97
190110_pKS04_pKS16	190110	pKS04_pKS16	pKS04	pKS16	0.92	41397.3	9474.98
190110_pKS04_pKS16	190110	pKS04_pKS16	pKS04	pKS16	0.905	43921.6	8346.59
190110_pKS04_pKS16	190110	pKS04_pKS16	pKS04	pKS16	0.311	31514.2	6608.2
190110_pKS04_pKS16	190110	pKS04_pKS16	pKS04	pKS16	0.598	26293.6	5549.6
190110_pKS04_pKS16	190110	pKS04_pKS16	pKS04	pKS16	0.163	14461.4	5134.1
190110_pKS04_pKS16	190110	pKS04_pKS16	pKS04	pKS16	0.786	14921	6178.26
190110_pKS04_pKS16	190110	pKS04_pKS16	pKS04	pKS16	-0.03	13864.1	5869.86
190110_pKS04_pKS16	190110	pKS04_pKS16	pKS04	pKS16	0.041	23180.2	5408.3
190110_pKS04_pKS16	190110	pKS04_pKS16	pKS04	pKS16	0.862	33183.5	7119.85
190110_pKS04_pKS16	190110	pKS04_pKS16	pKS04	pKS16	0.009	12393.4	5316.47
190110_pKS04_pKS16	190110	pKS04_pKS16	pKS04	pKS16	0.895	59488.3	19474.2
190110_pKS04_pKS16	190110	pKS04_pKS16	pKS04	pKS16	0.88	34389.1	13825.1
190110_pKS04_pKS16	190110	pKS04_pKS16	pKS04	pKS16	0.264	14064.7	4622.11
190110_pKS04_pKS16	190110	pKS04_pKS16	pKS04	pKS16	0.873	47951.5	13481.2
190110_pKS04_pKS16	190110	pKS04_pKS16	pKS04	pKS16	0.86	31277.4	13529.9
190110_pKS04_pKS16	190110	pKS04_pKS16	pKS04	pKS16	-0.188	28008.9	8142.52
190110_pKS04_pKS16	190110	pKS04_pKS16	pKS04	pKS16	0.8	29102.9	5729.04
190110_pKS04_pKS16	190110	pKS04_pKS16	pKS04	pKS16	0.851	29441.8	9404.56
190110_pKS04_pKS16	190110	pKS04_pKS16	pKS04	pKS16	-0.175	11243.6	5967.87
190110_pKS04_pKS16	190110	pKS04_pKS16	pKS04	pKS16	-0.008	6695.12	4552.12
190110_pKS04_pKS16	190110	pKS04_pKS16	pKS04	pKS16	0.17	6449.37	4315.12
190115_pEN643_pKS16	190115	pEN643_pKS16	pEN643	pKS16	0.87	56311.7	5991.86
190115_pEN643_pKS16	190115	pEN643_pKS16	pEN643	pKS16	0.241	21513.5	6531.81
190115_pEN643_pKS16	190115	pEN643_pKS16	pEN643	pKS16	0.883	42113.9	5904.85
190115_pEN643_pKS16	190115	pEN643_pKS16	pEN643	pKS16	0.221	28012.3	4988.1
190115_pEN643_pKS16	190115	pEN643_pKS16	pEN643	pKS16	0.249	11777.1	4865.64
190115_pEN643_pKS16	190115	pEN643_pKS16	pEN643	pKS16	0.939	61930.9	12365.7
190115_pEN643_pKS16	190115	pEN643_pKS16	pEN643	pKS16	0.529	9800.76	4532.27
190115_pEN643_pKS16	190115	pEN643_pKS16	pEN643	pKS16	0.085	9197.86	4577.21
190115_pEN643_pKS16	190115	pEN643_pKS16	pEN643	pKS16	0.855	33136.5	9312.79
190115_pEN643_pKS16	190115	pEN643_pKS16	pEN643	pKS16	0.889	77794.8	8001.7
190115_pEN643_pKS16	190115	pEN643_pKS16	pEN643	pKS16	0.084	11228.2	4678.64
190115_pEN643_pKS16	190115	pEN643_pKS16	pEN643	pKS16	0.257	8256.99	4997.37
190115_pEN643_pKS16	190115	pEN643_pKS16	pEN643	pKS16	-0.079	11063.2	5531.67
190115_pEN643_pKS16	190115	pEN643_pKS16	pEN643	pKS16	-0.184	9043.11	5096.94
190115_pEN643_pKS16	190115	pEN643_pKS16	pEN643	pKS16	0.23	9972.73	4463.98
190115_pEN643_pKS16	190115	pEN643_pKS16	pEN643	pKS16	0.377	15034.3	4855.4
190115_pEN643_pKS16	190115	pEN643_pKS16	pEN643	pKS16	0.136	5353.94	4386.3
190115_pEN643_pKS16	190115	pEN643_pKS16	pEN643	pKS16	0.034	5811.63	4534.25
190115_pEN643_pKS16	190115	pEN643_pKS16	pEN643	pKS16	0.19	16677	4638.36
190115_pEN643_pKS16	190115	pEN643_pKS16	pEN643	pKS16	0.13	5253.12	4383.9
190115_pEN643_pKS16	190115	pEN643_pKS16	pEN643	pKS16	0.164	8353.69	4405.78
190115_pEN643_pKS16	190115	pEN643_pKS16	pEN643	pKS16	0.067	4432.34	4417.61
190115_pEN643_pKS16	190115	pEN643_pKS16	pEN643	pKS16	0.308	14294.6	4452.67
190115_pEN643_pKS16	190115	pEN643_pKS16	pEN643	pKS16	0.091	4721.71	4373.77
190115_pEN643_pKS16	190115	pEN643_pKS16	pEN643	pKS16	0.958	63137	10325.8
190115_pEN643_pKS16	190115	pEN643_pKS16	pEN643	pKS16	0.251	38634.1	7950.06
190115_pEN643_pKS16	190115	pEN643_pKS16	pEN643	pKS16	0.194	23565.1	5390.15
190115_pEN643_pKS16	190115	pEN643_pKS16	pEN643	pKS16	0.955	45424.2	9814.41
190115_pEN643_pKS16	190115	pEN643_pKS16	pEN643	pKS16	0.259	13193.6	4548.98
190115_pEN643_pKS16	190115	pEN643_pKS16	pEN643	pKS16	0.924	31492.2	7742.57
190115_pEN643_pKS16	190115	pEN643_pKS16	pEN643	pKS16	0.144	7898.11	5073.62
190115_pEN643_pKS16	190115	pEN643_pKS16	pEN643	pKS16	0.804	13856.2	5591.55
190115_pEN643_pKS16	190115	pEN643_pKS16	pEN643	pKS16	0.142	6551.74	4444.56
190115_pEN643_pKS16	190115	pEN643_pKS16	pEN643	pKS16	0.65	12767.4	5372.35
190115_pEN643_pKS16	190115	pEN643_pKS16	pEN643	pKS16	0.015	8417.69	4944.26
190115_pEN643_pKS16	190115	pEN643_pKS16	pEN643	pKS16	0.324	11147.8	4869.57
190115_pEN643_pKS16	190115	pEN643_pKS16	pEN643	pKS16	0.135	8617.55	4475.66
190115_pEN643_pKS16	190115	pEN643_pKS16	pEN643	pKS16	0.115	5895.13	4401.94
190115_pEN643_pKS16	190115	pEN643_pKS16	pEN643	pKS16	0.051	6878.37	4348.32
190115_pEN643_pKS16	190115	pEN643_pKS16	pEN643	pKS16	0.279	15156.7	4581.63
190115_pEN643_pKS16	190115	pEN643_pKS16	pEN643	pKS16	-0.029	7582.51	5169.68
190115_pEN643_pKS16	190115	pEN643_pKS16	pEN643	pKS16	0.123	4687.93	4390.54
190115_pEN643_pKS16	190115	pEN643_pKS16	pEN643	pKS16	0.917	33699.3	12090
190115_pEN643_pKS16	190115	pEN643_pKS16	pEN643	pKS16	0.231	18410.2	6010.67
190115_pEN643_pKS16	190115	pEN643_pKS16	pEN643	pKS16	0.873	42147.1	6914.04
190115_pEN643_pKS16	190115	pEN643_pKS16	pEN643	pKS16	0.856	36096.5	6101.7
190115_pEN643_pKS16	190115	pEN643_pKS16	pEN643	pKS16	0.607	28988.4	9832.28
190115_pEN643_pKS16	190115	pEN643_pKS16	pEN643	pKS16	0.157	20719.7	5632.15
190115_pEN643_pKS16	190115	pEN643_pKS16	pEN643	pKS16	0.867	21048.9	6861.42
190115_pEN643_pKS16	190115	pEN643_pKS16	pEN643	pKS16	0.162	9079.73	5209.71
190115_pEN643_pKS16	190115	pEN643_pKS16	pEN643	pKS16	0.181	11172.4	5047.28
190115_pEN643_pKS16	190115	pEN643_pKS16	pEN643	pKS16	0.194	14284.9	4497.64
190115_pEN643_pKS16	190115	pEN643_pKS16	pEN643	pKS16	0.17	9964.19	4439.07
190115_pEN643_pKS16	190115	pEN643_pKS16	pEN643	pKS16	0.131	10953.5	6017.47
190115_pEN643_pKS16	190115	pEN643_pKS16	pEN643	pKS16	0.149	11054.8	4729.49
190115_pEN643_pKS16	190115	pEN643_pKS16	pEN643	pKS16	0.077	12304	4898.99
190115_pEN643_pKS16	190115	pEN643_pKS16	pEN643	pKS16	-0.098	7170.03	4826.65
190115_pEN643_pKS16	190115	pEN643_pKS16	pEN643	pKS16	0.266	19437.6	5245.62
190115_pEN643_pKS16	190115	pEN643_pKS16	pEN643	pKS16	0	14605	4884.57
190115_pEN643_pKS16	190115	pEN643_pKS16	pEN643	pKS16	0.025	5485.97	4343.47
190115_pEN643_pKS16	190115	pEN643_pKS16	pEN643	pKS16	0.323	12535.8	5027.52
190115_pEN643_pKS16	190115	pEN643_pKS16	pEN643	pKS16	0.445	17419.1	4806.44
190115_pEN643_pKS16	190115	pEN643_pKS16	pEN643	pKS16	0.898	17992.3	6707.65
190115_pEN643_pKS16	190115	pEN643_pKS16	pEN643	pKS16	0.972	20314.5	8920.8
190115_pEN643_pKS16	190115	pEN643_pKS16	pEN643	pKS16	0.798	26983.3	5642.67
190115_pEN643_pKS16	190115	pEN643_pKS16	pEN643	pKS16	0.955	59109.9	14311.4
190115_pEN643_pKS16	190115	pEN643_pKS16	pEN643	pKS16	0.934	33026.6	9747.95
190115_pEN643_pKS16	190115	pEN643_pKS16	pEN643	pKS16	0.665	37014.2	11005.2
190115_pEN643_pKS16	190115	pEN643_pKS16	pEN643	pKS16	0.088	18273.4	5055.99
190115_pEN643_pKS16	190115	pEN643_pKS16	pEN643	pKS16	0.895	24812.9	5771.63
190115_pEN643_pKS16	190115	pEN643_pKS16	pEN643	pKS16	0.291	13997.7	4474.5
190115_pEN643_pKS16	190115	pEN643_pKS16	pEN643	pKS16	0.035	7348.44	4566.14
190115_pEN643_pKS16	190115	pEN643_pKS16	pEN643	pKS16	0.04	5176.97	4359.63
190115_pEN643_pKS16	190115	pEN643_pKS16	pEN643	pKS16	0.03	7958.78	4624.07
190115_pEN643_pKS16	190115	pEN643_pKS16	pEN643	pKS16	0.055	4592.88	4368.96
190115_pEN643_pKS16	190115	pEN643_pKS16	pEN643	pKS16	0.263	16828.7	4436.85
190115_pEN643_pKS16	190115	pEN643_pKS16	pEN643	pKS16	0.142	5835.35	4324.72
190115_pEN643_pKS16	190115	pEN643_pKS16	pEN643	pKS16	0.151	8354.61	4397.95
190115_pEN643_pKS16	190115	pEN643_pKS16	pEN643	pKS16	0.104	4637.51	4467.15
190115_pEN643_pKS16	190115	pEN643_pKS16	pEN643	pKS16	0.27	14587.6	4510.41
190115_pEN643_pKS16	190115	pEN643_pKS16	pEN643	pKS16	0.204	7277.99	4536.66
190115_pEN643_pKS16	190115	pEN643_pKS16	pEN643	pKS16	0.077	5306.35	4529.8
190115_pEN591_pKS16	190115	pEN591_pKS16	pEN591	pKS16	0.165	19008.6	8605.39
190115_pEN591_pKS16	190115	pEN591_pKS16	pEN591	pKS16	0.165	19008.6	8605.39
190115_pEN591_pKS16	190115	pEN591_pKS16	pEN591	pKS16	0.096	7200.89	10955.4
190115_pEN591_pKS16	190115	pEN591_pKS16	pEN591	pKS16	0.398	7373.56	7615.35
190115_pEN591_pKS16	190115	pEN591_pKS16	pEN591	pKS16	0.195	8674.26	10064.2
190115_pEN591_pKS16	190115	pEN591_pKS16	pEN591	pKS16	0.008	17899.3	5535.85
190115_pEN591_pKS16	190115	pEN591_pKS16	pEN591	pKS16	0.184	22931.7	4836.25
190115_pEN591_pKS16	190115	pEN591_pKS16	pEN591	pKS16	0.22	29243.4	5708.83
190115_pEN591_pKS16	190115	pEN591_pKS16	pEN591	pKS16	0.436	14788.3	9860.08
190115_pEN591_pKS16	190115	pEN591_pKS16	pEN591	pKS16	0.151	12986.5	4704.09
190115_pEN591_pKS16	190115	pEN591_pKS16	pEN591	pKS16	-0.029	7820.46	5442.16
190115_pEN591_pKS16	190115	pEN591_pKS16	pEN591	pKS16	0.208	7598.4	4505.99
190115_pEN591_pKS16	190115	pEN591_pKS16	pEN591	pKS16	0.071	6678.84	4368.47
190115_pEN591_pKS16	190115	pEN591_pKS16	pEN591	pKS16	0.185	6284.9	4284.51
190115_pEN591_pKS16	190115	pEN591_pKS16	pEN591	pKS16	0.263	8613.5	6833.04
190115_pEN591_pKS16	190115	pEN591_pKS16	pEN591	pKS16	0.209	7951.4	4872.71
190115_pEN591_pKS16	190115	pEN591_pKS16	pEN591	pKS16	0.311	15455.1	8345.8
190115_pEN591_pKS16	190115	pEN591_pKS16	pEN591	pKS16	0.247	8666.76	4640.25
190115_pEN591_pKS16	190115	pEN591_pKS16	pEN591	pKS16	0.189	6848.89	5195.56
190115_pEN591_pKS16	190115	pEN591_pKS16	pEN591	pKS16	0.461	22711.9	4364.75
190115_pEN591_pKS16	190115	pEN591_pKS16	pEN591	pKS16	0.187	5946.01	4336.09
190115_pEN591_pKS16	190115	pEN591_pKS16	pEN591	pKS16	0.086	6296.48	4563.19
190115_pEN591_pKS16	190115	pEN591_pKS16	pEN591	pKS16	-0.084	8470.58	5677.37
190115_pEN591_pKS16	190115	pEN591_pKS16	pEN591	pKS16	0.333	8908.15	4451.03
190115_pEN591_pKS16	190115	pEN591_pKS16	pEN591	pKS16	0.158	12251.3	4706.5
190115_pEN591_pKS16	190115	pEN591_pKS16	pEN591	pKS16	0.023	6527.48	4605.65
190115_pEN591_pKS16	190115	pEN591_pKS16	pEN591	pKS16	0.139	7995.27	4498.68
190115_pEN591_pKS16	190115	pEN591_pKS16	pEN591	pKS16	0.151	8143.28	4319.69
190115_pEN591_pKS16	190115	pEN591_pKS16	pEN591	pKS16	0.185	10289	5331.71
190115_pEN591_pKS16	190115	pEN591_pKS16	pEN591	pKS16	-0.053	5636.09	4531.02
190115_pEN591_pKS16	190115	pEN591_pKS16	pEN591	pKS16	0.373	11984.7	4366.34
190115_pEN591_pKS16	190115	pEN591_pKS16	pEN591	pKS16	0.133	5277.97	4418.5
190115_pEN591_pKS16	190115	pEN591_pKS16	pEN591	pKS16	0.269	10039.9	4316.12
190115_pEN591_pKS16	190115	pEN591_pKS16	pEN591	pKS16	0.223	10933	4387.89
190115_pEN591_pKS16	190115	pEN591_pKS16	pEN591	pKS16	0.405	18673.5	6379.37
190115_pEN591_pKS16	190115	pEN591_pKS16	pEN591	pKS16	0.211	10314.8	4443.74
190115_pEN591_pKS16	190115	pEN591_pKS16	pEN591	pKS16	0.314	18992.4	4468.77
190115_pEN591_pKS16	190115	pEN591_pKS16	pEN591	pKS16	0.01	5092.61	4885.94
190115_pEN591_pKS16	190115	pEN591_pKS16	pEN591	pKS16	0.123	6486.35	4365.6
190115_pEN591_pKS16	190115	pEN591_pKS16	pEN591	pKS16	0.176	19071.1	4599.77
190115_pEN591_pKS16	190115	pEN591_pKS16	pEN591	pKS16	0.253	6503.48	5165.87
190115_pEN591_pKS16	190115	pEN591_pKS16	pEN591	pKS16	-0.085	6251.97	5257.88
190115_pEN591_pKS16	190115	pEN591_pKS16	pEN591	pKS16	0.295	10668.2	4485.96
190115_pEN591_pKS16	190115	pEN591_pKS16	pEN591	pKS16	0.119	6660.94	4473.07
190115_pEN591_pKS16	190115	pEN591_pKS16	pEN591	pKS16	0.056	5372.63	4448.25
190115_pEN591_pKS16	190115	pEN591_pKS16	pEN591	pKS16	0.014	5480.88	4402.06
190115_pEN591_pKS16	190115	pEN591_pKS16	pEN591	pKS16	0.208	8906.78	4457.98
190115_pEN591_pKS16	190115	pEN591_pKS16	pEN591	pKS16	0.106	4816.43	4378.9
190115_pEN591_pKS16	190115	pEN591_pKS16	pEN591	pKS16	0.153	7433.8	5580.6
190115_pEN591_pKS16	190115	pEN591_pKS16	pEN591	pKS16	0.049	2898.54	2826.72
190115_pEN591_pKS16	190115	pEN591_pKS16	pEN591	pKS16	0.061	3230.54	2417.68
190115_pEN591_pKS16	190115	pEN591_pKS16	pEN591	pKS16	0.277	17838.8	4461.51
190115_pEN591_pKS16	190115	pEN591_pKS16	pEN591	pKS16	0.226	7615.04	4461.91
190115_pEN591_pKS16	190115	pEN591_pKS16	pEN591	pKS16	0.014	4923.5	4366.67
190115_pEN591_pKS16	190115	pEN591_pKS16	pEN591	pKS16	0.036	13618.5	4628.43
190115_pEN591_pKS16	190115	pEN591_pKS16	pEN591	pKS16	-0.086	6874.1	5075.17
190115_pEN591_pKS16	190115	pEN591_pKS16	pEN591	pKS16	0.407	15271.4	6671.92
190115_pEN591_pKS16	190115	pEN591_pKS16	pEN591	pKS16	0.162	6403.4	5352.32
190115_pEN591_pKS16	190115	pEN591_pKS16	pEN591	pKS16	0.269	18027.2	4462.79
190115_pEN591_pKS16	190115	pEN591_pKS16	pEN591	pKS16	0.212	10168.3	4627.76
190115_pEN591_pKS16	190115	pEN591_pKS16	pEN591	pKS16	0.16	9611.04	12720.4
190115_pEN591_pKS16	190115	pEN591_pKS16	pEN591	pKS16	-0.042	9740.12	5223.12
190115_pEN591_pKS16	190115	pEN591_pKS16	pEN591	pKS16	-0.012	6391.69	4982.04
190115_pEN591_pKS16	190115	pEN591_pKS16	pEN591	pKS16	0.503	12536.6	8534.26
190115_pEN591_pKS16	190115	pEN591_pKS16	pEN591	pKS16	0.178	6333.64	4404.17
190115_pEN591_pKS16	190115	pEN591_pKS16	pEN591	pKS16	0.393	11907.6	5692.21
190115_pEN591_pKS16	190115	pEN591_pKS16	pEN591	pKS16	0.038	5108.16	4556.97
190115_pEN591_pKS16	190115	pEN591_pKS16	pEN591	pKS16	0.274	5930.92	4979.6
190115_pEN591_pKS16	190115	pEN591_pKS16	pEN591	pKS16	0.905	6764.81	35461.5
190115_pEN591_pKS16	190115	pEN591_pKS16	pEN591	pKS16	-0.218	12937.3	10153.4
190115_pEN591_pKS16	190115	pEN591_pKS16	pEN591	pKS16	0.083	7618.18	5476.19
190115_pEN591_pKS16	190115	pEN591_pKS16	pEN591	pKS16	-0.062	10441.5	4858.48
190115_pEN591_pKS16	190115	pEN591_pKS16	pEN591	pKS16	0.338	18200.8	4545.32
190115_pEN591_pKS16	190115	pEN591_pKS16	pEN591	pKS16	0.261	12216	5075.6
190115_pEN591_pKS16	190115	pEN591_pKS16	pEN591	pKS16	0.665	22343.1	53543.9
190115_pKS04_pKS16	190115	pKS04_pKS16	pKS04	pKS16	0.861	75450.6	13619.2
190115_pKS04_pKS16	190115	pKS04_pKS16	pKS04	pKS16	0.608	39701	5979.03
190115_pKS04_pKS16	190115	pKS04_pKS16	pKS04	pKS16	0.965	79062.6	9986.3
190115_pKS04_pKS16	190115	pKS04_pKS16	pKS04	pKS16	0.058	35078.6	5376.71
190115_pKS04_pKS16	190115	pKS04_pKS16	pKS04	pKS16	0.087	9741.89	4580.41
190115_pKS04_pKS16	190115	pKS04_pKS16	pKS04	pKS16	0.243	7287.77	4434.84
190115_pKS04_pKS16	190115	pKS04_pKS16	pKS04	pKS16	0.335	18541.6	4890.82
190115_pKS04_pKS16	190115	pKS04_pKS16	pKS04	pKS16	0.006	13511.9	4691.44
190115_pKS04_pKS16	190115	pKS04_pKS16	pKS04	pKS16	0.171	14252.4	4663
190115_pKS04_pKS16	190115	pKS04_pKS16	pKS04	pKS16	0.489	11265.8	4977.28
190115_pKS04_pKS16	190115	pKS04_pKS16	pKS04	pKS16	0.803	29947.3	5372.2
190115_pKS04_pKS16	190115	pKS04_pKS16	pKS04	pKS16	0.271	27802.4	4643.45
190115_pKS04_pKS16	190115	pKS04_pKS16	pKS04	pKS16	0.135	21948.4	4632.54
190115_pKS04_pKS16	190115	pKS04_pKS16	pKS04	pKS16	0.17	7012.24	4413.83
190115_pKS04_pKS16	190115	pKS04_pKS16	pKS04	pKS16	0.464	32034.5	4891.49
190115_pKS04_pKS16	190115	pKS04_pKS16	pKS04	pKS16	0.352	14821.4	4827.44
190115_pKS04_pKS16	190115	pKS04_pKS16	pKS04	pKS16	0.904	42499.9	6687.9
190115_pKS04_pKS16	190115	pKS04_pKS16	pKS04	pKS16	0.072	11173.6	4754.03
190115_pKS04_pKS16	190115	pKS04_pKS16	pKS04	pKS16	0.23	9896.64	4489.53
190115_pKS04_pKS16	190115	pKS04_pKS16	pKS04	pKS16	0.287	10269.5	4510.84
190115_pKS04_pKS16	190115	pKS04_pKS16	pKS04	pKS16	0.747	47132.8	5817.18
190115_pKS04_pKS16	190115	pKS04_pKS16	pKS04	pKS16	0.446	21922.6	5534.75
190115_pKS04_pKS16	190115	pKS04_pKS16	pKS04	pKS16	0.883	108715	15943.7
190115_pKS04_pKS16	190115	pKS04_pKS16	pKS04	pKS16	0.916	58715.6	5949.24
190115_pKS04_pKS16	190115	pKS04_pKS16	pKS04	pKS16	0.851	35156.5	6234.11
190115_pKS04_pKS16	190115	pKS04_pKS16	pKS04	pKS16	0.951	87607.2	20242
190115_pKS04_pKS16	190115	pKS04_pKS16	pKS04	pKS16	0.914	98874.9	8388.2
190115_pKS04_pKS16	190115	pKS04_pKS16	pKS04	pKS16	0.289	13337.8	4554.16
190115_pKS04_pKS16	190115	pKS04_pKS16	pKS04	pKS16	0.097	10826	4884.72
190115_pKS04_pKS16	190115	pKS04_pKS16	pKS04	pKS16	0.437	27870.2	5583.9
190115_pKS04_pKS16	190115	pKS04_pKS16	pKS04	pKS16	0.274	8371.19	4746.8
190115_pKS04_pKS16	190115	pKS04_pKS16	pKS04	pKS16	0.117	6935.23	4481.18
190115_pKS04_pKS16	190115	pKS04_pKS16	pKS04	pKS16	0.098	8477.32	4569.68
190115_pKS04_pKS16	190115	pKS04_pKS16	pKS04	pKS16	0.129	10751.6	4514.28
190115_pKS04_pKS16	190115	pKS04_pKS16	pKS04	pKS16	0.1	15816.8	4638.58
190115_pKS04_pKS16	190115	pKS04_pKS16	pKS04	pKS16	0.066	5370.61	4453.65
190115_pKS04_pKS16	190115	pKS04_pKS16	pKS04	pKS16	0.066	8747	4485.81
190115_pKS04_pKS16	190115	pKS04_pKS16	pKS04	pKS16	0.194	16337.1	4650.95
190115_pKS04_pKS16	190115	pKS04_pKS16	pKS04	pKS16	0.5	52952.8	5534.26
190115_pKS04_pKS16	190115	pKS04_pKS16	pKS04	pKS16	0.759	53876.5	5641.21
190115_pKS04_pKS16	190115	pKS04_pKS16	pKS04	pKS16	0.821	123006	6618.9
190115_pKS04_pKS16	190115	pKS04_pKS16	pKS04	pKS16	0.659	33457.2	5893.79
190115_pKS04_pKS16	190115	pKS04_pKS16	pKS04	pKS16	0.877	44057.7	7951.37
190115_pKS04_pKS16	190115	pKS04_pKS16	pKS04	pKS16	0.897	89349.1	26362.6
190115_pKS04_pKS16	190115	pKS04_pKS16	pKS04	pKS16	0.719	49546.3	5936.5
190115_pKS04_pKS16	190115	pKS04_pKS16	pKS04	pKS16	0.808	44238.8	6429.52
190115_pKS04_pKS16	190115	pKS04_pKS16	pKS04	pKS16	0.848	32097.1	6111.34
190115_pKS04_pKS16	190115	pKS04_pKS16	pKS04	pKS16	0.718	77193.5	6213.89
190115_pKS04_pKS16	190115	pKS04_pKS16	pKS04	pKS16	0.618	26684.2	5750.56
190115_pKS04_pKS16	190115	pKS04_pKS16	pKS04	pKS16	0.335	19494.1	5065.29
190115_pKS04_pKS16	190115	pKS04_pKS16	pKS04	pKS16	0.247	20079.8	4439.14
190115_pKS04_pKS16	190115	pKS04_pKS16	pKS04	pKS16	0.136	17782.6	4716.04
190115_pKS04_pKS16	190115	pKS04_pKS16	pKS04	pKS16	0.177	8853.55	4479.07
190115_pKS04_pKS16	190115	pKS04_pKS16	pKS04	pKS16	0.214	15947.2	4488.49
190115_pKS04_pKS16	190115	pKS04_pKS16	pKS04	pKS16	0.04	5903.45	4467.91
190115_pKS04_pKS16	190115	pKS04_pKS16	pKS04	pKS16	0.278	13875.5	4457.7
190115_pKS04_pKS16	190115	pKS04_pKS16	pKS04	pKS16	0.038	16803.8	4557.82
190115_pKS04_pKS16	190115	pKS04_pKS16	pKS04	pKS16	0.029	8528.5	4427.15
190115_pKS04_pKS16	190115	pKS04_pKS16	pKS04	pKS16	0.113	8522.47	4499.93
190115_pKS04_pKS16	190115	pKS04_pKS16	pKS04	pKS16	0.952	94162.2	25364
190115_pKS04_pKS16	190115	pKS04_pKS16	pKS04	pKS16	0.964	74335.9	14404.7
190115_pKS04_pKS16	190115	pKS04_pKS16	pKS04	pKS16	0.166	7434.66	4499.71
190115_pKS04_pKS16	190115	pKS04_pKS16	pKS04	pKS16	0.15	8088.77	4684.89
190115_pKS04_pKS16	190115	pKS04_pKS16	pKS04	pKS16	0.044	9346.51	4631.56
190115_pKS04_pKS16	190115	pKS04_pKS16	pKS04	pKS16	0.143	18771.9	4615.71
190115_pKS04_pKS16	190115	pKS04_pKS16	pKS04	pKS16	0.192	6623.75	4557.79
190115_pKS04_pKS16	190115	pKS04_pKS16	pKS04	pKS16	0.964	50131.4	6249.35
190115_pKS04_pKS16	190115	pKS04_pKS16	pKS04	pKS16	0.838	81402.6	13267
190115_pKS04_pKS16	190115	pKS04_pKS16	pKS04	pKS16	0.917	55634.3	7459.78
190115_pKS04_pKS16	190115	pKS04_pKS16	pKS04	pKS16	0.955	108606	19469.2
190115_pKS04_pKS16	190115	pKS04_pKS16	pKS04	pKS16	0.879	104569	31623.8
190115_pKS04_pKS16	190115	pKS04_pKS16	pKS04	pKS16	0.848	29851.3	5992.59
190122_pEN640_pKS16	190122	pEN640_pKS16	pEN640	pKS16	0.946	50526.9	18505
190122_pEN640_pKS16	190122	pEN640_pKS16	pEN640	pKS16	0.847	45130	6445.19
190122_pEN640_pKS16	190122	pEN640_pKS16	pEN640	pKS16	0.873	64152.3	29805.7
190122_pEN640_pKS16	190122	pEN640_pKS16	pEN640	pKS16	0.941	48512.9	16009
190122_pEN640_pKS16	190122	pEN640_pKS16	pEN640	pKS16	0.931	47068.2	24179.9
190122_pEN640_pKS16	190122	pEN640_pKS16	pEN640	pKS16	0.492	34565.3	5089.13
190122_pEN640_pKS16	190122	pEN640_pKS16	pEN640	pKS16	0.795	52049.1	5943.97
190122_pEN640_pKS16	190122	pEN640_pKS16	pEN640	pKS16	0.942	60820.4	8335.25
190122_pEN640_pKS16	190122	pEN640_pKS16	pEN640	pKS16	0.942	83875	7786.62
190122_pEN640_pKS16	190122	pEN640_pKS16	pEN640	pKS16	0.909	103999	28943
190122_pEN640_pKS16	190122	pEN640_pKS16	pEN640	pKS16	0.91	36056.7	5458.57
190122_pEN640_pKS16	190122	pEN640_pKS16	pEN640	pKS16	0.343	12855.3	4393.95
190122_pEN640_pKS16	190122	pEN640_pKS16	pEN640	pKS16	0.748	46045.8	5107.82
190122_pEN640_pKS16	190122	pEN640_pKS16	pEN640	pKS16	0.891	20368.1	5521.67
190122_pEN640_pKS16	190122	pEN640_pKS16	pEN640	pKS16	0.381	14039.4	4557.7
190122_pEN640_pKS16	190122	pEN640_pKS16	pEN640	pKS16	0.272	12674.9	4863.08
190122_pEN640_pKS16	190122	pEN640_pKS16	pEN640	pKS16	0.579	13231.2	5166.36
190122_pEN640_pKS16	190122	pEN640_pKS16	pEN640	pKS16	0.271	13291.2	4462.95
190122_pEN640_pKS16	190122	pEN640_pKS16	pEN640	pKS16	0.481	15753.3	5767.51
190122_pEN640_pKS16	190122	pEN640_pKS16	pEN640	pKS16	0.192	10920.6	4439.56
190122_pEN640_pKS16	190122	pEN640_pKS16	pEN640	pKS16	0.298	7935.09	4358.68
190122_pEN640_pKS16	190122	pEN640_pKS16	pEN640	pKS16	0.95	43435.3	7975.91
190122_pEN640_pKS16	190122	pEN640_pKS16	pEN640	pKS16	0.73	36947.4	5146.14
190122_pEN640_pKS16	190122	pEN640_pKS16	pEN640	pKS16	0.471	21390.8	4646.2
190122_pEN640_pKS16	190122	pEN640_pKS16	pEN640	pKS16	0.503	20139.4	4751.41
190122_pEN640_pKS16	190122	pEN640_pKS16	pEN640	pKS16	0.869	39933.2	7519.53
190122_pEN640_pKS16	190122	pEN640_pKS16	pEN640	pKS16	0.935	31053.1	7147.26
190122_pEN640_pKS16	190122	pEN640_pKS16	pEN640	pKS16	0.927	51553.5	7576.08
190122_pEN640_pKS16	190122	pEN640_pKS16	pEN640	pKS16	0.704	53466.3	5579.99
190122_pEN640_pKS16	190122	pEN640_pKS16	pEN640	pKS16	0.867	32524.7	5395.92
190122_pEN640_pKS16	190122	pEN640_pKS16	pEN640	pKS16	0.887	44977.1	7298.14
190122_pEN640_pKS16	190122	pEN640_pKS16	pEN640	pKS16	0.679	20823.5	5136.48
190122_pEN640_pKS16	190122	pEN640_pKS16	pEN640	pKS16	0.914	66850.2	9830.85
190122_pEN640_pKS16	190122	pEN640_pKS16	pEN640	pKS16	0.881	42585.3	6057.44
190122_pEN640_pKS16	190122	pEN640_pKS16	pEN640	pKS16	0.943	47770.3	8168.86
190122_pEN640_pKS16	190122	pEN640_pKS16	pEN640	pKS16	0.575	29324.8	5212.24
190122_pEN640_pKS16	190122	pEN640_pKS16	pEN640	pKS16	0.577	23389.3	4779.24
190122_pEN640_pKS16	190122	pEN640_pKS16	pEN640	pKS16	0.887	25005.1	10155.1
190122_pEN640_pKS16	190122	pEN640_pKS16	pEN640	pKS16	0.658	15368.4	14044.2
190122_pEN640_pKS16	190122	pEN640_pKS16	pEN640	pKS16	0.849	23327.1	5340.8
190122_pEN640_pKS16	190122	pEN640_pKS16	pEN640	pKS16	0.896	52624.6	5799.52
190122_pEN640_pKS16	190122	pEN640_pKS16	pEN640	pKS16	0.891	30138.9	5652.61
190122_pEN640_pKS16	190122	pEN640_pKS16	pEN640	pKS16	0.93	84135.1	23849.9
190122_pEN640_pKS16	190122	pEN640_pKS16	pEN640	pKS16	0.856	44724.4	6358.22
190122_pEN640_pKS16	190122	pEN640_pKS16	pEN640	pKS16	0.182	13637	4447.18
190122_pEN640_pKS16	190122	pEN640_pKS16	pEN640	pKS16	0.855	40279.5	6780.51
190122_pEN640_pKS16	190122	pEN640_pKS16	pEN640	pKS16	0.882	43282.5	6097.56
190122_pEN640_pKS16	190122	pEN640_pKS16	pEN640	pKS16	0.932	38715.9	23016.9
190122_pEN640_pKS16	190122	pEN640_pKS16	pEN640	pKS16	0.958	42888.3	15660.6
190122_pEN640_pKS16	190122	pEN640_pKS16	pEN640	pKS16	0.23	11288.8	4591.51
190122_pEN640_pKS16	190122	pEN640_pKS16	pEN640	pKS16	0.894	43753.7	8795.99
190122_pEN640_pKS16	190122	pEN640_pKS16	pEN640	pKS16	0.827	29077.3	5860.56
190122_pEN640_pKS16	190122	pEN640_pKS16	pEN640	pKS16	0.415	14310.8	4294.05
190122_pEN640_pKS16	190122	pEN640_pKS16	pEN640	pKS16	0.411	12115.9	4429.35
190122_pEN640_pKS16	190122	pEN640_pKS16	pEN640	pKS16	0.576	16565.2	4839.91
190122_pEN640_pKS16	190122	pEN640_pKS16	pEN640	pKS16	0.397	24586.8	4695.8
190122_pEN640_pKS16	190122	pEN640_pKS16	pEN640	pKS16	0.202	27130.6	4670.68
190122_pEN640_pKS16	190122	pEN640_pKS16	pEN640	pKS16	0.626	25169.2	5109.1
190122_pEN640_pKS16	190122	pEN640_pKS16	pEN640	pKS16	0.138	7624.13	4388.44
190122_pEN640_pKS16	190122	pEN640_pKS16	pEN640	pKS16	0.886	59905.4	25899.6
190122_pEN640_pKS16	190122	pEN640_pKS16	pEN640	pKS16	0.252	17938.8	4699.92
190122_pEN640_pKS16	190122	pEN640_pKS16	pEN640	pKS16	0.41	36731.4	4518.92
190122_pEN640_pKS16	190122	pEN640_pKS16	pEN640	pKS16	0.938	44282.6	8651.73
190122_pEN640_pKS16	190122	pEN640_pKS16	pEN640	pKS16	0.806	27501.8	5545.06
190122_pEN640_pKS16	190122	pEN640_pKS16	pEN640	pKS16	0.62	30507.5	5075.14
190122_pEN640_pKS16	190122	pEN640_pKS16	pEN640	pKS16	0.96	54742.7	26993.9
190122_pEN640_pKS16	190122	pEN640_pKS16	pEN640	pKS16	0.938	45090.4	13170.4
190122_pEN640_pKS16	190122	pEN640_pKS16	pEN640	pKS16	0.901	39163.5	6957.82
190122_pEN640_pKS16	190122	pEN640_pKS16	pEN640	pKS16	0.227	18588.2	4546.2
190122_pEN640_pKS16	190122	pEN640_pKS16	pEN640	pKS16	0.419	16597.2	4344.72
190122_pEN640_pKS16	190122	pEN640_pKS16	pEN640	pKS16	0.495	13744.9	4357.31
190122_pEN640_pKS16	190122	pEN640_pKS16	pEN640	pKS16	0.736	49323.8	5531.76
190122_pEN640_pKS16	190122	pEN640_pKS16	pEN640	pKS16	0.799	12967.1	6581.1
190122_pEN640_pKS16	190122	pEN640_pKS16	pEN640	pKS16	0.73	58745.3	5948.33
190122_pEN640_pKS16	190122	pEN640_pKS16	pEN640	pKS16	0.264	18852.6	4592.94
190122_pEN640_pKS16	190122	pEN640_pKS16	pEN640	pKS16	0.548	32961.8	4736.77
190122_pEN640_pKS16	190122	pEN640_pKS16	pEN640	pKS16	0.87	34608.2	5337.05
190122_pEN640_pKS16	190122	pEN640_pKS16	pEN640	pKS16	0.895	33616.1	5555.7
190122_pEN640_pKS16	190122	pEN640_pKS16	pEN640	pKS16	0.939	42414.8	12453
190122_pEN640_pKS16	190122	pEN640_pKS16	pEN640	pKS16	0.248	15947.4	4695.16
190122_pEN640_pKS16	190122	pEN640_pKS16	pEN640	pKS16	0.835	24701.6	5944.82
190122_pEN640_pKS16	190122	pEN640_pKS16	pEN640	pKS16	0.171	14990.6	4505.14
190122_pEN640_pKS16	190122	pEN640_pKS16	pEN640	pKS16	0.416	35155.1	4745.55
190122_pEN641_pKS16	190122	pEN641_pKS16	pEN641	pKS16	0.115	18204.6	4726.07
190122_pEN641_pKS16	190122	pEN641_pKS16	pEN641	pKS16	0.176	32477.1	5473.26
190122_pEN641_pKS16	190122	pEN641_pKS16	pEN641	pKS16	0.088	14442.7	4627.42
190122_pEN641_pKS16	190122	pEN641_pKS16	pEN641	pKS16	0.216	7926.12	4124.03
190122_pEN641_pKS16	190122	pEN641_pKS16	pEN641	pKS16	0.624	19266.7	5326.96
190122_pEN641_pKS16	190122	pEN641_pKS16	pEN641	pKS16	0.815	27473.4	5796.96
190122_pEN641_pKS16	190122	pEN641_pKS16	pEN641	pKS16	0.231	14936.2	4445.08
190122_pEN641_pKS16	190122	pEN641_pKS16	pEN641	pKS16	0.846	40366.7	7088
190122_pEN641_pKS16	190122	pEN641_pKS16	pEN641	pKS16	0.063	14472.3	5143.43
190122_pEN641_pKS16	190122	pEN641_pKS16	pEN641	pKS16	0.664	26652.2	5925.37
190122_pEN641_pKS16	190122	pEN641_pKS16	pEN641	pKS16	0.271	33297.9	4567.54
190122_pEN641_pKS16	190122	pEN641_pKS16	pEN641	pKS16	0.141	6960.05	4409.62
190122_pEN641_pKS16	190122	pEN641_pKS16	pEN641	pKS16	0.951	76338.9	12720.3
190122_pEN641_pKS16	190122	pEN641_pKS16	pEN641	pKS16	0.349	19153.5	4847.9
190122_pEN641_pKS16	190122	pEN641_pKS16	pEN641	pKS16	0.895	106721	62561.7
190122_pEN641_pKS16	190122	pEN641_pKS16	pEN641	pKS16	0.924	61800.9	11900.7
190122_pEN641_pKS16	190122	pEN641_pKS16	pEN641	pKS16	0.906	28770.8	7330.76
190122_pEN641_pKS16	190122	pEN641_pKS16	pEN641	pKS16	0.902	40328.9	7331.22
190122_pEN641_pKS16	190122	pEN641_pKS16	pEN641	pKS16	0.43	19542.1	5375.52
190122_pEN641_pKS16	190122	pEN641_pKS16	pEN641	pKS16	0.949	32838.1	8114.74
190122_pEN641_pKS16	190122	pEN641_pKS16	pEN641	pKS16	0.919	37313.4	10336.6
190122_pEN641_pKS16	190122	pEN641_pKS16	pEN641	pKS16	0.678	24488.8	6331.66
190122_pEN641_pKS16	190122	pEN641_pKS16	pEN641	pKS16	0.009	24540.1	7123.02
190122_pEN641_pKS16	190122	pEN641_pKS16	pEN641	pKS16	0.952	74284.9	23643
190122_pEN641_pKS16	190122	pEN641_pKS16	pEN641	pKS16	0.938	99689.2	20046.2
190122_pEN641_pKS16	190122	pEN641_pKS16	pEN641	pKS16	0.95	70334.9	14091.9
190122_pEN641_pKS16	190122	pEN641_pKS16	pEN641	pKS16	0.877	29311.5	8828.88
190122_pEN641_pKS16	190122	pEN641_pKS16	pEN641	pKS16	0.578	18358.5	5265.71
190122_pEN641_pKS16	190122	pEN641_pKS16	pEN641	pKS16	0.197	25650.7	5433.69
190122_pEN641_pKS16	190122	pEN641_pKS16	pEN641	pKS16	0.256	12995.5	4710.07
190122_pEN641_pKS16	190122	pEN641_pKS16	pEN641	pKS16	-0.003	12187.9	5023.98
190122_pEN641_pKS16	190122	pEN641_pKS16	pEN641	pKS16	0.953	58055	12552.7
190122_pEN641_pKS16	190122	pEN641_pKS16	pEN641	pKS16	0.801	67948.7	7326.12
190122_pEN641_pKS16	190122	pEN641_pKS16	pEN641	pKS16	0.953	54146.7	7565.9
190122_pEN641_pKS16	190122	pEN641_pKS16	pEN641	pKS16	0.913	50859.7	9048.66
190122_pEN641_pKS16	190122	pEN641_pKS16	pEN641	pKS16	0.516	15738.6	4850.12
190122_pEN641_pKS16	190122	pEN641_pKS16	pEN641	pKS16	0.927	40777.9	7494.62
190122_pEN641_pKS16	190122	pEN641_pKS16	pEN641	pKS16	0.852	65945.7	8091.79
190122_pEN641_pKS16	190122	pEN641_pKS16	pEN641	pKS16	0.919	45799.9	9176.7
190122_pEN641_pKS16	190122	pEN641_pKS16	pEN641	pKS16	0.495	20990.7	4744.52
190122_pEN641_pKS16	190122	pEN641_pKS16	pEN641	pKS16	0.654	51844.4	7945.3
190122_pEN641_pKS16	190122	pEN641_pKS16	pEN641	pKS16	0.916	44927.7	8698.07
190122_pEN641_pKS16	190122	pEN641_pKS16	pEN641	pKS16	0.722	27666.5	5471.8
190122_pEN641_pKS16	190122	pEN641_pKS16	pEN641	pKS16	0.969	55562.4	19762.2
190122_pEN641_pKS16	190122	pEN641_pKS16	pEN641	pKS16	0.945	38901.4	12067.8
190122_pEN641_pKS16	190122	pEN641_pKS16	pEN641	pKS16	0.925	22141.4	8320.8
190122_pEN641_pKS16	190122	pEN641_pKS16	pEN641	pKS16	0.91	47699.1	8098.25
190122_pEN641_pKS16	190122	pEN641_pKS16	pEN641	pKS16	0.886	78348	13614.8
190122_pEN641_pKS16	190122	pEN641_pKS16	pEN641	pKS16	0.924	32054.5	7486.94
190122_pEN641_pKS16	190122	pEN641_pKS16	pEN641	pKS16	0.877	37928.5	5415.34
190122_pEN641_pKS16	190122	pEN641_pKS16	pEN641	pKS16	0.343	10788.9	4980.73
190122_pEN641_pKS16	190122	pEN641_pKS16	pEN641	pKS16	0.287	9419.71	4316.22
190122_pEN641_pKS16	190122	pEN641_pKS16	pEN641	pKS16	0.884	40445.4	8999.24
190122_pEN641_pKS16	190122	pEN641_pKS16	pEN641	pKS16	0.317	9965.72	4437.37
190122_pEN641_pKS16	190122	pEN641_pKS16	pEN641	pKS16	0.106	6231.58	4327.16
190122_pEN641_pKS16	190122	pEN641_pKS16	pEN641	pKS16	0.379	10435.2	4714.82
190122_pEN641_pKS16	190122	pEN641_pKS16	pEN641	pKS16	0.572	15580.4	4828.66
181212_pKS04_pKS16	181212	pKS04_pKS16	pKS04	pKS16	0.142	33182.7	4432.95
181212_pKS04_pKS16	181212	pKS04_pKS16	pKS04	pKS16	0.115	8132.52	4150.64
181212_pKS04_pKS16	181212	pKS04_pKS16	pKS04	pKS16	0.227	18228.7	4241.77
181212_pKS04_pKS16	181212	pKS04_pKS16	pKS04	pKS16	0.186	9176.46	4326.76
181212_pKS04_pKS16	181212	pKS04_pKS16	pKS04	pKS16	0.193	16667.3	4451.18
181212_pKS04_pKS16	181212	pKS04_pKS16	pKS04	pKS16	0.713	17575	5038.98
181212_pKS04_pKS16	181212	pKS04_pKS16	pKS04	pKS16	0.019	11415.2	4274.02
181212_pKS04_pKS16	181212	pKS04_pKS16	pKS04	pKS16	0.19	10328.1	4279.88
181212_pKS04_pKS16	181212	pKS04_pKS16	pKS04	pKS16	0.636	18175.1	5245.35
181212_pKS04_pKS16	181212	pKS04_pKS16	pKS04	pKS16	0.88	39072.2	6681.31
181212_pKS04_pKS16	181212	pKS04_pKS16	pKS04	pKS16	0.536	30459.3	4574.01
181212_pKS04_pKS16	181212	pKS04_pKS16	pKS04	pKS16	0.899	57685.1	8694.5
181212_pKS04_pKS16	181212	pKS04_pKS16	pKS04	pKS16	0.887	111629	23380.7
181212_pKS04_pKS16	181212	pKS04_pKS16	pKS04	pKS16	0.962	94244.1	16183.8
181212_pKS04_pKS16	181212	pKS04_pKS16	pKS04	pKS16	0.322	38358.5	4992.37
181212_pKS04_pKS16	181212	pKS04_pKS16	pKS04	pKS16	0.063	10393.7	4502.06
181212_pKS04_pKS16	181212	pKS04_pKS16	pKS04	pKS16	0.413	11939.2	4658.64
181212_pKS04_pKS16	181212	pKS04_pKS16	pKS04	pKS16	0.239	9421.14	4527.67
181212_pKS04_pKS16	181212	pKS04_pKS16	pKS04	pKS16	0.257	8159.65	4458.22
181212_pKS04_pKS16	181212	pKS04_pKS16	pKS04	pKS16	0.492	11114.5	5104.1
181212_pKS04_pKS16	181212	pKS04_pKS16	pKS04	pKS16	0.161	11485.1	5012.43
181212_pKS04_pKS16	181212	pKS04_pKS16	pKS04	pKS16	0.228	14504.4	4887.8
181212_pKS04_pKS16	181212	pKS04_pKS16	pKS04	pKS16	0.236	10075.3	4358.19
181212_pKS04_pKS16	181212	pKS04_pKS16	pKS04	pKS16	0.101	9626.04	5227.15
181212_pKS04_pKS16	181212	pKS04_pKS16	pKS04	pKS16	0.538	12440.5	4933.65
181212_pKS04_pKS16	181212	pKS04_pKS16	pKS04	pKS16	0.343	17858.9	5089.29
181212_pKS04_pKS16	181212	pKS04_pKS16	pKS04	pKS16	0.304	16131.7	5182.97
181212_pKS04_pKS16	181212	pKS04_pKS16	pKS04	pKS16	0.935	95827.2	30611.4
181212_pKS04_pKS16	181212	pKS04_pKS16	pKS04	pKS16	0.832	48438.4	9073.99
181212_pKS04_pKS16	181212	pKS04_pKS16	pKS04	pKS16	0.743	34625.8	6867.92
181212_pKS04_pKS16	181212	pKS04_pKS16	pKS04	pKS16	0.412	16150.6	4742.6
181212_pKS04_pKS16	181212	pKS04_pKS16	pKS04	pKS16	0.451	20790.8	4707.14
181212_pKS04_pKS16	181212	pKS04_pKS16	pKS04	pKS16	0.151	7283.66	4465.9
181212_pKS04_pKS16	181212	pKS04_pKS16	pKS04	pKS16	0.91	39288.1	7587.64
181212_pKS04_pKS16	181212	pKS04_pKS16	pKS04	pKS16	0.934	60877.9	10579.5
181212_pKS04_pKS16	181212	pKS04_pKS16	pKS04	pKS16	0.298	14092.1	5222.91
181212_pKS04_pKS16	181212	pKS04_pKS16	pKS04	pKS16	0.829	17880.9	5534.17
181212_pKS04_pKS16	181212	pKS04_pKS16	pKS04	pKS16	0.87	69894.2	9977.76
181212_pKS04_pKS16	181212	pKS04_pKS16	pKS04	pKS16	0.912	90198.4	19611.4
181212_pKS04_pKS16	181212	pKS04_pKS16	pKS04	pKS16	0.938	46840.3	17384.5
181212_pKS04_pKS16	181212	pKS04_pKS16	pKS04	pKS16	0.95	52267.2	11772.5
181212_pKS04_pKS16	181212	pKS04_pKS16	pKS04	pKS16	0.681	17057	4946.76
181212_pKS04_pKS16	181212	pKS04_pKS16	pKS04	pKS16	0.313	20361.7	5255.83
181212_pKS04_pKS16	181212	pKS04_pKS16	pKS04	pKS16	0.734	22866.7	6039.64
181212_pKS04_pKS16	181212	pKS04_pKS16	pKS04	pKS16	0.372	16483.6	4784.24
181212_pKS04_pKS16	181212	pKS04_pKS16	pKS04	pKS16	0.076	16315.7	5334.88
181212_pKS04_pKS16	181212	pKS04_pKS16	pKS04	pKS16	0.829	22463.4	7558.58
181212_pKS04_pKS16	181212	pKS04_pKS16	pKS04	pKS16	0.297	21558	4663.73
181212_pKS04_pKS16	181212	pKS04_pKS16	pKS04	pKS16	0.56	16264.2	5724.5
181212_pKS04_pKS16	181212	pKS04_pKS16	pKS04	pKS16	0.156	10387.1	4699.24
181212_pKS04_pKS16	181212	pKS04_pKS16	pKS04	pKS16	0.125	8587.34	4623.43
181212_pKS04_pKS16	181212	pKS04_pKS16	pKS04	pKS16	0.092	8104.16	4743.45
181212_pKS04_pKS16	181212	pKS04_pKS16	pKS04	pKS16	0.305	20096.9	4571.02
181212_pKS04_pKS16	181212	pKS04_pKS16	pKS04	pKS16	0.828	31603.7	6030.12
181212_pKS04_pKS16	181212	pKS04_pKS16	pKS04	pKS16	0.877	50982.2	15527.7
181212_pKS04_pKS16	181212	pKS04_pKS16	pKS04	pKS16	0.821	25933.1	6687.96
181212_pKS04_pKS16	181212	pKS04_pKS16	pKS04	pKS16	0.565	29825.5	7251.1
181212_pKS04_pKS16	181212	pKS04_pKS16	pKS04	pKS16	0.187	30058.9	5285.22
181212_pKS04_pKS16	181212	pKS04_pKS16	pKS04	pKS16	0.438	15845.5	5469.82
181212_pKS04_pKS16	181212	pKS04_pKS16	pKS04	pKS16	0.936	48593.2	9153.81
181212_pKS04_pKS16	181212	pKS04_pKS16	pKS04	pKS16	0.759	37521.4	7091.47
181212_pKS04_pKS16	181212	pKS04_pKS16	pKS04	pKS16	0.114	20365.6	4786.62
181212_pKS04_pKS16	181212	pKS04_pKS16	pKS04	pKS16	0.058	10847.1	4896.92
181212_pKS04_pKS16	181212	pKS04_pKS16	pKS04	pKS16	0.249	13587.2	4520.08
181212_pKS04_pKS16	181212	pKS04_pKS16	pKS04	pKS16	0.207	12760.5	4590.74
181212_pKS05_pKS16	181212	pKS05_pKS16	pKS05	pKS16	0.881	95208.3	11964.4
181212_pKS05_pKS16	181212	pKS05_pKS16	pKS05	pKS16	0.427	70190.9	5356.59
181212_pKS05_pKS16	181212	pKS05_pKS16	pKS05	pKS16	0.941	62600.7	10080.4
181212_pKS05_pKS16	181212	pKS05_pKS16	pKS05	pKS16	0.804	44207.5	6460.5
181212_pKS05_pKS16	181212	pKS05_pKS16	pKS05	pKS16	0.938	61888.9	13349.5
181212_pKS05_pKS16	181212	pKS05_pKS16	pKS05	pKS16	0.034	10280	4726.16
181212_pKS05_pKS16	181212	pKS05_pKS16	pKS05	pKS16	0.128	9971.3	4846.95
181212_pKS05_pKS16	181212	pKS05_pKS16	pKS05	pKS16	0.051	7163.39	5005.54
181212_pKS05_pKS16	181212	pKS05_pKS16	pKS05	pKS16	0.461	13013.1	5064.93
181212_pKS05_pKS16	181212	pKS05_pKS16	pKS05	pKS16	0.15	7664.86	4748.91
181212_pKS05_pKS16	181212	pKS05_pKS16	pKS05	pKS16	0.144	9178.23	4677.26
181212_pKS05_pKS16	181212	pKS05_pKS16	pKS05	pKS16	0.875	20864.9	6200.54
181212_pKS05_pKS16	181212	pKS05_pKS16	pKS05	pKS16	0.921	30051.9	10032.6
181212_pKS05_pKS16	181212	pKS05_pKS16	pKS05	pKS16	0.349	16589.2	4983.01
181212_pKS05_pKS16	181212	pKS05_pKS16	pKS05	pKS16	0.849	40533.9	5437.44
181212_pKS05_pKS16	181212	pKS05_pKS16	pKS05	pKS16	0.45	8805.78	5023.5
181212_pKS05_pKS16	181212	pKS05_pKS16	pKS05	pKS16	0.21	30209.1	4821.25
181212_pKS05_pKS16	181212	pKS05_pKS16	pKS05	pKS16	0.357	8927.42	5734.8
181212_pKS05_pKS16	181212	pKS05_pKS16	pKS05	pKS16	0.366	19257.2	4789.21
181212_pKS05_pKS16	181212	pKS05_pKS16	pKS05	pKS16	0.523	30619.1	6253.16
181212_pKS05_pKS16	181212	pKS05_pKS16	pKS05	pKS16	0.191	6590.12	4428.5
181212_pKS05_pKS16	181212	pKS05_pKS16	pKS05	pKS16	0.146	6098.96	4530.69
181212_pKS05_pKS16	181212	pKS05_pKS16	pKS05	pKS16	0.224	6788.5	4491.6
181212_pKS05_pKS16	181212	pKS05_pKS16	pKS05	pKS16	0.114	7598.7	4568.61
181212_pKS05_pKS16	181212	pKS05_pKS16	pKS05	pKS16	0.918	73424.5	11118.6
181212_pKS05_pKS16	181212	pKS05_pKS16	pKS05	pKS16	0.931	34741.4	7100.16
181212_pKS05_pKS16	181212	pKS05_pKS16	pKS05	pKS16	0.546	46605	5360.19
181212_pKS05_pKS16	181212	pKS05_pKS16	pKS05	pKS16	0.519	16868	5060.72
181212_pKS05_pKS16	181212	pKS05_pKS16	pKS05	pKS16	0.083	8779.86	4455.23
181212_pKS05_pKS16	181212	pKS05_pKS16	pKS05	pKS16	0.178	10847.4	4544.04
181212_pKS05_pKS16	181212	pKS05_pKS16	pKS05	pKS16	0.146	6443.88	4503.37
181212_pKS05_pKS16	181212	pKS05_pKS16	pKS05	pKS16	-0.008	4590.41	4523.8
181212_pKS05_pKS16	181212	pKS05_pKS16	pKS05	pKS16	0.159	11082.2	4640.25
181212_pKS05_pKS16	181212	pKS05_pKS16	pKS05	pKS16	0.031	5353.02	4651.9
181212_pKS05_pKS16	181212	pKS05_pKS16	pKS05	pKS16	0.117	4517.73	4526.45
181212_pKS05_pKS16	181212	pKS05_pKS16	pKS05	pKS16	0.196	6664.33	4533.89
181212_pKS05_pKS16	181212	pKS05_pKS16	pKS05	pKS16	0.153	6570.31	4513.89
181212_pKS05_pKS16	181212	pKS05_pKS16	pKS05	pKS16	-0.067	6641.1	4837.29
181212_pKS05_pKS16	181212	pKS05_pKS16	pKS05	pKS16	0.66	22800.4	5387.41
181212_pKS05_pKS16	181212	pKS05_pKS16	pKS05	pKS16	0.717	38426.3	5374.55
181212_pKS05_pKS16	181212	pKS05_pKS16	pKS05	pKS16	0.509	17874.2	5366.65
181212_pKS05_pKS16	181212	pKS05_pKS16	pKS05	pKS16	0.904	28032.6	6488.18
181212_pKS05_pKS16	181212	pKS05_pKS16	pKS05	pKS16	0.428	8166.57	5401.47
181212_pKS05_pKS16	181212	pKS05_pKS16	pKS05	pKS16	0.301	11202.5	5693.71
181212_pKS05_pKS16	181212	pKS05_pKS16	pKS05	pKS16	0.219	8558.72	4602.79
181212_pKS05_pKS16	181212	pKS05_pKS16	pKS05	pKS16	0.739	20191.7	5805.19
181212_pKS05_pKS16	181212	pKS05_pKS16	pKS05	pKS16	0.157	9282.25	4540.17
181212_pKS05_pKS16	181212	pKS05_pKS16	pKS05	pKS16	0.368	17111.9	4967.22
181212_pKS05_pKS16	181212	pKS05_pKS16	pKS05	pKS16	0.266	11757.5	4720.65
181212_pKS05_pKS16	181212	pKS05_pKS16	pKS05	pKS16	0.169	5992.02	4522.64
181212_pKS05_pKS16	181212	pKS05_pKS16	pKS05	pKS16	0.078	6512.17	4570.1
181212_pKS05_pKS16	181212	pKS05_pKS16	pKS05	pKS16	0.209	8040.23	4608.03
181212_pKS05_pKS16	181212	pKS05_pKS16	pKS05	pKS16	0.48	10745.7	4595.81
181212_pKS05_pKS16	181212	pKS05_pKS16	pKS05	pKS16	0.043	4812.5	4558.61
181212_pKS05_pKS16	181212	pKS05_pKS16	pKS05	pKS16	0.128	6533.85	4505.02
181212_pKS05_pKS16	181212	pKS05_pKS16	pKS05	pKS16	0.739	39729.2	5649.11
181212_pKS05_pKS16	181212	pKS05_pKS16	pKS05	pKS16	0.966	44983.8	12441.1
181212_pKS05_pKS16	181212	pKS05_pKS16	pKS05	pKS16	0.676	12804.1	5822.27
181212_pKS05_pKS16	181212	pKS05_pKS16	pKS05	pKS16	0.022	18363.7	4838.75
181212_pKS05_pKS16	181212	pKS05_pKS16	pKS05	pKS16	0.82	21794.5	5497.22
181212_pKS05_pKS16	181212	pKS05_pKS16	pKS05	pKS16	0.905	30662.3	7474.68
181212_pKS05_pKS16	181212	pKS05_pKS16	pKS05	pKS16	0.939	46191.3	11314.4
181212_pKS05_pKS16	181212	pKS05_pKS16	pKS05	pKS16	0.837	24796.3	7155.77
181212_pKS05_pKS16	181212	pKS05_pKS16	pKS05	pKS16	0.773	41675.8	5567.28
181212_pKS05_pKS16	181212	pKS05_pKS16	pKS05	pKS16	0.836	41302.1	5995.31
181212_pKS05_pKS16	181212	pKS05_pKS16	pKS05	pKS16	0.151	7266.52	4460.9
181212_pKS05_pKS16	181212	pKS05_pKS16	pKS05	pKS16	0.234	12292.6	4637.66
181212_pKS05_pKS16	181212	pKS05_pKS16	pKS05	pKS16	0.849	53003.9	9459.37
181212_pKS05_pKS16	181212	pKS05_pKS16	pKS05	pKS16	0.34	6697.95	5454.45
181212_pKS05_pKS16	181212	pKS05_pKS16	pKS05	pKS16	0.394	16229	4665.95
181212_pKS05_pKS16	181212	pKS05_pKS16	pKS05	pKS16	0.869	61150.1	5968.6
181212_pKS05_pKS16	181212	pKS05_pKS16	pKS05	pKS16	0.816	27226.6	6739.94
181212_pKS05_pKS16	181212	pKS05_pKS16	pKS05	pKS16	0.431	27455.3	4543.37
181212_pKS05_pKS16	181212	pKS05_pKS16	pKS05	pKS16	0.614	23172.5	5208.34
181212_pKS05_pKS16	181212	pKS05_pKS16	pKS05	pKS16	0.185	12014.2	4779.73
181212_pKS05_pKS16	181212	pKS05_pKS16	pKS05	pKS16	0.258	11173.3	4806.47
181212_pKS05_pKS16	181212	pKS05_pKS16	pKS05	pKS16	0.141	7614.65	4464.32
181212_pKS05_pKS16	181212	pKS05_pKS16	pKS05	pKS16	0.302	15268.1	4665.31
181212_pKS05_pKS16	181212	pKS05_pKS16	pKS05	pKS16	0.29	14659.5	4567.7
181212_pKS05_pKS16	181212	pKS05_pKS16	pKS05	pKS16	0.549	13206	5492.44
181212_pKS05_pKS16	181212	pKS05_pKS16	pKS05	pKS16	0.871	26983.1	6908.98
181212_pKS05_pKS16	181212	pKS05_pKS16	pKS05	pKS16	0.535	21387.4	10786.1
181212_pKS05_pKS16	181212	pKS05_pKS16	pKS05	pKS16	0.049	8976.01	4695.34
181212_pKS05_pKS16	181212	pKS05_pKS16	pKS05	pKS16	0.233	9876.64	4460.6
181212_pKS05_pKS16	181212	pKS05_pKS16	pKS05	pKS16	0.17	6950.44	4431.48
181212_pKS06_pKS16	181212	pKS06_pKS16	pKS06	pKS16	0.297	48763.1	7396.7
181212_pKS06_pKS16	181212	pKS06_pKS16	pKS06	pKS16	0.584	24055.1	6135.88
181212_pKS06_pKS16	181212	pKS06_pKS16	pKS06	pKS16	-0.042	18638.3	5345.31
181212_pKS06_pKS16	181212	pKS06_pKS16	pKS06	pKS16	0.327	21253.9	4560.78
181212_pKS06_pKS16	181212	pKS06_pKS16	pKS06	pKS16	0.267	33377.2	6145.36
181212_pKS06_pKS16	181212	pKS06_pKS16	pKS06	pKS16	-0.083	12082.7	5030.66
181212_pKS06_pKS16	181212	pKS06_pKS16	pKS06	pKS16	0.274	31879	6216.52
181212_pKS06_pKS16	181212	pKS06_pKS16	pKS06	pKS16	0.492	34319.9	4878.41
181212_pKS06_pKS16	181212	pKS06_pKS16	pKS06	pKS16	0.216	13745.3	4537.21
181212_pKS06_pKS16	181212	pKS06_pKS16	pKS06	pKS16	0.036	57170.7	5806.54
181212_pKS06_pKS16	181212	pKS06_pKS16	pKS06	pKS16	-0.01	62748	10130
181212_pKS06_pKS16	181212	pKS06_pKS16	pKS06	pKS16	0.166	35883.5	6429.22
181212_pKS06_pKS16	181212	pKS06_pKS16	pKS06	pKS16	0.2	18365.4	5087.06
181212_pKS06_pKS16	181212	pKS06_pKS16	pKS06	pKS16	0.296	28742.8	5283.73
181212_pKS06_pKS16	181212	pKS06_pKS16	pKS06	pKS16	-0.046	53734	6499.37
181212_pKS06_pKS16	181212	pKS06_pKS16	pKS06	pKS16	-0.01	25510.2	5892.14
181212_pKS06_pKS16	181212	pKS06_pKS16	pKS06	pKS16	0.119	14906.7	4639.83
181212_pKS06_pKS16	181212	pKS06_pKS16	pKS06	pKS16	0.049	22195	6059.57
181212_pKS06_pKS16	181212	pKS06_pKS16	pKS06	pKS16	0.028	16264.9	5164.04
181212_pKS06_pKS16	181212	pKS06_pKS16	pKS06	pKS16	0.358	15078.3	4993.25
181212_pKS06_pKS16	181212	pKS06_pKS16	pKS06	pKS16	0.12	22444.5	4952.07
181212_pKS06_pKS16	181212	pKS06_pKS16	pKS06	pKS16	0.12	21071.7	6494.4
181212_pKS06_pKS16	181212	pKS06_pKS16	pKS06	pKS16	-0.014	10718.2	4809.18
181212_pKS06_pKS16	181212	pKS06_pKS16	pKS06	pKS16	0.256	18477.1	4879.88
181212_pKS06_pKS16	181212	pKS06_pKS16	pKS06	pKS16	-0.063	36562.9	5631.97
181212_pKS06_pKS16	181212	pKS06_pKS16	pKS06	pKS16	0.092	13022.9	4921.82
181212_pKS06_pKS16	181212	pKS06_pKS16	pKS06	pKS16	-0.026	30263.7	6017.56
181212_pKS06_pKS16	181212	pKS06_pKS16	pKS06	pKS16	0.131	14642.7	4758.66
181212_pKS06_pKS16	181212	pKS06_pKS16	pKS06	pKS16	-0.037	45788.5	5218.73
181212_pKS06_pKS16	181212	pKS06_pKS16	pKS06	pKS16	0.34	23835.6	6168.01
181212_pKS06_pKS16	181212	pKS06_pKS16	pKS06	pKS16	-0.1	57082.4	17733.7
181212_pKS06_pKS16	181212	pKS06_pKS16	pKS06	pKS16	0.223	34778.9	9539.79
181212_pKS06_pKS16	181212	pKS06_pKS16	pKS06	pKS16	0.276	19146.6	4805.58
181212_pKS06_pKS16	181212	pKS06_pKS16	pKS06	pKS16	0.327	21956.8	4660.56
181212_pKS06_pKS16	181212	pKS06_pKS16	pKS06	pKS16	0.196	10157.4	4466.48
181212_pKS06_pKS16	181212	pKS06_pKS16	pKS06	pKS16	0.082	18122.6	5072.06
181212_pKS06_pKS16	181212	pKS06_pKS16	pKS06	pKS16	0.182	25790.7	4981.24
181212_pKS06_pKS16	181212	pKS06_pKS16	pKS06	pKS16	-0.07	14725.9	6357.12
181212_pKS06_pKS16	181212	pKS06_pKS16	pKS06	pKS16	0.253	15268.1	4661.35
181212_pKS06_pKS16	181212	pKS06_pKS16	pKS06	pKS16	-0.014	36728.4	5710.93
181212_pKS06_pKS16	181212	pKS06_pKS16	pKS06	pKS16	0.232	17714.2	5536.64
181212_pKS06_pKS16	181212	pKS06_pKS16	pKS06	pKS16	0.064	35687.1	6915.63
181212_pKS06_pKS16	181212	pKS06_pKS16	pKS06	pKS16	0.327	29708.9	4714.27
181212_pKS06_pKS16	181212	pKS06_pKS16	pKS06	pKS16	0.213	14647.2	4582.76
181212_pKS06_pKS16	181212	pKS06_pKS16	pKS06	pKS16	0.038	34345.3	5500.79
181212_pKS06_pKS16	181212	pKS06_pKS16	pKS06	pKS16	0.224	20491	4620.59
181212_pKS06_pKS16	181212	pKS06_pKS16	pKS06	pKS16	0.067	15184.6	4945.45
181212_pKS06_pKS16	181212	pKS06_pKS16	pKS06	pKS16	0.304	13330.9	4599.68
181212_pKS06_pKS16	181212	pKS06_pKS16	pKS06	pKS16	0.087	11228.6	4552.18
181212_pKS06_pKS16	181212	pKS06_pKS16	pKS06	pKS16	0.235	14570.5	4734.82
181212_pKS06_pKS16	181212	pKS06_pKS16	pKS06	pKS16	-0.006	13341.9	6188.83
181212_pKS06_pKS16	181212	pKS06_pKS16	pKS06	pKS16	0.235	10311.7	4559.74
181212_pKS06_pKS16	181212	pKS06_pKS16	pKS06	pKS16	0.145	48202.3	7861.16
181212_pKS06_pKS16	181212	pKS06_pKS16	pKS06	pKS16	0.037	58123.8	7533.01
181212_pKS06_pKS16	181212	pKS06_pKS16	pKS06	pKS16	0.065	47437	7922.89
181212_pKS06_pKS16	181212	pKS06_pKS16	pKS06	pKS16	0.59	26342.3	8811.9
181212_pKS06_pKS16	181212	pKS06_pKS16	pKS06	pKS16	0.066	49396.7	5738.22
181212_pKS06_pKS16	181212	pKS06_pKS16	pKS06	pKS16	-0.013	33640.2	5637.77
181212_pKS06_pKS16	181212	pKS06_pKS16	pKS06	pKS16	0.276	12613.3	4441.91
181212_pKS06_pKS16	181212	pKS06_pKS16	pKS06	pKS16	0.257	10842.9	4646.78
181212_pKS06_pKS16	181212	pKS06_pKS16	pKS06	pKS16	0.168	13311.3	4522.24
181212_pKS06_pKS16	181212	pKS06_pKS16	pKS06	pKS16	0.189	58914.9	7148.94
181212_pKS06_pKS16	181212	pKS06_pKS16	pKS06	pKS16	0.273	43421.6	4855.36
181212_pKS06_pKS16	181212	pKS06_pKS16	pKS06	pKS16	0.275	35655.6	4669.12
181212_pKS06_pKS16	181212	pKS06_pKS16	pKS06	pKS16	0.256	30462.5	8385.19
181212_pKS06_pKS16	181212	pKS06_pKS16	pKS06	pKS16	-0.065	21389.6	5219.4
181212_pKS06_pKS16	181212	pKS06_pKS16	pKS06	pKS16	-0.16	21785.5	5099.23
181212_pKS06_pKS16	181212	pKS06_pKS16	pKS06	pKS16	0.169	11300.1	4562.88
181212_pKS06_pKS16	181212	pKS06_pKS16	pKS06	pKS16	0.169	17371	4840.64
181212_pKS06_pKS16	181212	pKS06_pKS16	pKS06	pKS16	0.04	22089.8	5321.81
181212_pKS06_pKS16	181212	pKS06_pKS16	pKS06	pKS16	0.206	20701.2	4993.41
181212_pKS06_pKS16	181212	pKS06_pKS16	pKS06	pKS16	0.424	18374.8	4577.09
181212_pKS06_pKS16	181212	pKS06_pKS16	pKS06	pKS16	0.368	12160.2	4458.62
181212_pKS07_pKS16	181212	pKS07_pKS16	pKS07	pKS16	0.15	15966.1	4762.26
181212_pKS07_pKS16	181212	pKS07_pKS16	pKS07	pKS16	0.251	9183.5	4500.53
181212_pKS07_pKS16	181212	pKS07_pKS16	pKS07	pKS16	0.68	23269.4	7141.5
181212_pKS07_pKS16	181212	pKS07_pKS16	pKS07	pKS16	0.074	9639	5351.71
181212_pKS07_pKS16	181212	pKS07_pKS16	pKS07	pKS16	0.204	9856.76	4987.74
181212_pKS07_pKS16	181212	pKS07_pKS16	pKS07	pKS16	0.17	11668.6	5040.14
181212_pKS07_pKS16	181212	pKS07_pKS16	pKS07	pKS16	0.06	13847	5187.42
181212_pKS07_pKS16	181212	pKS07_pKS16	pKS07	pKS16	0.195	14545.1	4750.49
181212_pKS07_pKS16	181212	pKS07_pKS16	pKS07	pKS16	0.165	9998.89	4596.51
181212_pKS07_pKS16	181212	pKS07_pKS16	pKS07	pKS16	0.297	8413.84	4655.04
181212_pKS07_pKS16	181212	pKS07_pKS16	pKS07	pKS16	0.161	8075.42	4439.14
181212_pKS07_pKS16	181212	pKS07_pKS16	pKS07	pKS16	0.311	64532.1	7708.73
181212_pKS07_pKS16	181212	pKS07_pKS16	pKS07	pKS16	0.236	24267	4928.9
181212_pKS07_pKS16	181212	pKS07_pKS16	pKS07	pKS16	0.317	23067	6436.29
181212_pKS07_pKS16	181212	pKS07_pKS16	pKS07	pKS16	0.574	19758.6	7306.1
181212_pKS07_pKS16	181212	pKS07_pKS16	pKS07	pKS16	0.234	9571.99	4732.02
181212_pKS07_pKS16	181212	pKS07_pKS16	pKS07	pKS16	0.179	17537.4	4727.72
181212_pKS07_pKS16	181212	pKS07_pKS16	pKS07	pKS16	0.234	11814.8	4440.36
181212_pKS07_pKS16	181212	pKS07_pKS16	pKS07	pKS16	0.12	5319.91	4410.39
181212_pKS07_pKS16	181212	pKS07_pKS16	pKS07	pKS16	0.191	5865.04	4422.7
181212_pKS07_pKS16	181212	pKS07_pKS16	pKS07	pKS16	0.133	5456.37	4442.43
181212_pKS07_pKS16	181212	pKS07_pKS16	pKS07	pKS16	0.043	9854.02	4778.27
181212_pKS07_pKS16	181212	pKS07_pKS16	pKS07	pKS16	0.012	13692.8	4968.86
181212_pKS07_pKS16	181212	pKS07_pKS16	pKS07	pKS16	-0.027	10068.9	5411.37
181212_pKS07_pKS16	181212	pKS07_pKS16	pKS07	pKS16	0.132	9378.49	4856.68
181212_pKS07_pKS16	181212	pKS07_pKS16	pKS07	pKS16	0.096	7625.13	4704.09
181212_pKS07_pKS16	181212	pKS07_pKS16	pKS07	pKS16	0.112	7336	4428.13
181212_pKS07_pKS16	181212	pKS07_pKS16	pKS07	pKS16	0.108	27458.7	8803.67
181212_pKS07_pKS16	181212	pKS07_pKS16	pKS07	pKS16	0.066	12370.1	5883.76
181212_pKS07_pKS16	181212	pKS07_pKS16	pKS07	pKS16	0.118	9090.91	4818.87
181212_pKS07_pKS16	181212	pKS07_pKS16	pKS07	pKS16	0.253	31826.8	5916.32
181212_pKS07_pKS16	181212	pKS07_pKS16	pKS07	pKS16	0.07	6565.77	4669.83
181212_pKS07_pKS16	181212	pKS07_pKS16	pKS07	pKS16	-0.007	7441.88	5105.05
181212_pKS07_pKS16	181212	pKS07_pKS16	pKS07	pKS16	0.057	5279.06	4391.67
181212_pKS07_pKS16	181212	pKS07_pKS16	pKS07	pKS16	0.254	12739.6	4589.8
181212_pKS07_pKS16	181212	pKS07_pKS16	pKS07	pKS16	-0.043	16347.3	5439.09
181212_pKS07_pKS16	181212	pKS07_pKS16	pKS07	pKS16	0.05	9689.85	5002.52
181212_pKS07_pKS16	181212	pKS07_pKS16	pKS07	pKS16	0.315	30001.6	4951.89
181212_pKS07_pKS16	181212	pKS07_pKS16	pKS07	pKS16	0.142	24010.9	7719.7
181212_pKS07_pKS16	181212	pKS07_pKS16	pKS07	pKS16	0.262	30177.3	5776.63
181212_pKS07_pKS16	181212	pKS07_pKS16	pKS07	pKS16	0.165	6311.33	4486.73
181212_pKS07_pKS16	181212	pKS07_pKS16	pKS07	pKS16	0.393	56882.7	8693.37
181212_pKS07_pKS16	181212	pKS07_pKS16	pKS07	pKS16	0.713	74949.5	11510.2
181212_pKS07_pKS16	181212	pKS07_pKS16	pKS07	pKS16	0.126	35236.8	5103.31
181212_pKS07_pKS16	181212	pKS07_pKS16	pKS07	pKS16	0.121	15983.6	5772.6
181212_pKS07_pKS16	181212	pKS07_pKS16	pKS07	pKS16	0.103	7743.54	4577.6
181212_pKS07_pKS16	181212	pKS07_pKS16	pKS07	pKS16	0.035	16202.4	6141.24
181212_pKS07_pKS16	181212	pKS07_pKS16	pKS07	pKS16	0.36	9066.49	4347.95
181212_pKS07_pKS16	181212	pKS07_pKS16	pKS07	pKS16	0.016	27881.9	5385.64
181212_pKS07_pKS16	181212	pKS07_pKS16	pKS07	pKS16	0.469	65632.9	9515.8
181212_pKS07_pKS16	181212	pKS07_pKS16	pKS07	pKS16	0.243	30741.3	4970.69
181212_pKS07_pKS16	181212	pKS07_pKS16	pKS07	pKS16	-0.099	20938.9	5401.01
181212_pKS07_pKS16	181212	pKS07_pKS16	pKS07	pKS16	0.357	25276.6	6771.37
181212_pKS07_pKS16	181212	pKS07_pKS16	pKS07	pKS16	0.065	14599.4	4803.3
181212_pKS07_pKS16	181212	pKS07_pKS16	pKS07	pKS16	0.014	11826	5265.44
181212_pKS07_pKS16	181212	pKS07_pKS16	pKS07	pKS16	0.362	10358.7	4379.72
181212_pKS07_pKS16	181212	pKS07_pKS16	pKS07	pKS16	0.173	12708.6	4559.59
181212_pKS07_pKS16	181212	pKS07_pKS16	pKS07	pKS16	0.124	6753.41	4465.11
181212_pKS07_pKS16	181212	pKS07_pKS16	pKS07	pKS16	0.13	6507.69	4500.93
190131_pKS04_pKS16	190131	pKS04_pKS16	pKS04	pKS16	0.174	6849.84	4426.27
190131_pKS04_pKS16	190131	pKS04_pKS16	pKS04	pKS16	0.062	6556.16	4506.15
190131_pKS04_pKS16	190131	pKS04_pKS16	pKS04	pKS16	0.066	4853.72	4275.03
190131_pKS04_pKS16	190131	pKS04_pKS16	pKS04	pKS16	0.042	5077.21	4375.69
190131_pKS04_pKS16	190131	pKS04_pKS16	pKS04	pKS16	0.15	7313.11	4665.77
190131_pKS04_pKS16	190131	pKS04_pKS16	pKS04	pKS16	0	4378.13	4305.21
190131_pKS04_pKS16	190131	pKS04_pKS16	pKS04	pKS16	0.154	5925.89	4332.89
190131_pKS04_pKS16	190131	pKS04_pKS16	pKS04	pKS16	0.049	5261.41	4239.91
190131_pKS04_pKS16	190131	pKS04_pKS16	pKS04	pKS16	0.233	7519.71	4398.5
190131_pKS04_pKS16	190131	pKS04_pKS16	pKS04	pKS16	0.014	4743.51	4366.88
190131_pKS04_pKS16	190131	pKS04_pKS16	pKS04	pKS16	0.176	6553.76	4726.93
190131_pKS04_pKS16	190131	pKS04_pKS16	pKS04	pKS16	0.914	32860.8	11415.6
190131_pKS04_pKS16	190131	pKS04_pKS16	pKS04	pKS16	0.583	19663.1	7985.12
190131_pKS04_pKS16	190131	pKS04_pKS16	pKS04	pKS16	0.874	30728.7	16046.2
190131_pKS04_pKS16	190131	pKS04_pKS16	pKS04	pKS16	0.303	12264.4	4334.51
190131_pKS04_pKS16	190131	pKS04_pKS16	pKS04	pKS16	0.8	26546.5	12022.4
190131_pKS04_pKS16	190131	pKS04_pKS16	pKS04	pKS16	0.943	47332.5	17029.4
190131_pKS04_pKS16	190131	pKS04_pKS16	pKS04	pKS16	0.108	8393.42	4344.41
190131_pKS04_pKS16	190131	pKS04_pKS16	pKS04	pKS16	0.189	7391.18	4402.22
190131_pKS04_pKS16	190131	pKS04_pKS16	pKS04	pKS16	0.054	13786.6	4687.02
190131_pKS04_pKS16	190131	pKS04_pKS16	pKS04	pKS16	0.015	5818.91	4406.18
190131_pKS04_pKS16	190131	pKS04_pKS16	pKS04	pKS16	0.111	6611.98	4645.53
190131_pKS04_pKS16	190131	pKS04_pKS16	pKS04	pKS16	0.11	6368.22	4288.44
190131_pKS04_pKS16	190131	pKS04_pKS16	pKS04	pKS16	0.244	12081.4	4764.09
190131_pKS04_pKS16	190131	pKS04_pKS16	pKS04	pKS16	0.191	11046.8	4678.03
190131_pKS04_pKS16	190131	pKS04_pKS16	pKS04	pKS16	0.338	15263.7	7893.2
190131_pKS04_pKS16	190131	pKS04_pKS16	pKS04	pKS16	0.34	10687	5193.82
190131_pKS04_pKS16	190131	pKS04_pKS16	pKS04	pKS16	0.046	13161.5	4832.26
190131_pKS04_pKS16	190131	pKS04_pKS16	pKS04	pKS16	0.155	7500.48	4645.68
190131_pKS04_pKS16	190131	pKS04_pKS16	pKS04	pKS16	0.114	5101.36	4340.15
190131_pKS04_pKS16	190131	pKS04_pKS16	pKS04	pKS16	0.835	24662.8	11434.9
190131_pKS04_pKS16	190131	pKS04_pKS16	pKS04	pKS16	0.72	63894.6	6124.36
190131_pKS04_pKS16	190131	pKS04_pKS16	pKS04	pKS16	0.254	8131.72	4820.82
190131_pKS04_pKS16	190131	pKS04_pKS16	pKS04	pKS16	0.134	5713.46	4362.71
190131_pKS04_pKS16	190131	pKS04_pKS16	pKS04	pKS16	0.293	10238.1	5163.4
190131_pKS04_pKS16	190131	pKS04_pKS16	pKS04	pKS16	0.213	9603.11	4529.01
190131_pKS04_pKS16	190131	pKS04_pKS16	pKS04	pKS16	0.047	4958.44	4271.61
190131_pKS04_pKS16	190131	pKS04_pKS16	pKS04	pKS16	0.591	17186.2	6668.29
190131_pKS04_pKS16	190131	pKS04_pKS16	pKS04	pKS16	0.008	6407.97	4549.47
190131_pKS04_pKS16	190131	pKS04_pKS16	pKS04	pKS16	0.287	9512.39	4586.35
190131_pKS04_pKS16	190131	pKS04_pKS16	pKS04	pKS16	0.172	6849.96	4399.78
190131_pKS04_pKS16	190131	pKS04_pKS16	pKS04	pKS16	0.149	16146.9	4876.34
190131_pKS04_pKS16	190131	pKS04_pKS16	pKS04	pKS16	0.958	28111.3	15833.3
190131_pKS04_pKS16	190131	pKS04_pKS16	pKS04	pKS16	0.87	23696	10474
190131_pKS04_pKS16	190131	pKS04_pKS16	pKS04	pKS16	0.922	37333	13972.9
190131_pKS04_pKS16	190131	pKS04_pKS16	pKS04	pKS16	0.403	18570.2	6475.44
190131_pKS04_pKS16	190131	pKS04_pKS16	pKS04	pKS16	0.127	9591.07	4687.54
190131_pKS04_pKS16	190131	pKS04_pKS16	pKS04	pKS16	0.543	23293.2	10088.4
190131_pKS04_pKS16	190131	pKS04_pKS16	pKS04	pKS16	0.742	24776.4	6991.6
190131_pKS04_pKS16	190131	pKS04_pKS16	pKS04	pKS16	0.413	13772.5	5507.01
190131_pKS04_pKS16	190131	pKS04_pKS16	pKS04	pKS16	0.828	28738.6	11851
190131_pKS04_pKS16	190131	pKS04_pKS16	pKS04	pKS16	0.816	16778	7623.09
190131_pKS04_pKS16	190131	pKS04_pKS16	pKS04	pKS16	0.809	18048.2	10096.2
190131_pKS04_pKS16	190131	pKS04_pKS16	pKS04	pKS16	0.887	28733.6	8370.4
190131_pKS04_pKS16	190131	pKS04_pKS16	pKS04	pKS16	0.112	9098.38	4644.73
190131_pKS04_pKS16	190131	pKS04_pKS16	pKS04	pKS16	0.736	17740.4	10284.3
190131_pKS04_pKS16	190131	pKS04_pKS16	pKS04	pKS16	0.149	12154.4	4331.82
190131_pKS04_pKS16	190131	pKS04_pKS16	pKS04	pKS16	0.068	6619.09	4396.39
190131_pKS04_pKS16	190131	pKS04_pKS16	pKS04	pKS16	0.256	11438.4	5323.27
190131_pEN686_pKS16	190131	pEN686_pKS16	pEN686	pKS16	0.357	46205	12324.8
190131_pEN686_pKS16	190131	pEN686_pKS16	pEN686	pKS16	0.888	64217.9	12414
190131_pEN686_pKS16	190131	pEN686_pKS16	pEN686	pKS16	0.114	17937.6	4905.91
190131_pEN686_pKS16	190131	pEN686_pKS16	pEN686	pKS16	0.033	98235.5	51731.7
190131_pEN686_pKS16	190131	pEN686_pKS16	pEN686	pKS16	0.221	28277.9	9629.3
190131_pEN686_pKS16	190131	pEN686_pKS16	pEN686	pKS16	0.483	36491.5	8918.48
190131_pEN686_pKS16	190131	pEN686_pKS16	pEN686	pKS16	0.123	37494.8	7569.16
190131_pEN686_pKS16	190131	pEN686_pKS16	pEN686	pKS16	0.152	24028.5	6545.52
190131_pEN686_pKS16	190131	pEN686_pKS16	pEN686	pKS16	0.116	17830.8	5790.41
190131_pEN686_pKS16	190131	pEN686_pKS16	pEN686	pKS16	-0.181	55467	5058.71
190131_pEN686_pKS16	190131	pEN686_pKS16	pEN686	pKS16	-0.173	58267.6	5286.87
190131_pEN686_pKS16	190131	pEN686_pKS16	pEN686	pKS16	0.229	48909.9	12730
190131_pEN686_pKS16	190131	pEN686_pKS16	pEN686	pKS16	0.325	64141.8	20080.6
190131_pEN686_pKS16	190131	pEN686_pKS16	pEN686	pKS16	0.272	93038.2	8573.01
190131_pEN686_pKS16	190131	pEN686_pKS16	pEN686	pKS16	0.01	108148	21924.7
190131_pEN686_pKS16	190131	pEN686_pKS16	pEN686	pKS16	0.121	42314.9	8050.27
190131_pEN686_pKS16	190131	pEN686_pKS16	pEN686	pKS16	0.196	66277.6	20265.1
[truncated: 1,024 more rows]

## Sheet: Figure 4E
Samples	Date	Green_Red	Green	Red	Pearson	Green_Intensity	Red_Intensity
181223_pKS04_pKS16	181223	pKS04_pKS16	pKS04	pKS16	0.67	29208.9	12482.2
181223_pKS04_pKS16	181223	pKS04_pKS16	pKS04	pKS16	0.841	40816.4	7514.62
181223_pKS04_pKS16	181223	pKS04_pKS16	pKS04	pKS16	0.928	90005.4	47094.5
181223_pKS04_pKS16	181223	pKS04_pKS16	pKS04	pKS16	0.853	35238.8	11417
181223_pKS04_pKS16	181223	pKS04_pKS16	pKS04	pKS16	0.125	8648.44	5605.69
181223_pKS04_pKS16	181223	pKS04_pKS16	pKS04	pKS16	-0.06	4899.91	2644.62
181223_pKS04_pKS16	181223	pKS04_pKS16	pKS04	pKS16	0.725	25992.7	8530.55
181223_pKS04_pKS16	181223	pKS04_pKS16	pKS04	pKS16	0.41	42891.6	8854.71
181223_pKS04_pKS16	181223	pKS04_pKS16	pKS04	pKS16	-0.066	6726.67	4792.96
181223_pKS04_pKS16	181223	pKS04_pKS16	pKS04	pKS16	0.379	11462.2	6876.85
181223_pKS04_pKS16	181223	pKS04_pKS16	pKS04	pKS16	0.46	18413.7	6007.72
181223_pKS04_pKS16	181223	pKS04_pKS16	pKS04	pKS16	0.361	20278.5	5825.32
181223_pKS04_pKS16	181223	pKS04_pKS16	pKS04	pKS16	0.123	7433.62	4410.3
181223_pKS04_pKS16	181223	pKS04_pKS16	pKS04	pKS16	0.876	60387.6	10154.9
181223_pKS04_pKS16	181223	pKS04_pKS16	pKS04	pKS16	0.963	69501.5	31364.9
181223_pKS04_pKS16	181223	pKS04_pKS16	pKS04	pKS16	0.89	30466.2	26119
181223_pKS04_pKS16	181223	pKS04_pKS16	pKS04	pKS16	0.111	7673.36	4656.72
181223_pKS04_pKS16	181223	pKS04_pKS16	pKS04	pKS16	0.183	8855.71	5044.53
181223_pKS04_pKS16	181223	pKS04_pKS16	pKS04	pKS16	0.315	30551.4	9836.49
181223_pKS04_pKS16	181223	pKS04_pKS16	pKS04	pKS16	0.103	11981.7	4910.3
181223_pKS04_pKS16	181223	pKS04_pKS16	pKS04	pKS16	0.099	12536	5461.43
181223_pKS04_pKS16	181223	pKS04_pKS16	pKS04	pKS16	0.666	33958.7	18051.7
181223_pKS04_pKS16	181223	pKS04_pKS16	pKS04	pKS16	0.878	39218.4	9497.69
181223_pKS04_pKS16	181223	pKS04_pKS16	pKS04	pKS16	0.027	11561.2	5135.53
181223_pKS04_pKS16	181223	pKS04_pKS16	pKS04	pKS16	0.724	25444.5	11176.5
181223_pKS04_pKS16	181223	pKS04_pKS16	pKS04	pKS16	0.699	20509.8	6672.74
181223_pKS04_pKS16	181223	pKS04_pKS16	pKS04	pKS16	0.387	12064.3	6726.98
181223_pKS04_pKS16	181223	pKS04_pKS16	pKS04	pKS16	0.074	10731.9	5607.37
181223_pKS04_pKS16	181223	pKS04_pKS16	pKS04	pKS16	0.748	20931.4	7666.08
181223_pKS04_pKS16	181223	pKS04_pKS16	pKS04	pKS16	0.813	47978.9	14222.9
181223_pKS04_pKS16	181223	pKS04_pKS16	pKS04	pKS16	0.178	16111.1	4591.84
181223_pKS04_pKS16	181223	pKS04_pKS16	pKS04	pKS16	0.464	15680.3	6709.94
181223_pKS04_pKS16	181223	pKS04_pKS16	pKS04	pKS16	-0.006	10418.3	4931.92
181223_pKS04_pKS16	181223	pKS04_pKS16	pKS04	pKS16	0.665	27758.8	9731.92
181223_pKS04_pKS16	181223	pKS04_pKS16	pKS04	pKS16	-0.07	11189.4	5202.76
181223_pKS04_pKS16	181223	pKS04_pKS16	pKS04	pKS16	0.311	17149.9	5904.43
181223_pKS04_pKS16	181223	pKS04_pKS16	pKS04	pKS16	0.917	18792	8562.16
181223_pKS04_pKS16	181223	pKS04_pKS16	pKS04	pKS16	0.664	21215.2	6904.8
181223_pKS04_pKS16	181223	pKS04_pKS16	pKS04	pKS16	0.063	12041.5	4714.06
181223_pKS04_pKS16	181223	pKS04_pKS16	pKS04	pKS16	0.754	41765.6	11345
181223_pKS04_pKS16	181223	pKS04_pKS16	pKS04	pKS16	0.125	11308.6	4618.3
181223_pKS04_pKS16	181223	pKS04_pKS16	pKS04	pKS16	0.415	20780.7	6522.05
181223_pKS04_pKS16	181223	pKS04_pKS16	pKS04	pKS16	0.392	27206.2	8543.01
181223_pKS04_pKS16	181223	pKS04_pKS16	pKS04	pKS16	0.785	34890	10993.3
181223_pKS04_pKS16	181223	pKS04_pKS16	pKS04	pKS16	0.955	78527.5	12906.7
181223_pKS04_pKS16	181223	pKS04_pKS16	pKS04	pKS16	0.944	58500	15329.3
181223_pKS04_pKS16	181223	pKS04_pKS16	pKS04	pKS16	0.74	24737.7	7193.05
181223_pKS04_pKS16	181223	pKS04_pKS16	pKS04	pKS16	0.861	33014.9	9004.52
181223_pKS04_pKS16	181223	pKS04_pKS16	pKS04	pKS16	0.573	55764.9	25728.5
181223_pKS04_pKS16	181223	pKS04_pKS16	pKS04	pKS16	0.732	25146.5	7395.39
181223_pKS04_pKS16	181223	pKS04_pKS16	pKS04	pKS16	0.272	33296.7	5896.87
181223_pKS04_pKS16	181223	pKS04_pKS16	pKS04	pKS16	0.369	31175.6	8909.73
181223_pKS04_pKS16	181223	pKS04_pKS16	pKS04	pKS16	0.766	30987.9	7203.57
181223_pKS04_pKS16	181223	pKS04_pKS16	pKS04	pKS16	0.112	17483.6	4918.78
181223_pKS04_pKS16	181223	pKS04_pKS16	pKS04	pKS16	0.462	25258.2	20072.1
181223_pKS04_pKS16	181223	pKS04_pKS16	pKS04	pKS16	-0.102	14146.5	4932.25
181223_pKS04_pKS16	181223	pKS04_pKS16	pKS04	pKS16	0.325	27481.5	6432.21
181223_pKS04_pKS16	181223	pKS04_pKS16	pKS04	pKS16	0.441	16866.2	5589.57
181223_pKS04_pKS16	181223	pKS04_pKS16	pKS04	pKS16	0.917	87282	24864.6
181223_pKS04_pKS16	181223	pKS04_pKS16	pKS04	pKS16	0.491	19778	9859.44
181223_pKS04_pKS16	181223	pKS04_pKS16	pKS04	pKS16	-0.163	8881.38	5009.2
181223_pKS04_pKS16	181223	pKS04_pKS16	pKS04	pKS16	0.79	60810.8	52361
181223_pKS04_pKS16	181223	pKS04_pKS16	pKS04	pKS16	0.816	62892.2	11166.7
181223_pKS04_pKS16	181223	pKS04_pKS16	pKS04	pKS16	0.87	77672.8	29015
181223_pKS04_pKS16	181223	pKS04_pKS16	pKS04	pKS16	0.126	11791.1	5183.49
181223_pKS04_pKS16	181223	pKS04_pKS16	pKS04	pKS16	0.451	26156.2	7218.11
181223_pKS04_pKS16	181223	pKS04_pKS16	pKS04	pKS16	0.407	18706.3	6112.01
181223_pKS04_pKS16	181223	pKS04_pKS16	pKS04	pKS16	0.045	44872.8	7188.54
181223_pKS04_pKS16	181223	pKS04_pKS16	pKS04	pKS16	0.023	9971.72	5123.22
181223_pKS04_pKS16	181223	pKS04_pKS16	pKS04	pKS16	0.882	44307.7	39228.4
181223_pKS04_pKS16	181223	pKS04_pKS16	pKS04	pKS16	0.279	17539.5	5947.23
181223_pKS04_pKS16	181223	pKS04_pKS16	pKS04	pKS16	0.409	15685.5	5714.86
181223_pKS04_pKS16	181223	pKS04_pKS16	pKS04	pKS16	0.326	21861.9	5635.23
181223_pKS04_pKS16	181223	pKS04_pKS16	pKS04	pKS16	0.17	15178.8	5821.11
181223_pKS04_pKS16	181223	pKS04_pKS16	pKS04	pKS16	0.75	29128.5	16069.1
181223_pKS04_pKS16	181223	pKS04_pKS16	pKS04	pKS16	0.77	31573	12942.1
181223_pKS04_pKS16	181223	pKS04_pKS16	pKS04	pKS16	0.912	52664.7	17225
181223_pKS04_pKS16	181223	pKS04_pKS16	pKS04	pKS16	0.565	23207.3	6025.89
181223_pKS04_pKS16	181223	pKS04_pKS16	pKS04	pKS16	-0.104	8479.82	4935.51
181223_pKS04_pKS16	181223	pKS04_pKS16	pKS04	pKS16	0.821	31304.5	11559.7
181223_pKS04_pKS16	181223	pKS04_pKS16	pKS04	pKS16	0.145	12553.6	6228.25
181223_pKS04_pKS16	181223	pKS04_pKS16	pKS04	pKS16	0.386	25135	7039.37
181223_pKS04_pKS16	181223	pKS04_pKS16	pKS04	pKS16	0.025	8034.29	4543.49
181223_pKS04_pKS16	181223	pKS04_pKS16	pKS04	pKS16	0.244	8125.87	5611.79
181223_pKS04_pKS16	181223	pKS04_pKS16	pKS04	pKS16	-0.024	6399.74	4495.72
181223_pKS04_pKS16	181223	pKS04_pKS16	pKS04	pKS16	-0.13	7669.52	4786.07
181223_pKS04_pKS16	181223	pKS04_pKS16	pKS04	pKS16	0.846	51182.5	14673.1
181223_pKS04_pKS16	181223	pKS04_pKS16	pKS04	pKS16	0.859	55427.9	26758.6
181223_pKS04_pKS16	181223	pKS04_pKS16	pKS04	pKS16	0.004	15606.6	9001.38
181223_pKS04_pKS16	181223	pKS04_pKS16	pKS04	pKS16	0.055	11485.3	4951.03
181223_pKS04_pKS16	181223	pKS04_pKS16	pKS04	pKS16	0.572	26489.9	7966.34
181223_pKS04_pKS16	181223	pKS04_pKS16	pKS04	pKS16	0.429	15094.2	7519.86
181223_pKS04_pKS16	181223	pKS04_pKS16	pKS04	pKS16	0.356	16770.7	6432.11
181223_pKS04_pKS16	181223	pKS04_pKS16	pKS04	pKS16	0.266	15087.7	10641.3
181223_pKS04_pKS16	181223	pKS04_pKS16	pKS04	pKS16	0.103	10620.4	5240.95
181223_pKS04_pKS16	181223	pKS04_pKS16	pKS04	pKS16	0.904	59714.2	10023.9
181223_pKS04_pKS16	181223	pKS04_pKS16	pKS04	pKS16	0.802	28266.8	12473.2
181223_pKS04_pKS16	181223	pKS04_pKS16	pKS04	pKS16	0.08	8694.65	4492.12
181223_pKS04_pKS16	181223	pKS04_pKS16	pKS04	pKS16	-0.018	7282.22	4710.25
181223_pKS04_pKS16	181223	pKS04_pKS16	pKS04	pKS16	0.127	4989.69	2593.71
181223_pKS04_pKS16	181223	pKS04_pKS16	pKS04	pKS16	0.023	3512.93	2584.17
181223_pKS04_pKS16	181223	pKS04_pKS16	pKS04	pKS16	0.332	39138.3	6227.52
181223_pKS04_pKS16	181223	pKS04_pKS16	pKS04	pKS16	0.144	18408	5088.19
181223_pKS04_pKS16	181223	pKS04_pKS16	pKS04	pKS16	0.908	54690	16981.1
181223_pKS26_pKS16	181223	pKS26_pKS16	pKS26	pKS16	0.308	33767.5	4478.37
181223_pKS26_pKS16	181223	pKS26_pKS16	pKS26	pKS16	0.385	107437	5745.17
181223_pKS26_pKS16	181223	pKS26_pKS16	pKS26	pKS16	0.701	70454	8487.77
181223_pKS26_pKS16	181223	pKS26_pKS16	pKS26	pKS16	0.873	112691	16386.9
181223_pKS26_pKS16	181223	pKS26_pKS16	pKS26	pKS16	0.152	71917	5058.28
181223_pKS26_pKS16	181223	pKS26_pKS16	pKS26	pKS16	0.204	15218.3	4467.76
181223_pKS26_pKS16	181223	pKS26_pKS16	pKS26	pKS16	0.276	71576.5	4697.08
181223_pKS26_pKS16	181223	pKS26_pKS16	pKS26	pKS16	0.694	46580.3	4953.38
181223_pKS26_pKS16	181223	pKS26_pKS16	pKS26	pKS16	0.246	33006.8	4758.48
181223_pKS26_pKS16	181223	pKS26_pKS16	pKS26	pKS16	0.79	47554.9	7172.66
181223_pKS26_pKS16	181223	pKS26_pKS16	pKS26	pKS16	0.237	23735	4596.66
181223_pKS26_pKS16	181223	pKS26_pKS16	pKS26	pKS16	0.17	14993.8	5059.23
181223_pKS26_pKS16	181223	pKS26_pKS16	pKS26	pKS16	0.186	16501.8	4534.86
181223_pKS26_pKS16	181223	pKS26_pKS16	pKS26	pKS16	0.21	18114.4	4497.79
181223_pKS26_pKS16	181223	pKS26_pKS16	pKS26	pKS16	0.33	16164.9	4513.49
181223_pKS26_pKS16	181223	pKS26_pKS16	pKS26	pKS16	0.169	11055.2	4509.16
181223_pKS26_pKS16	181223	pKS26_pKS16	pKS26	pKS16	0.858	76082.8	8859.19
181223_pKS26_pKS16	181223	pKS26_pKS16	pKS26	pKS16	0.333	46064.9	4483.77
181223_pKS26_pKS16	181223	pKS26_pKS16	pKS26	pKS16	0.163	70303.2	4852.44
181223_pKS26_pKS16	181223	pKS26_pKS16	pKS26	pKS16	0.192	44527.2	4846.92
181223_pKS26_pKS16	181223	pKS26_pKS16	pKS26	pKS16	0.219	16850.4	4511.39
181223_pKS26_pKS16	181223	pKS26_pKS16	pKS26	pKS16	0.358	46560.9	4652.81
181223_pKS26_pKS16	181223	pKS26_pKS16	pKS26	pKS16	0.956	99729.5	10820.9
181223_pKS26_pKS16	181223	pKS26_pKS16	pKS26	pKS16	0.259	30353.7	4914.69
181223_pKS26_pKS16	181223	pKS26_pKS16	pKS26	pKS16	0.74	104053	9784.54
181223_pKS26_pKS16	181223	pKS26_pKS16	pKS26	pKS16	0.661	77877.1	6486.11
181223_pKS26_pKS16	181223	pKS26_pKS16	pKS26	pKS16	0.591	73813	5508.17
181223_pKS26_pKS16	181223	pKS26_pKS16	pKS26	pKS16	0.141	89540.3	5191.78
181223_pKS26_pKS16	181223	pKS26_pKS16	pKS26	pKS16	0.867	103147	27848.1
181223_pKS26_pKS16	181223	pKS26_pKS16	pKS26	pKS16	0.144	48279	4644.13
181223_pKS26_pKS16	181223	pKS26_pKS16	pKS26	pKS16	0.193	58097.4	4654.86
181223_pKS26_pKS16	181223	pKS26_pKS16	pKS26	pKS16	0.688	124483	16902
181223_pKS26_pKS16	181223	pKS26_pKS16	pKS26	pKS16	0.349	116118	4763.66
181223_pKS26_pKS16	181223	pKS26_pKS16	pKS26	pKS16	0.306	42961.9	4556.17
181223_pKS26_pKS16	181223	pKS26_pKS16	pKS26	pKS16	0.674	48798.5	5539.81
181223_pKS26_pKS16	181223	pKS26_pKS16	pKS26	pKS16	0.903	67881.5	7927.95
181223_pKS26_pKS16	181223	pKS26_pKS16	pKS26	pKS16	0.827	99595.4	8616.21
181223_pKS26_pKS16	181223	pKS26_pKS16	pKS26	pKS16	0.156	10906.8	4587.57
181223_pKS26_pKS16	181223	pKS26_pKS16	pKS26	pKS16	0.188	121055	5116.18
181223_pKS26_pKS16	181223	pKS26_pKS16	pKS26	pKS16	0.153	55352.6	4752.87
181223_pKS26_pKS16	181223	pKS26_pKS16	pKS26	pKS16	0.951	83342.2	15565.7
181223_pKS26_pKS16	181223	pKS26_pKS16	pKS26	pKS16	0.715	72225.1	8102.82
181223_pKS26_pKS16	181223	pKS26_pKS16	pKS26	pKS16	0.812	102440	9514.95
181223_pKS26_pKS16	181223	pKS26_pKS16	pKS26	pKS16	0.226	47443.3	5089.65
181223_pKS26_pKS16	181223	pKS26_pKS16	pKS26	pKS16	0.179	51397	4733.54
181223_pKS26_pKS16	181223	pKS26_pKS16	pKS26	pKS16	0.21	17379.1	4567.09
181223_pKS26_pKS16	181223	pKS26_pKS16	pKS26	pKS16	0.448	49285.7	4952.16
181223_pKS26_pKS16	181223	pKS26_pKS16	pKS26	pKS16	0.223	15054.3	4419.84
181223_pKS26_pKS16	181223	pKS26_pKS16	pKS26	pKS16	0.262	7803.91	2453.35
181223_pKS26_pKS16	181223	pKS26_pKS16	pKS26	pKS16	0.223	54220.3	4751.8
181223_pKS26_pKS16	181223	pKS26_pKS16	pKS26	pKS16	0.288	47040.7	4596.48
181223_pKS26_pKS16	181223	pKS26_pKS16	pKS26	pKS16	0.32	58798.3	5531.76
181223_pKS26_pKS16	181223	pKS26_pKS16	pKS26	pKS16	0.244	54411.3	4790.31
181223_pKS26_pKS16	181223	pKS26_pKS16	pKS26	pKS16	0.206	55042.7	4890.94
181223_pKS26_pKS16	181223	pKS26_pKS16	pKS26	pKS16	0.336	78088.2	4690.04
181223_pKS26_pKS16	181223	pKS26_pKS16	pKS26	pKS16	0.684	42783.8	5589.32
181223_pKS26_pKS16	181223	pKS26_pKS16	pKS26	pKS16	0.378	18112.3	4653.97
181223_pKS26_pKS16	181223	pKS26_pKS16	pKS26	pKS16	0.319	81200.5	5161.78
181223_pKS26_pKS16	181223	pKS26_pKS16	pKS26	pKS16	0.293	15088.4	4494.41
181223_pKS26_pKS16	181223	pKS26_pKS16	pKS26	pKS16	0.242	11240.3	4464.04
181223_pKS26_pKS16	181223	pKS26_pKS16	pKS26	pKS16	0.664	75082.7	11795.1
181223_pKS26_pKS16	181223	pKS26_pKS16	pKS26	pKS16	0.111	11864.1	4507.15
181223_pKS26_pKS16	181223	pKS26_pKS16	pKS26	pKS16	0.145	17728.3	4516.94
181223_pKS26_pKS16	181223	pKS26_pKS16	pKS26	pKS16	0.539	30108.2	6493.06
181223_pKS26_pKS16	181223	pKS26_pKS16	pKS26	pKS16	0.166	14166.8	4559.59
181223_pKS26_pKS16	181223	pKS26_pKS16	pKS26	pKS16	0.549	64047.1	5678.13
181223_pKS26_pKS16	181223	pKS26_pKS16	pKS26	pKS16	0.259	38247.7	4572.39
181223_pKS26_pKS16	181223	pKS26_pKS16	pKS26	pKS16	0.733	55102.2	6989.49
181223_pKS26_pKS16	181223	pKS26_pKS16	pKS26	pKS16	0.182	61516.7	4680.07
181223_pKS26_pKS16	181223	pKS26_pKS16	pKS26	pKS16	0.66	81031.7	12022.2
181223_pKS26_pKS16	181223	pKS26_pKS16	pKS26	pKS16	0.145	16962	4583.95
181223_pKS26_pKS16	181223	pKS26_pKS16	pKS26	pKS16	0.315	14349.2	3476.81
181223_pKS26_pKS16	181223	pKS26_pKS16	pKS26	pKS16	0.798	73141.1	11516.3
181223_pKS26_pKS16	181223	pKS26_pKS16	pKS26	pKS16	0.507	80384.9	5625.02
181223_pKS26_pKS16	181223	pKS26_pKS16	pKS26	pKS16	0.141	18395.4	4545.72
181223_pKS26_pKS16	181223	pKS26_pKS16	pKS26	pKS16	0.547	41325.6	5094.35
181223_pKS26_pKS16	181223	pKS26_pKS16	pKS26	pKS16	0.437	18567.1	5095.54
181223_pKS26_pKS16	181223	pKS26_pKS16	pKS26	pKS16	0.803	133781	24781.3
181223_pKS26_pKS16	181223	pKS26_pKS16	pKS26	pKS16	0.386	81166.9	5134.44
181223_pKS26_pKS16	181223	pKS26_pKS16	pKS26	pKS16	0.632	86691.5	11864
181223_pKS26_pKS16	181223	pKS26_pKS16	pKS26	pKS16	0.065	9515.95	4587.7
181223_pKS26_pKS16	181223	pKS26_pKS16	pKS26	pKS16	0.519	46277.8	5346.41
181223_pKS26_pKS16	181223	pKS26_pKS16	pKS26	pKS16	0.481	48004.4	5708.55
181223_pKS26_pKS16	181223	pKS26_pKS16	pKS26	pKS16	0.747	123223	23561.8
181223_pKS26_pKS16	181223	pKS26_pKS16	pKS26	pKS16	0.671	56920.3	5481.68
181223_pKS26_pKS16	181223	pKS26_pKS16	pKS26	pKS16	0.833	63662.6	10631.9
181223_pKS26_pKS16	181223	pKS26_pKS16	pKS26	pKS16	0.694	60779.7	9473.94
181223_pKS26_pKS16	181223	pKS26_pKS16	pKS26	pKS16	0.182	12532.1	4520.96
181223_pKS26_pKS16	181223	pKS26_pKS16	pKS26	pKS16	0.109	43855.3	4713.94
181223_pKS26_pKS16	181223	pKS26_pKS16	pKS26	pKS16	0.226	17738.9	4436.39
181223_pKS26_pKS16	181223	pKS26_pKS16	pKS26	pKS16	0.619	55436	7679.19
181223_pKS26_pKS16	181223	pKS26_pKS16	pKS26	pKS16	0.177	32082.5	4624.43
181223_pKS26_pKS16	181223	pKS26_pKS16	pKS26	pKS16	0.25	32750.3	4706.99
181223_pKS26_pKS16	181223	pKS26_pKS16	pKS26	pKS16	0.791	59866.5	6141.98
181223_pKS26_pKS16	181223	pKS26_pKS16	pKS26	pKS16	0.286	15728.4	4412.4
181223_pKS26_pKS16	181223	pKS26_pKS16	pKS26	pKS16	0.845	52661.7	5787.3
181223_pKS26_pKS16	181223	pKS26_pKS16	pKS26	pKS16	0.588	51860.4	5916.2
181223_pKS26_pKS16	181223	pKS26_pKS16	pKS26	pKS16	0.207	17150.9	4490.26
181223_pKS26_pKS16	181223	pKS26_pKS16	pKS26	pKS16	0.15	16080.4	4515.75
181223_pKS26_pKS16	181223	pKS26_pKS16	pKS26	pKS16	0.905	62413.8	10577.1
181223_pKS26_pKS16	181223	pKS26_pKS16	pKS26	pKS16	0.509	77690	5698.74
181223_pKS26_pKS16	181223	pKS26_pKS16	pKS26	pKS16	0.384	76504.6	4838.54
181223_pKS26_pKS16	181223	pKS26_pKS16	pKS26	pKS16	0.273	38637.7	5144.92
181223_pKS26_pKS16	181223	pKS26_pKS16	pKS26	pKS16	0.657	66648.8	5913.36
181223_pKS26_pKS16	181223	pKS26_pKS16	pKS26	pKS16	0.095	35139.6	5314.64
181223_pKS26_pKS16	181223	pKS26_pKS16	pKS26	pKS16	0.128	10850.5	4450.87
181223_pKS26_pKS16	181223	pKS26_pKS16	pKS26	pKS16	0.317	161095	10606.1
181223_pKS26_pKS16	181223	pKS26_pKS16	pKS26	pKS16	0.385	34757	4616.87
181223_pKS26_pKS16	181223	pKS26_pKS16	pKS26	pKS16	0.252	63056.9	4950.66
181223_pKS26_pKS16	181223	pKS26_pKS16	pKS26	pKS16	0.539	40543	5443.05
181223_pKS26_pKS16	181223	pKS26_pKS16	pKS26	pKS16	0.814	55829.5	5795.16
181223_pKS26_pKS16	181223	pKS26_pKS16	pKS26	pKS16	0.18	9740.67	4403.56
181223_pKS26_pKS16	181223	pKS26_pKS16	pKS26	pKS16	0.203	17560.2	4592.66
181223_pKS26_pKS16	181223	pKS26_pKS16	pKS26	pKS16	0.446	99515.8	5248.27
181223_pKS26_pKS16	181223	pKS26_pKS16	pKS26	pKS16	0.566	54570.5	5437.84
181223_pKS26_pKS16	181223	pKS26_pKS16	pKS26	pKS16	0.919	67858.6	15991
181223_pKS26_pKS16	181223	pKS26_pKS16	pKS26	pKS16	0.816	109248	9306.6
181223_pKS26_pKS16	181223	pKS26_pKS16	pKS26	pKS16	0.283	45784.4	4555.96
181223_pKS26_pKS16	181223	pKS26_pKS16	pKS26	pKS16	0.749	78631.7	9527.93
181223_pKS26_pKS16	181223	pKS26_pKS16	pKS26	pKS16	0.465	79838.1	5045.94
181223_pKS26_pKS16	181223	pKS26_pKS16	pKS26	pKS16	0.215	38438.7	4667.08
181223_pKS26_pKS16	181223	pKS26_pKS16	pKS26	pKS16	0.228	14723.5	4406.18
181223_pKS26_pKS16	181223	pKS26_pKS16	pKS26	pKS16	0.112	12474.7	4516.2
181223_pKS26_pKS16	181223	pKS26_pKS16	pKS26	pKS16	0.676	32719.6	5536.98
181223_pKS26_pKS16	181223	pKS26_pKS16	pKS26	pKS16	0.899	63263.1	7621.6
181223_pKS26_pKS16	181223	pKS26_pKS16	pKS26	pKS16	0.288	78596.6	5508.17
181223_pKS26_pKS16	181223	pKS26_pKS16	pKS26	pKS16	0.755	60914.4	6048.17
181223_pKS26_pKS16	181223	pKS26_pKS16	pKS26	pKS16	0.192	13267.6	4545.26
181223_pKS26_pKS16	181223	pKS26_pKS16	pKS26	pKS16	0.924	86754.2	18104.1
181223_pKS26_pKS16	181223	pKS26_pKS16	pKS26	pKS16	0.724	115175	6733.38
181223_pKS26_pKS16	181223	pKS26_pKS16	pKS26	pKS16	0.358	54960.9	4719.49
181223_pKS26_pKS16	181223	pKS26_pKS16	pKS26	pKS16	0.389	44723.8	5092.03
181223_pKS26_pKS16	181223	pKS26_pKS16	pKS26	pKS16	0.208	29939.6	4503.01
181223_pKS26_pKS16	181223	pKS26_pKS16	pKS26	pKS16	0.233	27268.4	4497.52
181223_pKS26_pKS16	181223	pKS26_pKS16	pKS26	pKS16	0.319	42375.4	5286.59
181223_pKS26_pKS16	181223	pKS26_pKS16	pKS26	pKS16	0.358	67094.6	5098.01
181223_pKS26_pKS16	181223	pKS26_pKS16	pKS26	pKS16	0.486	87546.2	4829.3
181223_pKS26_pKS16	181223	pKS26_pKS16	pKS26	pKS16	0.771	103555	17410.3
181223_pKS26_pKS16	181223	pKS26_pKS16	pKS26	pKS16	0.399	36251.7	4629.86
181223_pKS26_pKS16	181223	pKS26_pKS16	pKS26	pKS16	0.765	99920.7	6890.99
181223_pKS26_pKS16	181223	pKS26_pKS16	pKS26	pKS16	0.466	33815.2	5981.07
181223_pKS26_pKS16	181223	pKS26_pKS16	pKS26	pKS16	0.361	45641.1	4717.99
181223_pKS26_pKS16	181223	pKS26_pKS16	pKS26	pKS16	0.548	62264.5	5175.99
181223_pKS26_pKS16	181223	pKS26_pKS16	pKS26	pKS16	0.071	69962.6	4923.62
181223_pKS26_pKS16	181223	pKS26_pKS16	pKS26	pKS16	0.308	22244.4	4611.05
181223_pKS26_pKS16	181223	pKS26_pKS16	pKS26	pKS16	0.12	19948.9	4534.62
181223_pKS26_pKS16	181223	pKS26_pKS16	pKS26	pKS16	0.342	17230.7	4505.87
181223_pKS26_pKS16	181223	pKS26_pKS16	pKS26	pKS16	0.252	21618.2	4521.94
181223_pKS26_pKS16	181223	pKS26_pKS16	pKS26	pKS16	0.782	107434	15546
181223_pKS26_pKS16	181223	pKS26_pKS16	pKS26	pKS16	0.886	94102.5	11180.6
181223_pKS26_pKS16	181223	pKS26_pKS16	pKS26	pKS16	0.308	40038.2	4495.9
181223_pKS26_pKS16	181223	pKS26_pKS16	pKS26	pKS16	0.759	61111.9	7576.36
181223_pKS26_pKS16	181223	pKS26_pKS16	pKS26	pKS16	0.675	53645.4	5540.94
181223_pKS26_pKS16	181223	pKS26_pKS16	pKS26	pKS16	0.856	113823	10542.3
181223_pKS26_pKS16	181223	pKS26_pKS16	pKS26	pKS16	0.461	69364	6232.19
181223_pKS26_pKS16	181223	pKS26_pKS16	pKS26	pKS16	0.361	30763.7	4552.48
181223_pKS26_pKS16	181223	pKS26_pKS16	pKS26	pKS16	0.881	99557.7	11355.5
181223_pKS26_pKS16	181223	pKS26_pKS16	pKS26	pKS16	0.138	26132.2	4773.72
181223_pKS26_pKS16	181223	pKS26_pKS16	pKS26	pKS16	0.048	20114.5	4554.16
181223_pKS26_pKS16	181223	pKS26_pKS16	pKS26	pKS16	0.309	43471.5	4642.75
181223_pKS26_pKS16	181223	pKS26_pKS16	pKS26	pKS16	0.258	19049.7	4670.19
181223_pKS26_pKS16	181223	pKS26_pKS16	pKS26	pKS16	0.122	36819.9	4783.6
181223_pKS26_pKS16	181223	pKS26_pKS16	pKS26	pKS16	0.851	85155.7	7673.91
181223_pKS26_pKS16	181223	pKS26_pKS16	pKS26	pKS16	0.285	41126.7	5037.95
181223_pKS26_pKS16	181223	pKS26_pKS16	pKS26	pKS16	0.945	121717	21343.4
181223_pKS26_pKS16	181223	pKS26_pKS16	pKS26	pKS16	0.748	79741.5	7825.61
181223_pKS26_pKS16	181223	pKS26_pKS16	pKS26	pKS16	0.189	19324.6	4543.22
181223_pKS26_pKS16	181223	pKS26_pKS16	pKS26	pKS16	0.206	46290.1	4610.19
181223_pKS26_pKS16	181223	pKS26_pKS16	pKS26	pKS16	0.252	15207.4	4491.66
181223_pKS26_pKS16	181223	pKS26_pKS16	pKS26	pKS16	0.341	104882	5012.49
181223_pKS26_pKS16	181223	pKS26_pKS16	pKS26	pKS16	0.127	12152.1	4592.42
181223_pKS26_pKS16	181223	pKS26_pKS16	pKS26	pKS16	0.093	11528.8	4489.84
181223_pKS26_pKS16	181223	pKS26_pKS16	pKS26	pKS16	0.124	9557.05	4474.59
181223_pKS26_pKS16	181223	pKS26_pKS16	pKS26	pKS16	0.249	34652.2	4518.4
181223_pKS26_pKS16	181223	pKS26_pKS16	pKS26	pKS16	0.443	46194.6	5460.7
181223_pKS26_pKS16	181223	pKS26_pKS16	pKS26	pKS16	0.374	65757.2	4617.39
181223_pKS26_pKS16	181223	pKS26_pKS16	pKS26	pKS16	0.725	79881.3	9946.08
181223_pKS26_pKS16	181223	pKS26_pKS16	pKS26	pKS16	0.313	50716.8	5092.49
181223_pKS26_pKS16	181223	pKS26_pKS16	pKS26	pKS16	0.085	7325.85	4432.76
181223_pKS26_pKS16	181223	pKS26_pKS16	pKS26	pKS16	0.372	30221	4549.28
181223_pKS26_pKS16	181223	pKS26_pKS16	pKS26	pKS16	0.155	28697.2	4676.96
181223_pKS26_pKS16	181223	pKS26_pKS16	pKS26	pKS16	0.516	68985.9	4939.26
181223_pKS26_pKS16	181223	pKS26_pKS16	pKS26	pKS16	0.414	44366.5	5173.06
181223_pKS26_pKS16	181223	pKS26_pKS16	pKS26	pKS16	0.257	17215.8	4536.2
181223_pKS26_pKS16	181223	pKS26_pKS16	pKS26	pKS16	0.711	93172	5747.88
181223_pKS26_pKS16	181223	pKS26_pKS16	pKS26	pKS16	0.727	39775.6	5891.23
181223_pKS26_pKS16	181223	pKS26_pKS16	pKS26	pKS16	0.01	10636.2	4591.41
181223_pKS26_pKS16	181223	pKS26_pKS16	pKS26	pKS16	0.712	78519.5	5889.8
181223_pKS26_pKS16	181223	pKS26_pKS16	pKS26	pKS16	0.122	26684.3	4799.03
181223_pKS26_pKS16	181223	pKS26_pKS16	pKS26	pKS16	0.179	29188	4492.18
181223_pKS26_pKS16	181223	pKS26_pKS16	pKS26	pKS16	0.351	74265.6	4805.37
181223_pKS26_pKS16	181223	pKS26_pKS16	pKS26	pKS16	0.633	74245	5854.28
181223_pKS26_pKS16	181223	pKS26_pKS16	pKS26	pKS16	0.664	103730	6452.36
181223_pKS26_pKS16	181223	pKS26_pKS16	pKS26	pKS16	0.226	22894.9	4490.57
181223_pKS26_pKS16	181223	pKS26_pKS16	pKS26	pKS16	0.38	100596	5485.43
181223_pKS26_pKS16	181223	pKS26_pKS16	pKS26	pKS16	0.818	80955.5	6962.55
181223_pKS26_pKS16	181223	pKS26_pKS16	pKS26	pKS16	0.349	26138.7	4774.27
181223_pKS26_pKS16	181223	pKS26_pKS16	pKS26	pKS16	0.066	7579.5	4437.15
181223_pKS26_pKS16	181223	pKS26_pKS16	pKS26	pKS16	0.112	38332.7	5066.48
181223_pKS26_pKS16	181223	pKS26_pKS16	pKS26	pKS16	0.256	48557.8	4566.93
181223_pKS26_pKS16	181223	pKS26_pKS16	pKS26	pKS16	0.907	80069.3	10703.3
181223_pKS26_pKS16	181223	pKS26_pKS16	pKS26	pKS16	0.484	75777.2	6418.03
181223_pKS26_pKS16	181223	pKS26_pKS16	pKS26	pKS16	0.889	76484.8	8474.15
181223_pKS27_pKS16	181223	pKS27_pKS16	pKS27	pKS16	0.298	68004.2	4707.23
181223_pKS27_pKS16	181223	pKS27_pKS16	pKS27	pKS16	0.21	34132.4	4568.67
181223_pKS27_pKS16	181223	pKS27_pKS16	pKS27	pKS16	0.464	41105.3	4807.62
181223_pKS27_pKS16	181223	pKS27_pKS16	pKS27	pKS16	0.294	30345.1	4617.27
181223_pKS27_pKS16	181223	pKS27_pKS16	pKS27	pKS16	0.815	68515.6	21032.3
181223_pKS27_pKS16	181223	pKS27_pKS16	pKS27	pKS16	0.199	35809.9	4930.45
181223_pKS27_pKS16	181223	pKS27_pKS16	pKS27	pKS16	0.524	59809.7	6075.21
181223_pKS27_pKS16	181223	pKS27_pKS16	pKS27	pKS16	0.297	25207.4	8077.49
181223_pKS27_pKS16	181223	pKS27_pKS16	pKS27	pKS16	0.74	50739.9	7334.97
181223_pKS27_pKS16	181223	pKS27_pKS16	pKS27	pKS16	0.212	11898.8	4438.92
181223_pKS27_pKS16	181223	pKS27_pKS16	pKS27	pKS16	0.297	47765.5	5334.24
181223_pKS27_pKS16	181223	pKS27_pKS16	pKS27	pKS16	0.42	49076.2	4982.46
181223_pKS27_pKS16	181223	pKS27_pKS16	pKS27	pKS16	0.337	48388.3	5882.94
181223_pKS27_pKS16	181223	pKS27_pKS16	pKS27	pKS16	0.851	113016	35210.8
181223_pKS27_pKS16	181223	pKS27_pKS16	pKS27	pKS16	0.321	30517	4677.26
181223_pKS27_pKS16	181223	pKS27_pKS16	pKS27	pKS16	0.088	28469.5	4846.83
181223_pKS27_pKS16	181223	pKS27_pKS16	pKS27	pKS16	0.864	132628	41142.4
181223_pKS27_pKS16	181223	pKS27_pKS16	pKS27	pKS16	0.487	33292.5	5093.74
181223_pKS27_pKS16	181223	pKS27_pKS16	pKS27	pKS16	0.173	15125.8	4772.72
181223_pKS27_pKS16	181223	pKS27_pKS16	pKS27	pKS16	0.9	52579.7	10505.3
181223_pKS27_pKS16	181223	pKS27_pKS16	pKS27	pKS16	0.196	34592.8	4687.48
181223_pKS27_pKS16	181223	pKS27_pKS16	pKS27	pKS16	0.342	154041	20609.9
181223_pKS27_pKS16	181223	pKS27_pKS16	pKS27	pKS16	0.317	58110.8	4941.21
181223_pKS27_pKS16	181223	pKS27_pKS16	pKS27	pKS16	0.194	12113.3	4491.33
181223_pKS27_pKS16	181223	pKS27_pKS16	pKS27	pKS16	0.627	48802.9	5792.27
181223_pKS27_pKS16	181223	pKS27_pKS16	pKS27	pKS16	0.153	10350.5	4466.57
181223_pKS27_pKS16	181223	pKS27_pKS16	pKS27	pKS16	0.395	49980.8	4657.14
181223_pKS27_pKS16	181223	pKS27_pKS16	pKS27	pKS16	0.308	24078.1	4611.41
181223_pKS27_pKS16	181223	pKS27_pKS16	pKS27	pKS16	0.325	56576.1	5069.77
181223_pKS27_pKS16	181223	pKS27_pKS16	pKS27	pKS16	0.283	22765.6	4444.87
181223_pKS27_pKS16	181223	pKS27_pKS16	pKS27	pKS16	0.322	48311.6	4755.77
181223_pKS27_pKS16	181223	pKS27_pKS16	pKS27	pKS16	0.608	72731.7	5379.18
181223_pKS27_pKS16	181223	pKS27_pKS16	pKS27	pKS16	0.234	28994	4548.95
181223_pKS27_pKS16	181223	pKS27_pKS16	pKS27	pKS16	0.231	45796.6	4913.62
181223_pKS27_pKS16	181223	pKS27_pKS16	pKS27	pKS16	0.321	57326.7	5573.38
181223_pKS27_pKS16	181223	pKS27_pKS16	pKS27	pKS16	0.293	65239.5	4753.78
181223_pKS27_pKS16	181223	pKS27_pKS16	pKS27	pKS16	0.273	60938.9	4976.06
181223_pKS27_pKS16	181223	pKS27_pKS16	pKS27	pKS16	0.855	86450.9	7282.5
181223_pKS27_pKS16	181223	pKS27_pKS16	pKS27	pKS16	0.24	25472.5	4550.75
181223_pKS27_pKS16	181223	pKS27_pKS16	pKS27	pKS16	0.273	38974.5	4740.83
181223_pKS27_pKS16	181223	pKS27_pKS16	pKS27	pKS16	0.274	12951.1	4476.76
181223_pKS27_pKS16	181223	pKS27_pKS16	pKS27	pKS16	0.052	6680.82	4423.04
181223_pKS27_pKS16	181223	pKS27_pKS16	pKS27	pKS16	0.613	58027.4	5917.23
181223_pKS27_pKS16	181223	pKS27_pKS16	pKS27	pKS16	0.872	62347.3	8969.03
181223_pKS27_pKS16	181223	pKS27_pKS16	pKS27	pKS16	0.139	16426.5	4535.81
181223_pKS27_pKS16	181223	pKS27_pKS16	pKS27	pKS16	0.397	39434.8	4649.16
181223_pKS27_pKS16	181223	pKS27_pKS16	pKS27	pKS16	0.638	146123	8880.99
181223_pKS27_pKS16	181223	pKS27_pKS16	pKS27	pKS16	0.072	15578.2	4713.12
181223_pKS27_pKS16	181223	pKS27_pKS16	pKS27	pKS16	0.839	131564	9997.82
181223_pKS27_pKS16	181223	pKS27_pKS16	pKS27	pKS16	0.377	52940.7	5063.34
181223_pKS27_pKS16	181223	pKS27_pKS16	pKS27	pKS16	0.61	79342.2	6206.12
181223_pKS27_pKS16	181223	pKS27_pKS16	pKS27	pKS16	0.287	71149.9	4694.98
181223_pKS27_pKS16	181223	pKS27_pKS16	pKS27	pKS16	0.418	26833.9	4907.53
181223_pKS27_pKS16	181223	pKS27_pKS16	pKS27	pKS16	0.854	66858.8	16161.7
181223_pKS27_pKS16	181223	pKS27_pKS16	pKS27	pKS16	0.348	16782.1	5993.78
181223_pKS27_pKS16	181223	pKS27_pKS16	pKS27	pKS16	0.796	51035.9	5834.77
181223_pKS27_pKS16	181223	pKS27_pKS16	pKS27	pKS16	0.199	16369.6	4567.45
181223_pKS27_pKS16	181223	pKS27_pKS16	pKS27	pKS16	0.669	52062.7	5452.56
181223_pKS27_pKS16	181223	pKS27_pKS16	pKS27	pKS16	0.156	28059.5	4814.12
181223_pKS27_pKS16	181223	pKS27_pKS16	pKS27	pKS16	0.166	20165.9	5020.45
181223_pKS27_pKS16	181223	pKS27_pKS16	pKS27	pKS16	0.29	16402.7	5276.14
181223_pKS27_pKS16	181223	pKS27_pKS16	pKS27	pKS16	0.378	42115.7	5049.04
181223_pKS27_pKS16	181223	pKS27_pKS16	pKS27	pKS16	0.605	92638	6261.18
181223_pKS27_pKS16	181223	pKS27_pKS16	pKS27	pKS16	0.693	48982	4970.54
181223_pKS27_pKS16	181223	pKS27_pKS16	pKS27	pKS16	0.273	40172.5	4910.42
181223_pKS27_pKS16	181223	pKS27_pKS16	pKS27	pKS16	0.225	71721.4	4709.34
181223_pKS27_pKS16	181223	pKS27_pKS16	pKS27	pKS16	0.208	16543.1	4555.53
181223_pKS27_pKS16	181223	pKS27_pKS16	pKS27	pKS16	0.664	48371.7	6176.49
181223_pKS27_pKS16	181223	pKS27_pKS16	pKS27	pKS16	0.896	104438	8947.75
181223_pKS27_pKS16	181223	pKS27_pKS16	pKS27	pKS16	0.134	6157.16	4478.4
181223_pKS27_pKS16	181223	pKS27_pKS16	pKS27	pKS16	0.92	46222.4	10471.5
181223_pKS27_pKS16	181223	pKS27_pKS16	pKS27	pKS16	0.099	6748.53	4508.07
181223_pKS27_pKS16	181223	pKS27_pKS16	pKS27	pKS16	0.245	37059	4694.64
181223_pKS27_pKS16	181223	pKS27_pKS16	pKS27	pKS16	0.694	63574.5	6503.76
181223_pKS27_pKS16	181223	pKS27_pKS16	pKS27	pKS16	0.65	51798	6940.08
181223_pKS27_pKS16	181223	pKS27_pKS16	pKS27	pKS16	0.219	19829.9	4543.8
181223_pKS27_pKS16	181223	pKS27_pKS16	pKS27	pKS16	0.231	16365.5	4618.43
181223_pKS27_pKS16	181223	pKS27_pKS16	pKS27	pKS16	0.538	40524.8	5243.18
181223_pKS27_pKS16	181223	pKS27_pKS16	pKS27	pKS16	0.202	50817	5425.82
181223_pKS27_pKS16	181223	pKS27_pKS16	pKS27	pKS16	0.14	12714.3	4600.56
181223_pKS27_pKS16	181223	pKS27_pKS16	pKS27	pKS16	-0.007	22450.6	5014.26
181223_pKS27_pKS16	181223	pKS27_pKS16	pKS27	pKS16	0.314	74819.9	4991.88
181223_pKS27_pKS16	181223	pKS27_pKS16	pKS27	pKS16	0.607	71508.2	5443.29
181223_pKS27_pKS16	181223	pKS27_pKS16	pKS27	pKS16	0.629	60333.7	5893.42
181223_pKS27_pKS16	181223	pKS27_pKS16	pKS27	pKS16	0.705	101239	6700.39
181223_pKS27_pKS16	181223	pKS27_pKS16	pKS27	pKS16	0.924	83903.5	15960.5
181223_pKS27_pKS16	181223	pKS27_pKS16	pKS27	pKS16	0.103	22720.5	4624.34
181223_pKS27_pKS16	181223	pKS27_pKS16	pKS27	pKS16	0.253	17919.1	4530.35
181223_pKS27_pKS16	181223	pKS27_pKS16	pKS27	pKS16	0.293	41687.6	4986.4
181223_pKS27_pKS16	181223	pKS27_pKS16	pKS27	pKS16	0.71	46515.4	5642.19
181223_pKS27_pKS16	181223	pKS27_pKS16	pKS27	pKS16	0.901	53421.4	8783.28
181223_pKS27_pKS16	181223	pKS27_pKS16	pKS27	pKS16	0.766	78101.7	7283.35
181223_pKS27_pKS16	181223	pKS27_pKS16	pKS27	pKS16	0.624	24435.7	5384.97
181223_pKS27_pKS16	181223	pKS27_pKS16	pKS27	pKS16	0.279	14728.2	4519.04
181223_pKS27_pKS16	181223	pKS27_pKS16	pKS27	pKS16	0.278	48181.9	4875.3
181223_pKS27_pKS16	181223	pKS27_pKS16	pKS27	pKS16	0.116	73292.7	4891.73
181223_pKS27_pKS16	181223	pKS27_pKS16	pKS27	pKS16	0.229	34795.7	4531.75
181223_pKS27_pKS16	181223	pKS27_pKS16	pKS27	pKS16	0.83	96655.9	12209.3
181223_pKS27_pKS16	181223	pKS27_pKS16	pKS27	pKS16	0.246	16491.4	4494.83
181223_pKS27_pKS16	181223	pKS27_pKS16	pKS27	pKS16	0.904	80909.3	10606.7
181223_pKS27_pKS16	181223	pKS27_pKS16	pKS27	pKS16	0.77	136408	17743.9
181223_pKS27_pKS16	181223	pKS27_pKS16	pKS27	pKS16	0.418	13722.5	4547.45
181223_pKS27_pKS16	181223	pKS27_pKS16	pKS27	pKS16	0.929	81402.1	10580.7
181223_pKS27_pKS16	181223	pKS27_pKS16	pKS27	pKS16	0.454	61816.7	5986.38
181223_pKS27_pKS16	181223	pKS27_pKS16	pKS27	pKS16	0.142	14231.9	4589.22
181223_pKS27_pKS16	181223	pKS27_pKS16	pKS27	pKS16	0.864	41162.2	8301.68
181223_pKS27_pKS16	181223	pKS27_pKS16	pKS27	pKS16	0.641	37947.1	5696.3
181223_pKS27_pKS16	181223	pKS27_pKS16	pKS27	pKS16	0.559	79911.5	5468.32
181223_pKS27_pKS16	181223	pKS27_pKS16	pKS27	pKS16	0.492	53407.7	5546.27
181223_pKS27_pKS16	181223	pKS27_pKS16	pKS27	pKS16	0.489	58893.2	5292.42
181223_pKS27_pKS16	181223	pKS27_pKS16	pKS27	pKS16	0.595	70713.9	6037.84
181223_pKS27_pKS16	181223	pKS27_pKS16	pKS27	pKS16	0.551	51490.2	5888.97
181223_pKS27_pKS16	181223	pKS27_pKS16	pKS27	pKS16	0.774	34787.3	6175.39
181223_pKS27_pKS16	181223	pKS27_pKS16	pKS27	pKS16	0.359	27969.3	4546.9
181223_pKS27_pKS16	181223	pKS27_pKS16	pKS27	pKS16	0.191	32754.8	5638.47
181223_pKS27_pKS16	181223	pKS27_pKS16	pKS27	pKS16	0.274	26163.4	4498.55
181223_pKS27_pKS16	181223	pKS27_pKS16	pKS27	pKS16	0.33	22813.9	4541.33
181223_pKS27_pKS16	181223	pKS27_pKS16	pKS27	pKS16	0.281	16098.1	4463.28
181223_pKS27_pKS16	181223	pKS27_pKS16	pKS27	pKS16	0.228	11982.1	4501.97
181223_pKS27_pKS16	181223	pKS27_pKS16	pKS27	pKS16	0.182	16987.6	4548
181223_pKS27_pKS16	181223	pKS27_pKS16	pKS27	pKS16	0.201	21643.7	4482.06
181223_pKS27_pKS16	181223	pKS27_pKS16	pKS27	pKS16	0.228	46536.1	4859.48
181223_pKS27_pKS16	181223	pKS27_pKS16	pKS27	pKS16	0.146	60634	4872.68
181223_pKS27_pKS16	181223	pKS27_pKS16	pKS27	pKS16	0.299	61899.7	5295.37
181223_pKS27_pKS16	181223	pKS27_pKS16	pKS27	pKS16	0.9	40509.3	9739.02
181223_pKS27_pKS16	181223	pKS27_pKS16	pKS27	pKS16	0.503	57017.2	5690.87
181223_pKS27_pKS16	181223	pKS27_pKS16	pKS27	pKS16	0.718	88206.7	10666.8
181223_pKS27_pKS16	181223	pKS27_pKS16	pKS27	pKS16	0.2	27577.9	4705.8
181223_pKS27_pKS16	181223	pKS27_pKS16	pKS27	pKS16	0.273	21311.7	4438.71
181223_pKS27_pKS16	181223	pKS27_pKS16	pKS27	pKS16	0.856	40454.8	7525.72
181223_pKS27_pKS16	181223	pKS27_pKS16	pKS27	pKS16	0.072	10340.6	4625.9
181223_pKS27_pKS16	181223	pKS27_pKS16	pKS27	pKS16	0.673	48618.9	5962.6
181223_pKS27_pKS16	181223	pKS27_pKS16	pKS27	pKS16	0.798	60454.5	6847.92
181223_pKS27_pKS16	181223	pKS27_pKS16	pKS27	pKS16	0.457	37410	4739.3
181223_pKS27_pKS16	181223	pKS27_pKS16	pKS27	pKS16	0.681	52844.9	6853.53
181223_pKS27_pKS16	181223	pKS27_pKS16	pKS27	pKS16	0.642	40636.9	5600.91
181223_pKS27_pKS16	181223	pKS27_pKS16	pKS27	pKS16	0.435	53385.1	5366.22
181223_pKS27_pKS16	181223	pKS27_pKS16	pKS27	pKS16	0.867	49086.6	7511.57
181223_pKS27_pKS16	181223	pKS27_pKS16	pKS27	pKS16	0.888	106761	12660.7
181223_pKS27_pKS16	181223	pKS27_pKS16	pKS27	pKS16	0.857	67743.5	10566.1
181223_pKS27_pKS16	181223	pKS27_pKS16	pKS27	pKS16	0.277	27243.4	4557.79
181223_pKS27_pKS16	181223	pKS27_pKS16	pKS27	pKS16	0.178	46418.8	4197.56
181223_pKS27_pKS16	181223	pKS27_pKS16	pKS27	pKS16	0.231	13116.8	4944.69
181223_pKS27_pKS16	181223	pKS27_pKS16	pKS27	pKS16	0.434	47220.3	5594.63
181223_pKS27_pKS16	181223	pKS27_pKS16	pKS27	pKS16	0.239	57906.9	4779.7
181223_pKS27_pKS16	181223	pKS27_pKS16	pKS27	pKS16	0.231	21748.1	4535.29
181223_pKS27_pKS16	181223	pKS27_pKS16	pKS27	pKS16	0.13	51819.2	4923.44
181223_pKS27_pKS16	181223	pKS27_pKS16	pKS27	pKS16	0.156	36517.5	4648.27
181223_pKS27_pKS16	181223	pKS27_pKS16	pKS27	pKS16	0.299	113613	5139.31
181223_pKS27_pKS16	181223	pKS27_pKS16	pKS27	pKS16	0.299	76702.8	4851.68
181223_pKS27_pKS16	181223	pKS27_pKS16	pKS27	pKS16	0.581	85759	5939.3
181223_pKS27_pKS16	181223	pKS27_pKS16	pKS27	pKS16	0.369	30032	4860.43
181223_pKS27_pKS16	181223	pKS27_pKS16	pKS27	pKS16	0.185	47360.1	4595.53
181223_pKS27_pKS16	181223	pKS27_pKS16	pKS27	pKS16	0.32	63524.4	4877.68
181223_pKS27_pKS16	181223	pKS27_pKS16	pKS27	pKS16	0.475	30283.7	6789.75
181223_pKS27_pKS16	181223	pKS27_pKS16	pKS27	pKS16	0.18	13861	4523.37
181223_pKS27_pKS16	181223	pKS27_pKS16	pKS27	pKS16	0.929	59597.5	16884.1
181223_pKS27_pKS16	181223	pKS27_pKS16	pKS27	pKS16	0.14	63140.4	4754.58
181223_pKS27_pKS16	181223	pKS27_pKS16	pKS27	pKS16	0.713	89592	8492.86
181223_pKS27_pKS16	181223	pKS27_pKS16	pKS27	pKS16	0.795	65384.4	7343.65
181223_pKS27_pKS16	181223	pKS27_pKS16	pKS27	pKS16	0.209	44946	4726.41
181223_pKS27_pKS16	181223	pKS27_pKS16	pKS27	pKS16	0.741	62547.9	6968.06
181223_pKS27_pKS16	181223	pKS27_pKS16	pKS27	pKS16	0.278	30816.4	4740.49
181223_pKS27_pKS16	181223	pKS27_pKS16	pKS27	pKS16	0.872	61391.8	6907.88
181223_pKS27_pKS16	181223	pKS27_pKS16	pKS27	pKS16	0.176	23475.2	4784.55
181223_pKS27_pKS16	181223	pKS27_pKS16	pKS27	pKS16	0.211	22937.3	4620.01
181223_pKS27_pKS16	181223	pKS27_pKS16	pKS27	pKS16	0.289	20823	4566.63
181223_pKS27_pKS16	181223	pKS27_pKS16	pKS27	pKS16	0.794	99655	6768.84
181223_pKS27_pKS16	181223	pKS27_pKS16	pKS27	pKS16	0.304	36183.6	4763.2
181223_pKS27_pKS16	181223	pKS27_pKS16	pKS27	pKS16	0.15	62112.7	4889.33
181223_pKS27_pKS16	181223	pKS27_pKS16	pKS27	pKS16	0.816	55861.4	6717.83
181223_pKS27_pKS16	181223	pKS27_pKS16	pKS27	pKS16	0.913	76651.8	8498.57
181223_pKS27_pKS16	181223	pKS27_pKS16	pKS27	pKS16	0.117	7747.9	4557.61
181223_pKS27_pKS16	181223	pKS27_pKS16	pKS27	pKS16	0.575	25568.7	6353.12
181223_pKS27_pKS16	181223	pKS27_pKS16	pKS27	pKS16	0.251	32356.6	4829.02
181223_pKS27_pKS16	181223	pKS27_pKS16	pKS27	pKS16	0.19	17454	4501.76
181223_pKS27_pKS16	181223	pKS27_pKS16	pKS27	pKS16	0.223	11900.8	4504.16
181223_pKS27_pKS16	181223	pKS27_pKS16	pKS27	pKS16	0.703	81497.6	6518.48
181223_pKS27_pKS16	181223	pKS27_pKS16	pKS27	pKS16	0.857	84683.3	7271.8
181223_pKS27_pKS16	181223	pKS27_pKS16	pKS27	pKS16	0.175	18605	4497.06
181223_pKS27_pKS16	181223	pKS27_pKS16	pKS27	pKS16	0.318	20241.3	4527.09
181223_pKS27_pKS16	181223	pKS27_pKS16	pKS27	pKS16	0.896	51175.7	10457.6
181223_pKS27_pKS16	181223	pKS27_pKS16	pKS27	pKS16	0.319	46280.9	5099.62
181223_pKS27_pKS16	181223	pKS27_pKS16	pKS27	pKS16	0.312	53415	4681.47
181223_pKS27_pKS16	181223	pKS27_pKS16	pKS27	pKS16	0.248	24801.4	4526.36
181223_pKS27_pKS16	181223	pKS27_pKS16	pKS27	pKS16	0.102	33606.4	4677.23
181223_pKS27_pKS16	181223	pKS27_pKS16	pKS27	pKS16	0.494	38617.5	6125.73
181223_pKS27_pKS16	181223	pKS27_pKS16	pKS27	pKS16	0.182	24942.4	4782.72
181223_pKS27_pKS16	181223	pKS27_pKS16	pKS27	pKS16	0.176	42837.8	4681.2
181223_pKS27_pKS16	181223	pKS27_pKS16	pKS27	pKS16	0.091	24390	4081.23
181223_pKS27_pKS16	181223	pKS27_pKS16	pKS27	pKS16	0.523	69186.6	5376.13
181223_pKS27_pKS16	181223	pKS27_pKS16	pKS27	pKS16	0.43	97823.1	5449.57
181223_pKS27_pKS16	181223	pKS27_pKS16	pKS27	pKS16	0.446	109353	6473.55
181223_pKS27_pKS16	181223	pKS27_pKS16	pKS27	pKS16	0.211	18390.4	4565.29
181223_pKS27_pKS16	181223	pKS27_pKS16	pKS27	pKS16	0.102	60521.6	4703.15
181223_pKS27_pKS16	181223	pKS27_pKS16	pKS27	pKS16	0.776	66791.2	7227.47
181223_pKS27_pKS16	181223	pKS27_pKS16	pKS27	pKS16	0.11	19337.4	4590.29
181223_pKS27_pKS16	181223	pKS27_pKS16	pKS27	pKS16	0.191	14337.6	4559.62
181223_pKS27_pKS16	181223	pKS27_pKS16	pKS27	pKS16	0.834	54327.3	10288.5
181223_pKS27_pKS16	181223	pKS27_pKS16	pKS27	pKS16	0.079	22077.8	4950.21
181223_pKS27_pKS16	181223	pKS27_pKS16	pKS27	pKS16	0.781	77230.3	6278.49
181223_pKS27_pKS16	181223	pKS27_pKS16	pKS27	pKS16	0.325	57692.3	5008.13
181223_pKS27_pKS16	181223	pKS27_pKS16	pKS27	pKS16	0.552	74933.2	5673.86
181223_pKS27_pKS16	181223	pKS27_pKS16	pKS27	pKS16	0.205	30486.6	4550.78
181223_pKS27_pKS16	181223	pKS27_pKS16	pKS27	pKS16	0.896	43081.1	17351.7
181223_pKS27_pKS16	181223	pKS27_pKS16	pKS27	pKS16	0.793	61141.2	8895.89
181223_pKS27_pKS16	181223	pKS27_pKS16	pKS27	pKS16	0.359	40891.2	4842.1
181223_pKS27_pKS16	181223	pKS27_pKS16	pKS27	pKS16	0.763	78423.3	7631.63
181223_pKS27_pKS16	181223	pKS27_pKS16	pKS27	pKS16	0.242	87076.1	4792.35
181223_pKS27_pKS16	181223	pKS27_pKS16	pKS27	pKS16	0.329	65688.5	5277.84
181223_pKS27_pKS16	181223	pKS27_pKS16	pKS27	pKS16	0.793	40790.7	5853.85
181223_pKS27_pKS16	181223	pKS27_pKS16	pKS27	pKS16	0.152	13092.1	4538.15
181223_pKS27_pKS16	181223	pKS27_pKS16	pKS27	pKS16	0.431	39695.4	4708.36
181223_pKS27_pKS16	181223	pKS27_pKS16	pKS27	pKS16	0.328	36455.9	4930.54
181223_pKS27_pKS16	181223	pKS27_pKS16	pKS27	pKS16	0.262	49110.8	4639.13
181223_pKS27_pKS16	181223	pKS27_pKS16	pKS27	pKS16	0.596	37956.4	6751.31
181223_pKS27_pKS16	181223	pKS27_pKS16	pKS27	pKS16	0.273	24346.1	4583.46
181223_pKS27_pKS16	181223	pKS27_pKS16	pKS27	pKS16	0.915	67217.6	17510.4
181223_pKS27_pKS16	181223	pKS27_pKS16	pKS27	pKS16	0.544	36146.5	5961.53
181223_pKS27_pKS16	181223	pKS27_pKS16	pKS27	pKS16	0.132	48028.5	5172.94
181223_pKS27_pKS16	181223	pKS27_pKS16	pKS27	pKS16	0.924	74763.7	9686.95
181223_pKS27_pKS16	181223	pKS27_pKS16	pKS27	pKS16	0.265	80247.1	4737.14
181223_pKS27_pKS16	181223	pKS27_pKS16	pKS27	pKS16	0.439	28828	5969.45
181223_pKS27_pKS16	181223	pKS27_pKS16	pKS27	pKS16	0.282	26937.1	4602.66
181223_pKS27_pKS16	181223	pKS27_pKS16	pKS27	pKS16	0.211	95027.5	5178.4
181223_pKS27_pKS16	181223	pKS27_pKS16	pKS27	pKS16	0.307	28913.4	4505.23
181223_pKS27_pKS16	181223	pKS27_pKS16	pKS27	pKS16	0.184	67482.5	5049.23
181223_pKS27_pKS16	181223	pKS27_pKS16	pKS27	pKS16	0.59	36650.2	6712.71
181223_pKS27_pKS16	181223	pKS27_pKS16	pKS27	pKS16	0.282	27689	4525.26
181223_pKS28_pKS16	181223	pKS28_pKS16	pKS28	pKS16	0.149	17114	5445.06
181223_pKS28_pKS16	181223	pKS28_pKS16	pKS28	pKS16	0.874	55109.7	9164.97
181223_pKS28_pKS16	181223	pKS28_pKS16	pKS28	pKS16	0.299	19330.9	4761.22
181223_pKS28_pKS16	181223	pKS28_pKS16	pKS28	pKS16	0.28	23943.5	5328.48
181223_pKS28_pKS16	181223	pKS28_pKS16	pKS28	pKS16	0.638	31077.1	5463.84
181223_pKS28_pKS16	181223	pKS28_pKS16	pKS28	pKS16	0.143	20840.2	5221.32
181223_pKS28_pKS16	181223	pKS28_pKS16	pKS28	pKS16	0.866	40467	16861.1
181223_pKS28_pKS16	181223	pKS28_pKS16	pKS28	pKS16	0.307	15100.9	4541.33
181223_pKS28_pKS16	181223	pKS28_pKS16	pKS28	pKS16	0.283	49395.4	4745.01
181223_pKS28_pKS16	181223	pKS28_pKS16	pKS28	pKS16	0.875	32211.5	21123.5
181223_pKS28_pKS16	181223	pKS28_pKS16	pKS28	pKS16	0.877	41278.6	30276.4
181223_pKS28_pKS16	181223	pKS28_pKS16	pKS28	pKS16	0.848	22952.8	44512
181223_pKS28_pKS16	181223	pKS28_pKS16	pKS28	pKS16	0.776	11777.4	8422.11
181223_pKS28_pKS16	181223	pKS28_pKS16	pKS28	pKS16	0.312	57149.3	6517.66
181223_pKS28_pKS16	181223	pKS28_pKS16	pKS28	pKS16	0.927	47227.5	16185.4
181223_pKS28_pKS16	181223	pKS28_pKS16	pKS28	pKS16	0.462	51174.2	5050.99
181223_pKS28_pKS16	181223	pKS28_pKS16	pKS28	pKS16	0.154	13591.8	4796.28
181223_pKS28_pKS16	181223	pKS28_pKS16	pKS28	pKS16	0.112	10418.9	4620.13
181223_pKS28_pKS16	181223	pKS28_pKS16	pKS28	pKS16	0.488	44047.1	5604.53
181223_pKS28_pKS16	181223	pKS28_pKS16	pKS28	pKS16	0.509	50674.8	5350.28
181223_pKS28_pKS16	181223	pKS28_pKS16	pKS28	pKS16	0.914	54959.2	22601.1
181223_pKS28_pKS16	181223	pKS28_pKS16	pKS28	pKS16	0.405	72627.2	6395.2
181223_pKS28_pKS16	181223	pKS28_pKS16	pKS28	pKS16	0.612	16842	5785.81
181223_pKS28_pKS16	181223	pKS28_pKS16	pKS28	pKS16	0.204	35179.9	4916.22
181223_pKS28_pKS16	181223	pKS28_pKS16	pKS28	pKS16	0.796	56585.7	9286.7
181223_pKS28_pKS16	181223	pKS28_pKS16	pKS28	pKS16	0.894	21485.5	7945.27
181223_pKS28_pKS16	181223	pKS28_pKS16	pKS28	pKS16	0.299	24330.2	5620.11
181223_pKS28_pKS16	181223	pKS28_pKS16	pKS28	pKS16	0.643	25925.3	7462.86
181223_pKS28_pKS16	181223	pKS28_pKS16	pKS28	pKS16	0.096	12269	4583.95
181223_pKS28_pKS16	181223	pKS28_pKS16	pKS28	pKS16	0.797	24671.3	5609.41
181223_pKS28_pKS16	181223	pKS28_pKS16	pKS28	pKS16	0.681	16695	6951.45
181223_pKS28_pKS16	181223	pKS28_pKS16	pKS28	pKS16	0.61	35107.4	6051.1
181223_pKS28_pKS16	181223	pKS28_pKS16	pKS28	pKS16	0.872	29905.2	6518.33
181223_pKS28_pKS16	181223	pKS28_pKS16	pKS28	pKS16	0.781	26385.7	30840
181223_pKS28_pKS16	181223	pKS28_pKS16	pKS28	pKS16	0.662	38993.6	6390.59
181223_pKS28_pKS16	181223	pKS28_pKS16	pKS28	pKS16	0.039	25156.5	5141.69
181223_pKS28_pKS16	181223	pKS28_pKS16	pKS28	pKS16	0.833	68852.3	10965
181223_pKS28_pKS16	181223	pKS28_pKS16	pKS28	pKS16	0.813	13316.9	8131.72
181223_pKS28_pKS16	181223	pKS28_pKS16	pKS28	pKS16	0.832	43851.5	8727.52
181223_pKS28_pKS16	181223	pKS28_pKS16	pKS28	pKS16	0.882	30841.6	7866.77
181223_pKS28_pKS16	181223	pKS28_pKS16	pKS28	pKS16	-0.111	12093.8	5406.16
181223_pKS28_pKS16	181223	pKS28_pKS16	pKS28	pKS16	0.137	29963.5	5312.69
181223_pKS28_pKS16	181223	pKS28_pKS16	pKS28	pKS16	0.475	24272.1	5798.55
181223_pKS28_pKS16	181223	pKS28_pKS16	pKS28	pKS16	0.715	17336.1	19052.1
181223_pKS28_pKS16	181223	pKS28_pKS16	pKS28	pKS16	0.842	35049.1	31093.2
181223_pKS28_pKS16	181223	pKS28_pKS16	pKS28	pKS16	0.8	23365.1	7918.2
181223_pKS28_pKS16	181223	pKS28_pKS16	pKS28	pKS16	0.893	41023	7472.73
181223_pKS28_pKS16	181223	pKS28_pKS16	pKS28	pKS16	0.254	13497.3	7274.21
181223_pKS28_pKS16	181223	pKS28_pKS16	pKS28	pKS16	0.156	11093.3	5239.03
181223_pKS28_pKS16	181223	pKS28_pKS16	pKS28	pKS16	0.192	99198.8	4935.94
181223_pKS28_pKS16	181223	pKS28_pKS16	pKS28	pKS16	0.799	51748.7	5782.3
181223_pKS28_pKS16	181223	pKS28_pKS16	pKS28	pKS16	0.868	19115.4	13716.8
181223_pKS28_pKS16	181223	pKS28_pKS16	pKS28	pKS16	0.684	11189.5	8952.51
181223_pKS28_pKS16	181223	pKS28_pKS16	pKS28	pKS16	0.558	42631.8	6321.54
181223_pKS28_pKS16	181223	pKS28_pKS16	pKS28	pKS16	0.373	15649.6	6022.35
181223_pKS28_pKS16	181223	pKS28_pKS16	pKS28	pKS16	0.282	27370.5	5086.36
181223_pKS28_pKS16	181223	pKS28_pKS16	pKS28	pKS16	0.775	12771.9	7747.84
181223_pKS28_pKS16	181223	pKS28_pKS16	pKS28	pKS16	0.21	34398.1	4937.65
181223_pKS28_pKS16	181223	pKS28_pKS16	pKS28	pKS16	0.249	12534	5207.48
181223_pKS28_pKS16	181223	pKS28_pKS16	pKS28	pKS16	0.382	9054.79	5495.94
181223_pKS28_pKS16	181223	pKS28_pKS16	pKS28	pKS16	0.557	12205.3	12575.7
181223_pKS28_pKS16	181223	pKS28_pKS16	pKS28	pKS16	0.21	19416	4868.23
181223_pKS28_pKS16	181223	pKS28_pKS16	pKS28	pKS16	0.358	28513.5	6239.65
181223_pKS28_pKS16	181223	pKS28_pKS16	pKS28	pKS16	0.127	20995.1	4954.35
181223_pKS28_pKS16	181223	pKS28_pKS16	pKS28	pKS16	0.525	18105.2	5643.92
181223_pKS28_pKS16	181223	pKS28_pKS16	pKS28	pKS16	0.507	18992.2	6857.61
181223_pKS28_pKS16	181223	pKS28_pKS16	pKS28	pKS16	0.627	45441.1	6522.23
181223_pKS28_pKS16	181223	pKS28_pKS16	pKS28	pKS16	0.279	24911.4	6880.6
181223_pKS28_pKS16	181223	pKS28_pKS16	pKS28	pKS16	-0.17	16652.5	5823.15
181223_pKS28_pKS16	181223	pKS28_pKS16	pKS28	pKS16	0.615	41295.8	5980.58
181223_pKS28_pKS16	181223	pKS28_pKS16	pKS28	pKS16	0.14	14493.3	4835.52
181223_pKS28_pKS16	181223	pKS28_pKS16	pKS28	pKS16	0.477	29149.2	6346.3
181223_pKS28_pKS16	181223	pKS28_pKS16	pKS28	pKS16	0.34	27117.8	4913.96
181223_pKS28_pKS16	181223	pKS28_pKS16	pKS28	pKS16	0.862	132631	22329.8
181223_pKS28_pKS16	181223	pKS28_pKS16	pKS28	pKS16	0.698	37417.3	7436.67
181223_pKS28_pKS16	181223	pKS28_pKS16	pKS28	pKS16	0.777	20424.7	9961.14
181223_pKS28_pKS16	181223	pKS28_pKS16	pKS28	pKS16	0.872	15752.5	12940
181223_pKS28_pKS16	181223	pKS28_pKS16	pKS28	pKS16	0.868	24972.6	12176.2
181223_pKS28_pKS16	181223	pKS28_pKS16	pKS28	pKS16	0.478	12570.6	14478.8
181223_pKS28_pKS16	181223	pKS28_pKS16	pKS28	pKS16	0.061	7938.08	6752.04
181223_pKS28_pKS16	181223	pKS28_pKS16	pKS28	pKS16	0.208	24525.8	4886.86
181223_pKS28_pKS16	181223	pKS28_pKS16	pKS28	pKS16	0.875	56777.5	8877.78
181223_pKS28_pKS16	181223	pKS28_pKS16	pKS28	pKS16	0.758	33644.9	6996.87
181223_pKS28_pKS16	181223	pKS28_pKS16	pKS28	pKS16	0.274	40225.2	4843.93
181223_pKS28_pKS16	181223	pKS28_pKS16	pKS28	pKS16	0.434	27620.6	5910.74
181223_pKS29_pKS16	181223	pKS29_pKS16	pKS29	pKS16	0.067	48243.4	5507.89
181223_pKS29_pKS16	181223	pKS29_pKS16	pKS29	pKS16	0.135	38221.6	4745.95
181223_pKS29_pKS16	181223	pKS29_pKS16	pKS29	pKS16	0.114	30242.2	4748.3
181223_pKS29_pKS16	181223	pKS29_pKS16	pKS29	pKS16	0.229	22209.9	4569.86
181223_pKS29_pKS16	181223	pKS29_pKS16	pKS29	pKS16	-0.142	79648.7	5587.8
181223_pKS29_pKS16	181223	pKS29_pKS16	pKS29	pKS16	0.251	24124.3	4599.59
181223_pKS29_pKS16	181223	pKS29_pKS16	pKS29	pKS16	0.194	12531.7	4509.77
181223_pKS29_pKS16	181223	pKS29_pKS16	pKS29	pKS16	0.008	45646.5	5111.85
181223_pKS29_pKS16	181223	pKS29_pKS16	pKS29	pKS16	0.229	14641.1	4714.52
181223_pKS29_pKS16	181223	pKS29_pKS16	pKS29	pKS16	0.142	17770.5	4532.42
181223_pKS29_pKS16	181223	pKS29_pKS16	pKS29	pKS16	0.236	13465.3	4513.64
181223_pKS29_pKS16	181223	pKS29_pKS16	pKS29	pKS16	0.371	23342.2	4571.57
181223_pKS29_pKS16	181223	pKS29_pKS16	pKS29	pKS16	0.177	26555.3	4955.51
181223_pKS29_pKS16	181223	pKS29_pKS16	pKS29	pKS16	0.313	34587.6	4587.18
181223_pKS29_pKS16	181223	pKS29_pKS16	pKS29	pKS16	0.349	34051.3	4568.09
181223_pKS29_pKS16	181223	pKS29_pKS16	pKS29	pKS16	0.275	25195.1	4518.49
181223_pKS29_pKS16	181223	pKS29_pKS16	pKS29	pKS16	0.157	18828.8	4648.94
181223_pKS29_pKS16	181223	pKS29_pKS16	pKS29	pKS16	0.049	79739.2	6549.4
181223_pKS29_pKS16	181223	pKS29_pKS16	pKS29	pKS16	-0.034	93928.5	6739.36
181223_pKS29_pKS16	181223	pKS29_pKS16	pKS29	pKS16	0.27	68584.6	4681.26
181223_pKS29_pKS16	181223	pKS29_pKS16	pKS29	pKS16	0.434	110256	16121.8
181223_pKS29_pKS16	181223	pKS29_pKS16	pKS29	pKS16	-0.122	84202.3	6740.97
181223_pKS29_pKS16	181223	pKS29_pKS16	pKS29	pKS16	0.051	119661	5560.94
181223_pKS29_pKS16	181223	pKS29_pKS16	pKS29	pKS16	0.295	22245.4	4624.01
181223_pKS29_pKS16	181223	pKS29_pKS16	pKS29	pKS16	0.129	36856.7	4872.8
181223_pKS29_pKS16	181223	pKS29_pKS16	pKS29	pKS16	0.049	39423	6219.02
181223_pKS29_pKS16	181223	pKS29_pKS16	pKS29	pKS16	0.362	58853.4	5747.64
181223_pKS29_pKS16	181223	pKS29_pKS16	pKS29	pKS16	0.13	96804.1	10946.4
181223_pKS29_pKS16	181223	pKS29_pKS16	pKS29	pKS16	0.535	89692.1	22735.6
181223_pKS29_pKS16	181223	pKS29_pKS16	pKS29	pKS16	0.133	62953.5	5027.25
181223_pKS29_pKS16	181223	pKS29_pKS16	pKS29	pKS16	0.199	39531.4	4823.81
181223_pKS29_pKS16	181223	pKS29_pKS16	pKS29	pKS16	0.146	14848.6	4602.57
181223_pKS29_pKS16	181223	pKS29_pKS16	pKS29	pKS16	0.397	27438.3	4615.01
181223_pKS29_pKS16	181223	pKS29_pKS16	pKS29	pKS16	-0.054	89505.6	5996.65
181223_pKS29_pKS16	181223	pKS29_pKS16	pKS29	pKS16	-0.361	136296	8315.4
181223_pKS29_pKS16	181223	pKS29_pKS16	pKS29	pKS16	0.295	39643.1	4575.62
181223_pKS29_pKS16	181223	pKS29_pKS16	pKS29	pKS16	0.089	30975.2	4831.71
181223_pKS29_pKS16	181223	pKS29_pKS16	pKS29	pKS16	0.297	75284.9	4730.83
181223_pKS29_pKS16	181223	pKS29_pKS16	pKS29	pKS16	0.202	16022.4	4918.87
181223_pKS29_pKS16	181223	pKS29_pKS16	pKS29	pKS16	0.264	39740.3	4588.09
181223_pKS29_pKS16	181223	pKS29_pKS16	pKS29	pKS16	0.267	43017.4	5474.54
181223_pKS29_pKS16	181223	pKS29_pKS16	pKS29	pKS16	0.478	108499	9136.55
181223_pKS29_pKS16	181223	pKS29_pKS16	pKS29	pKS16	-0.026	111758	6585.25
181223_pKS29_pKS16	181223	pKS29_pKS16	pKS29	pKS16	0.226	60572	8098.13
181223_pKS29_pKS16	181223	pKS29_pKS16	pKS29	pKS16	0.063	49858.8	5888.91
181223_pKS29_pKS16	181223	pKS29_pKS16	pKS29	pKS16	0.237	107535	6515.62
181223_pKS29_pKS16	181223	pKS29_pKS16	pKS29	pKS16	0.297	40499.9	4748.02
181223_pKS29_pKS16	181223	pKS29_pKS16	pKS29	pKS16	0.287	30915.4	4584.37
181223_pKS29_pKS16	181223	pKS29_pKS16	pKS29	pKS16	0.845	38937.2	7203.2
181223_pKS29_pKS16	181223	pKS29_pKS16	pKS29	pKS16	0.336	34838.3	4631.53
181223_pKS29_pKS16	181223	pKS29_pKS16	pKS29	pKS16	0.263	30154.2	4586.51
181223_pKS29_pKS16	181223	pKS29_pKS16	pKS29	pKS16	0.084	8163.55	4501.11
181223_pKS29_pKS16	181223	pKS29_pKS16	pKS29	pKS16	0.333	22949.1	4506.18
181223_pKS29_pKS16	181223	pKS29_pKS16	pKS29	pKS16	0.214	40810.3	4793.08
181223_pKS29_pKS16	181223	pKS29_pKS16	pKS29	pKS16	-0.177	77969.4	5519.39
181223_pKS29_pKS16	181223	pKS29_pKS16	pKS29	pKS16	-0.052	83951.4	7150.74
181223_pKS29_pKS16	181223	pKS29_pKS16	pKS29	pKS16	0.28	49487	4767.2
181223_pKS29_pKS16	181223	pKS29_pKS16	pKS29	pKS16	0.24	54586.8	4670.8
181223_pKS29_pKS16	181223	pKS29_pKS16	pKS29	pKS16	-0.04	104441	5127.88
181223_pKS29_pKS16	181223	pKS29_pKS16	pKS29	pKS16	0.32	56338.2	4636.6
181223_pKS29_pKS16	181223	pKS29_pKS16	pKS29	pKS16	0.151	66332.1	5570.69
181223_pKS29_pKS16	181223	pKS29_pKS16	pKS29	pKS16	0.427	114889	9609.58
181223_pKS29_pKS16	181223	pKS29_pKS16	pKS29	pKS16	0.436	80700.8	14104.3
181223_pKS29_pKS16	181223	pKS29_pKS16	pKS29	pKS16	0.243	61990	7246.59
181223_pKS29_pKS16	181223	pKS29_pKS16	pKS29	pKS16	0.074	48998.9	5180.17
181223_pKS29_pKS16	181223	pKS29_pKS16	pKS29	pKS16	-0.038	94467.7	8510.64
181223_pKS29_pKS16	181223	pKS29_pKS16	pKS29	pKS16	-0.022	116937	12400.5
181223_pKS29_pKS16	181223	pKS29_pKS16	pKS29	pKS16	0.397	82162.1	6353.31
181223_pKS29_pKS16	181223	pKS29_pKS16	pKS29	pKS16	0.196	54138.9	4941.03
181223_pKS29_pKS16	181223	pKS29_pKS16	pKS29	pKS16	0.295	20452	4741.16
181223_pKS29_pKS16	181223	pKS29_pKS16	pKS29	pKS16	0.186	28803.3	4702.63
181223_pKS29_pKS16	181223	pKS29_pKS16	pKS29	pKS16	0.208	43199	5292.45
181223_pKS29_pKS16	181223	pKS29_pKS16	pKS29	pKS16	0.082	68648.8	5205.5
181223_pKS29_pKS16	181223	pKS29_pKS16	pKS29	pKS16	-0.014	57106.5	5887.51
181223_pKS29_pKS16	181223	pKS29_pKS16	pKS29	pKS16	0.082	86142.6	6815.6
181223_pKS29_pKS16	181223	pKS29_pKS16	pKS29	pKS16	0.487	58662.1	4478.13
181223_pKS29_pKS16	181223	pKS29_pKS16	pKS29	pKS16	0.24	47157.8	4753.45
181223_pKS29_pKS16	181223	pKS29_pKS16	pKS29	pKS16	0.277	37492	4701.65
181223_pKS29_pKS16	181223	pKS29_pKS16	pKS29	pKS16	-0.125	81896.3	6427.97
181223_pKS29_pKS16	181223	pKS29_pKS16	pKS29	pKS16	0.261	19145.5	4579.16
181223_pKS29_pKS16	181223	pKS29_pKS16	pKS29	pKS16	0.117	40043.8	5443.38
181223_pKS29_pKS16	181223	pKS29_pKS16	pKS29	pKS16	0.231	26355.6	4653.36
181223_pKS29_pKS16	181223	pKS29_pKS16	pKS29	pKS16	0.484	116701	9557.96
181223_pKS29_pKS16	181223	pKS29_pKS16	pKS29	pKS16	0.269	37686	4650.16
181223_pKS29_pKS16	181223	pKS29_pKS16	pKS29	pKS16	0.27	18550.7	4574.8
181223_pKS29_pKS16	181223	pKS29_pKS16	pKS29	pKS16	-0.248	92438.6	6645.4
181223_pKS29_pKS16	181223	pKS29_pKS16	pKS29	pKS16	0.33	40058.8	4637.08
181223_pKS29_pKS16	181223	pKS29_pKS16	pKS29	pKS16	0.107	54648.7	4960.76
181223_pKS29_pKS16	181223	pKS29_pKS16	pKS29	pKS16	0.209	92472.1	12715.7
181223_pKS29_pKS16	181223	pKS29_pKS16	pKS29	pKS16	0.11	12255.5	4596.75
181223_pKS29_pKS16	181223	pKS29_pKS16	pKS29	pKS16	0.281	55434.4	7622.36
181223_pKS29_pKS16	181223	pKS29_pKS16	pKS29	pKS16	0.39	45113.8	4679.06
181223_pKS29_pKS16	181223	pKS29_pKS16	pKS29	pKS16	-0.085	71235.2	5690.6
181223_pKS29_pKS16	181223	pKS29_pKS16	pKS29	pKS16	0.192	32769.8	4647.11
181223_pKS29_pKS16	181223	pKS29_pKS16	pKS29	pKS16	-0.003	68745.5	5872.54
181223_pKS29_pKS16	181223	pKS29_pKS16	pKS29	pKS16	0.024	73553.1	6550.13
181223_pKS29_pKS16	181223	pKS29_pKS16	pKS29	pKS16	-0.028	82382.5	6074.08
181223_pKS29_pKS16	181223	pKS29_pKS16	pKS29	pKS16	0.79	129039	42592.7
181223_pKS29_pKS16	181223	pKS29_pKS16	pKS29	pKS16	0.477	75851.8	4847.26
181223_pKS29_pKS16	181223	pKS29_pKS16	pKS29	pKS16	0.208	65927.4	4848.78
181223_pKS29_pKS16	181223	pKS29_pKS16	pKS29	pKS16	0.163	85695.5	6819.78
181223_pKS29_pKS16	181223	pKS29_pKS16	pKS29	pKS16	0.332	41805.3	4838.6
181223_pKS29_pKS16	181223	pKS29_pKS16	pKS29	pKS16	0.22	97339.5	12275.2
181223_pKS29_pKS16	181223	pKS29_pKS16	pKS29	pKS16	0.13	28816.3	5947.2
181223_pKS29_pKS16	181223	pKS29_pKS16	pKS29	pKS16	0.163	67618.1	5017.83
181223_pKS29_pKS16	181223	pKS29_pKS16	pKS29	pKS16	0.219	49801.1	5158.86
181223_pKS29_pKS16	181223	pKS29_pKS16	pKS29	pKS16	0.191	74294.2	5268.45
181223_pKS29_pKS16	181223	pKS29_pKS16	pKS29	pKS16	0.248	38242.2	4652.81
181223_pKS29_pKS16	181223	pKS29_pKS16	pKS29	pKS16	0	58386.1	5373.57
181223_pKS29_pKS16	181223	pKS29_pKS16	pKS29	pKS16	-0.151	36929.9	6419.71
181223_pKS29_pKS16	181223	pKS29_pKS16	pKS29	pKS16	0.185	57919.8	5010.14
181223_pKS29_pKS16	181223	pKS29_pKS16	pKS29	pKS16	0.345	57267.9	4693.7
181223_pKS29_pKS16	181223	pKS29_pKS16	pKS29	pKS16	0.22	16159.6	4538.31
181223_pKS29_pKS16	181223	pKS29_pKS16	pKS29	pKS16	0.206	16089.6	4544.25
181223_pKS29_pKS16	181223	pKS29_pKS16	pKS29	pKS16	0.26	35948.3	5519.2
181223_pKS29_pKS16	181223	pKS29_pKS16	pKS29	pKS16	0.116	14215	4812.59
181223_pKS29_pKS16	181223	pKS29_pKS16	pKS29	pKS16	0.07	46952.3	5094.71
181223_pKS29_pKS16	181223	pKS29_pKS16	pKS29	pKS16	0.304	19687.9	4611.78
181223_pKS29_pKS16	181223	pKS29_pKS16	pKS29	pKS16	0.221	34284.3	4643.09
181223_pKS29_pKS16	181223	pKS29_pKS16	pKS29	pKS16	-0.036	25979.3	4985.6
181223_pKS29_pKS16	181223	pKS29_pKS16	pKS29	pKS16	0.051	30511.3	5423.48
181223_pKS29_pKS16	181223	pKS29_pKS16	pKS29	pKS16	0.154	54922.5	5778.98
181223_pKS29_pKS16	181223	pKS29_pKS16	pKS29	pKS16	0.118	79156.8	5200.41
181223_pKS29_pKS16	181223	pKS29_pKS16	pKS29	pKS16	0.389	40871.1	4616.6
181223_pKS29_pKS16	181223	pKS29_pKS16	pKS29	pKS16	0.184	12359.6	4576.26
181223_pKS29_pKS16	181223	pKS29_pKS16	pKS29	pKS16	0.351	38182.4	4672.11
181223_pKS29_pKS16	181223	pKS29_pKS16	pKS29	pKS16	0.31	21553.9	4729.46
181223_pKS29_pKS16	181223	pKS29_pKS16	pKS29	pKS16	0.273	13704.5	4579.46
181223_pKS29_pKS16	181223	pKS29_pKS16	pKS29	pKS16	-0.309	75333.3	5240.28
181223_pKS29_pKS16	181223	pKS29_pKS16	pKS29	pKS16	0.237	60866	5074.96
181223_pKS29_pKS16	181223	pKS29_pKS16	pKS29	pKS16	0.373	60433.4	4763.18
181223_pKS30_pKS16	181223	pKS30_pKS16	pKS30	pKS16	0.369	73286.2	5835.22
181223_pKS30_pKS16	181223	pKS30_pKS16	pKS30	pKS16	0.102	16879.9	4793.23
181223_pKS30_pKS16	181223	pKS30_pKS16	pKS30	pKS16	0.333	38922.5	4605.26
181223_pKS30_pKS16	181223	pKS30_pKS16	pKS30	pKS16	0.338	95334.6	10688.9
181223_pKS30_pKS16	181223	pKS30_pKS16	pKS30	pKS16	0.383	94602.1	4825.89
181223_pKS30_pKS16	181223	pKS30_pKS16	pKS30	pKS16	0.472	114226	7531.15
181223_pKS30_pKS16	181223	pKS30_pKS16	pKS30	pKS16	0.403	47702.2	4683.54
181223_pKS30_pKS16	181223	pKS30_pKS16	pKS30	pKS16	0.359	38969.4	4670.62
181223_pKS30_pKS16	181223	pKS30_pKS16	pKS30	pKS16	0.156	81422.7	5168.12
181223_pKS30_pKS16	181223	pKS30_pKS16	pKS30	pKS16	0.043	80218.4	6127.53
181223_pKS30_pKS16	181223	pKS30_pKS16	pKS30	pKS16	0.261	55393.6	4550.29
181223_pKS30_pKS16	181223	pKS30_pKS16	pKS30	pKS16	-0.145	43317.1	5270.74
181223_pKS30_pKS16	181223	pKS30_pKS16	pKS30	pKS16	0.046	41791.2	6214.23
181223_pKS30_pKS16	181223	pKS30_pKS16	pKS30	pKS16	0.207	80956.3	6302.36
181223_pKS30_pKS16	181223	pKS30_pKS16	pKS30	pKS16	0.318	54103.6	4764.79
181223_pKS30_pKS16	181223	pKS30_pKS16	pKS30	pKS16	0.072	11460.4	4590.04
181223_pKS30_pKS16	181223	pKS30_pKS16	pKS30	pKS16	0.311	14731.4	4593.94
181223_pKS30_pKS16	181223	pKS30_pKS16	pKS30	pKS16	0.292	36937.1	4857.32
181223_pKS30_pKS16	181223	pKS30_pKS16	pKS30	pKS16	0.374	44782.6	4668.3
181223_pKS30_pKS16	181223	pKS30_pKS16	pKS30	pKS16	0.171	16650.8	4561.3
181223_pKS30_pKS16	181223	pKS30_pKS16	pKS30	pKS16	0.245	15666.5	4522.45
181223_pKS30_pKS16	181223	pKS30_pKS16	pKS30	pKS16	0.302	19943.7	4518.55
181223_pKS30_pKS16	181223	pKS30_pKS16	pKS30	pKS16	0.256	15554.1	4507.88
181223_pKS30_pKS16	181223	pKS30_pKS16	pKS30	pKS16	0.211	68936.7	9678.99
181223_pKS30_pKS16	181223	pKS30_pKS16	pKS30	pKS16	0.403	43226.1	4647.6
181223_pKS30_pKS16	181223	pKS30_pKS16	pKS30	pKS16	0.185	18525.1	4599.77
181223_pKS30_pKS16	181223	pKS30_pKS16	pKS30	pKS16	0.25	57021.8	5677.31
181223_pKS30_pKS16	181223	pKS30_pKS16	pKS30	pKS16	0.188	35161.9	4985.18
181223_pKS30_pKS16	181223	pKS30_pKS16	pKS30	pKS16	0.504	63624.7	5105.17
181223_pKS30_pKS16	181223	pKS30_pKS16	pKS30	pKS16	0.298	70800.5	4872.28
181223_pKS30_pKS16	181223	pKS30_pKS16	pKS30	pKS16	0.017	40810.9	5026.39
181223_pKS30_pKS16	181223	pKS30_pKS16	pKS30	pKS16	0.115	88687	5703.16
181223_pKS30_pKS16	181223	pKS30_pKS16	pKS30	pKS16	-0.003	136097	9092.23
181223_pKS30_pKS16	181223	pKS30_pKS16	pKS30	pKS16	0.368	36958.7	4667.11
181223_pKS30_pKS16	181223	pKS30_pKS16	pKS30	pKS16	0.158	78170.3	4799.67
181223_pKS30_pKS16	181223	pKS30_pKS16	pKS30	pKS16	0.474	77841.8	4635.38
181223_pKS30_pKS16	181223	pKS30_pKS16	pKS30	pKS16	0.356	44363.3	4743.76
181223_pKS30_pKS16	181223	pKS30_pKS16	pKS30	pKS16	0.239	36678	6204.78
181223_pKS30_pKS16	181223	pKS30_pKS16	pKS30	pKS16	0.286	16948	4536.3
181223_pKS30_pKS16	181223	pKS30_pKS16	pKS30	pKS16	0.213	20944.6	4659.49
181223_pKS30_pKS16	181223	pKS30_pKS16	pKS30	pKS16	0.379	45689.3	4686.01
181223_pKS30_pKS16	181223	pKS30_pKS16	pKS30	pKS16	0.203	42466.2	4811.65
181223_pKS30_pKS16	181223	pKS30_pKS16	pKS30	pKS16	-0.082	78874.6	6516.07
181223_pKS30_pKS16	181223	pKS30_pKS16	pKS30	pKS16	-0.017	70936	5715.66
181223_pKS30_pKS16	181223	pKS30_pKS16	pKS30	pKS16	0.363	38520.7	4683
181223_pKS30_pKS16	181223	pKS30_pKS16	pKS30	pKS16	0.296	52876.9	4583.82
181223_pKS30_pKS16	181223	pKS30_pKS16	pKS30	pKS16	0.197	49075.6	4851.22
181223_pKS30_pKS16	181223	pKS30_pKS16	pKS30	pKS16	0.244	73768	5573.96
181223_pKS30_pKS16	181223	pKS30_pKS16	pKS30	pKS16	0.389	28107.1	4708.66
181223_pKS30_pKS16	181223	pKS30_pKS16	pKS30	pKS16	0.208	35615	6664.21
181223_pKS30_pKS16	181223	pKS30_pKS16	pKS30	pKS16	0.328	41863.1	4613.21
181223_pKS30_pKS16	181223	pKS30_pKS16	pKS30	pKS16	0.16	37143.2	4891.58
181223_pKS30_pKS16	181223	pKS30_pKS16	pKS30	pKS16	0.161	60760.8	5256.17
181223_pKS30_pKS16	181223	pKS30_pKS16	pKS30	pKS16	0.209	42695.6	4911.52
181223_pKS30_pKS16	181223	pKS30_pKS16	pKS30	pKS16	0.157	66082.4	11019.4
181223_pKS30_pKS16	181223	pKS30_pKS16	pKS30	pKS16	0.192	72843.2	5107.64
181223_pKS30_pKS16	181223	pKS30_pKS16	pKS30	pKS16	0.365	35105.8	4619.98
181223_pKS30_pKS16	181223	pKS30_pKS16	pKS30	pKS16	0.414	24748.7	4659.31
181223_pKS30_pKS16	181223	pKS30_pKS16	pKS30	pKS16	0.253	42738.8	5037.76
181223_pKS30_pKS16	181223	pKS30_pKS16	pKS30	pKS16	0.409	38983.9	4599.62
181223_pKS30_pKS16	181223	pKS30_pKS16	pKS30	pKS16	0.255	77614.8	11424.3
181223_pKS30_pKS16	181223	pKS30_pKS16	pKS30	pKS16	0.087	31822.9	4952.8
181223_pKS30_pKS16	181223	pKS30_pKS16	pKS30	pKS16	-0.145	105014	6738.35
181223_pKS30_pKS16	181223	pKS30_pKS16	pKS30	pKS16	0.13	17701.7	4551.08
181223_pKS30_pKS16	181223	pKS30_pKS16	pKS30	pKS16	0.002	51374.1	5004.75
181223_pKS30_pKS16	181223	pKS30_pKS16	pKS30	pKS16	-0.065	44520.8	5754.4
181223_pKS30_pKS16	181223	pKS30_pKS16	pKS30	pKS16	0.317	48648.1	4914.17
181223_pKS30_pKS16	181223	pKS30_pKS16	pKS30	pKS16	0.345	49610.2	4726.93
181223_pKS30_pKS16	181223	pKS30_pKS16	pKS30	pKS16	0.166	19060.5	4623.46
181223_pKS30_pKS16	181223	pKS30_pKS16	pKS30	pKS16	0.308	127996	6111
181223_pKS30_pKS16	181223	pKS30_pKS16	pKS30	pKS16	0.156	46992.2	6830.66
181223_pKS30_pKS16	181223	pKS30_pKS16	pKS30	pKS16	0.225	52379.9	4961.24
181223_pKS30_pKS16	181223	pKS30_pKS16	pKS30	pKS16	0.281	35903.5	5068.95
181223_pKS30_pKS16	181223	pKS30_pKS16	pKS30	pKS16	0.235	67204.4	5259
181223_pKS30_pKS16	181223	pKS30_pKS16	pKS30	pKS16	-0.277	65421.4	4459.07
181223_pKS30_pKS16	181223	pKS30_pKS16	pKS30	pKS16	0.203	57193.5	5553.71
181223_pKS30_pKS16	181223	pKS30_pKS16	pKS30	pKS16	0.233	93632.6	6930.14
181223_pKS30_pKS16	181223	pKS30_pKS16	pKS30	pKS16	-0.295	34442.7	7522.49
181223_pKS30_pKS16	181223	pKS30_pKS16	pKS30	pKS16	0.205	52238.5	4710.89
181223_pKS30_pKS16	181223	pKS30_pKS16	pKS30	pKS16	0.374	44432.1	4707.66
181223_pKS30_pKS16	181223	pKS30_pKS16	pKS30	pKS16	0.158	35872.9	5005.45
181223_pKS30_pKS16	181223	pKS30_pKS16	pKS30	pKS16	0.182	59960.5	4843.96
181223_pKS30_pKS16	181223	pKS30_pKS16	pKS30	pKS16	0.016	43232.5	5278.91
181223_pKS30_pKS16	181223	pKS30_pKS16	pKS30	pKS16	0.061	51121.8	5093.07
181223_pKS30_pKS16	181223	pKS30_pKS16	pKS30	pKS16	0.324	91824.1	6333.4
181223_pKS30_pKS16	181223	pKS30_pKS16	pKS30	pKS16	0.247	49505.1	4858.41
181223_pKS30_pKS16	181223	pKS30_pKS16	pKS30	pKS16	0.351	51560.4	4566.87
181223_pKS30_pKS16	181223	pKS30_pKS16	pKS30	pKS16	0.141	39951.6	7198.63
181223_pKS30_pKS16	181223	pKS30_pKS16	pKS30	pKS16	0.187	101665	10711.2
181223_pKS30_pKS16	181223	pKS30_pKS16	pKS30	pKS16	0.085	103603	13709.8
181223_pKS30_pKS16	181223	pKS30_pKS16	pKS30	pKS16	0.384	58546	4732.02
181223_pKS30_pKS16	181223	pKS30_pKS16	pKS30	pKS16	0.106	48210.7	5518.44
181223_pKS30_pKS16	181223	pKS30_pKS16	pKS30	pKS16	0.274	21544.5	4578.03
181223_pKS30_pKS16	181223	pKS30_pKS16	pKS30	pKS16	0.226	31252.8	4935.42
181223_pKS30_pKS16	181223	pKS30_pKS16	pKS30	pKS16	0.208	26747.9	4618.06
181223_pKS30_pKS16	181223	pKS30_pKS16	pKS30	pKS16	-0.162	80448.1	5914.31
181223_pKS30_pKS16	181223	pKS30_pKS16	pKS30	pKS16	0.083	70376.9	6228.44
181223_pKS30_pKS16	181223	pKS30_pKS16	pKS30	pKS16	-0.382	101215	14092.7
181223_pKS30_pKS16	181223	pKS30_pKS16	pKS30	pKS16	0.227	17831.8	5295.25
181223_pKS30_pKS16	181223	pKS30_pKS16	pKS30	pKS16	-0.276	110540	7268.84
181223_pKS30_pKS16	181223	pKS30_pKS16	pKS30	pKS16	0.272	108662	4980.39
181223_pKS30_pKS16	181223	pKS30_pKS16	pKS30	pKS16	0.179	16336.2	4660.22
181223_pKS30_pKS16	181223	pKS30_pKS16	pKS30	pKS16	0.18	96556.1	9109.91
181223_pKS30_pKS16	181223	pKS30_pKS16	pKS30	pKS16	0.076	11279.8	4504.99
181223_pKS30_pKS16	181223	pKS30_pKS16	pKS30	pKS16	0.039	65374.1	6071.71
181223_pKS30_pKS16	181223	pKS30_pKS16	pKS30	pKS16	0.07	38644.6	4958.9
181223_pKS30_pKS16	181223	pKS30_pKS16	pKS30	pKS16	-0.145	93707.8	8947.6
181223_pKS30_pKS16	181223	pKS30_pKS16	pKS30	pKS16	0.093	108959	15884.6
181223_pKS30_pKS16	181223	pKS30_pKS16	pKS30	pKS16	-0.264	61312.4	6457.36
181223_pKS30_pKS16	181223	pKS30_pKS16	pKS30	pKS16	0.362	46980.1	4811.04
181223_pKS30_pKS16	181223	pKS30_pKS16	pKS30	pKS16	-0.199	75875.6	6475.31
181223_pKS30_pKS16	181223	pKS30_pKS16	pKS30	pKS16	0.287	24044.3	4601.23
181223_pKS30_pKS16	181223	pKS30_pKS16	pKS30	pKS16	0.343	50792.7	4713.06
181223_pKS30_pKS16	181223	pKS30_pKS16	pKS30	pKS16	0.176	98748.7	5768.64
181223_pKS30_pKS16	181223	pKS30_pKS16	pKS30	pKS16	-0.034	108209	16044.4
181223_pKS30_pKS16	181223	pKS30_pKS16	pKS30	pKS16	0.368	65542.5	4642.81
181223_pKS30_pKS16	181223	pKS30_pKS16	pKS30	pKS16	0.342	67916.6	5194.16
181223_pKS30_pKS16	181223	pKS30_pKS16	pKS30	pKS16	0.23	93934.4	6862.73
181223_pKS30_pKS16	181223	pKS30_pKS16	pKS30	pKS16	0.195	109509	7634.16
181223_pKS30_pKS16	181223	pKS30_pKS16	pKS30	pKS16	0.326	42591.5	5055.02
181223_pKS30_pKS16	181223	pKS30_pKS16	pKS30	pKS16	-0.152	123018	35477.9
181223_pKS30_pKS16	181223	pKS30_pKS16	pKS30	pKS16	-0.001	58744.4	5325.98
181223_pKS30_pKS16	181223	pKS30_pKS16	pKS30	pKS16	0.021	36012.3	4998.8
181223_pKS30_pKS16	181223	pKS30_pKS16	pKS30	pKS16	-0.065	19836.4	5237.72
181223_pKS30_pKS16	181223	pKS30_pKS16	pKS30	pKS16	0.06	47338.8	6512.02
181223_pKS30_pKS16	181223	pKS30_pKS16	pKS30	pKS16	-0.124	54441.3	5064.01
181223_pKS30_pKS16	181223	pKS30_pKS16	pKS30	pKS16	0.231	53082.5	7203.51
181223_pKS30_pKS16	181223	pKS30_pKS16	pKS30	pKS16	0.171	46108.6	5147.09
181223_pKS30_pKS16	181223	pKS30_pKS16	pKS30	pKS16	0.312	34302	4620.32
181223_pKS30_pKS16	181223	pKS30_pKS16	pKS30	pKS16	0.186	49015.2	4956.34
181223_pKS30_pKS16	181223	pKS30_pKS16	pKS30	pKS16	0.062	54974.7	5727.94
181223_pKS30_pKS16	181223	pKS30_pKS16	pKS30	pKS16	-0.043	56157.2	6027.53
181223_pKS30_pKS16	181223	pKS30_pKS16	pKS30	pKS16	0.212	26818.7	4660.07
181223_pKS30_pKS16	181223	pKS30_pKS16	pKS30	pKS16	0.248	31439.5	5013.62
181223_pKS30_pKS16	181223	pKS30_pKS16	pKS30	pKS16	0.114	31329.9	4897.38
181223_pKS30_pKS16	181223	pKS30_pKS16	pKS30	pKS16	0.3	74857.1	5548.17
181223_pKS30_pKS16	181223	pKS30_pKS16	pKS30	pKS16	0.086	29730.2	5504.66
181223_pKS30_pKS16	181223	pKS30_pKS16	pKS30	pKS16	0.234	15390.9	4680.86
181223_pKS30_pKS16	181223	pKS30_pKS16	pKS30	pKS16	0.283	54983.3	4849.42
181223_pKS30_pKS16	181223	pKS30_pKS16	pKS30	pKS16	0.299	60126.5	4831.56
181223_pKS30_pKS16	181223	pKS30_pKS16	pKS30	pKS16	0.415	99733.8	4662.23
181223_pKS30_pKS16	181223	pKS30_pKS16	pKS30	pKS16	0.109	62406.4	5467.62
181223_pKS30_pKS16	181223	pKS30_pKS16	pKS30	pKS16	-0.09	88342.6	8203.43
181223_pKS30_pKS16	181223	pKS30_pKS16	pKS30	pKS16	0.139	47608.4	4861.98
181223_pKS30_pKS16	181223	pKS30_pKS16	pKS30	pKS16	0.296	38523.5	4625.32
181223_pKS30_pKS16	181223	pKS30_pKS16	pKS30	pKS16	0.287	105243	7244.45
181223_pKS30_pKS16	181223	pKS30_pKS16	pKS30	pKS16	0.348	54800.5	13101.7
181223_pKS30_pKS16	181223	pKS30_pKS16	pKS30	pKS16	0.276	72144.2	5097.06
181223_pKS30_pKS16	181223	pKS30_pKS16	pKS30	pKS16	0.299	80200.9	8517.92
181223_pKS30_pKS16	181223	pKS30_pKS16	pKS30	pKS16	-0.105	69706.9	5235.77
181223_pKS30_pKS16	181223	pKS30_pKS16	pKS30	pKS16	0.213	80072.8	7440.3
181223_pKS30_pKS16	181223	pKS30_pKS16	pKS30	pKS16	-0.015	102865	7837.14
181223_pKS30_pKS16	181223	pKS30_pKS16	pKS30	pKS16	-0.321	82272	5530.09
181223_pKS30_pKS16	181223	pKS30_pKS16	pKS30	pKS16	0.171	44827.4	5413.69
181223_pKS30_pKS16	181223	pKS30_pKS16	pKS30	pKS16	0.287	58415.3	4918.87
181223_pKS30_pKS16	181223	pKS30_pKS16	pKS30	pKS16	-0.176	85841.9	7400.76
181223_pKS30_pKS16	181223	pKS30_pKS16	pKS30	pKS16	0.2	12084.8	4458.49
181223_pKS30_pKS16	181223	pKS30_pKS16	pKS30	pKS16	0.148	83852.8	6117.4
181223_pKS30_pKS16	181223	pKS30_pKS16	pKS30	pKS16	0.209	41828	5615.14
181223_pKS30_pKS16	181223	pKS30_pKS16	pKS30	pKS16	0.293	32408.2	4796.37
181223_pKS30_pKS16	181223	pKS30_pKS16	pKS30	pKS16	0.488	50796.9	4549.07
181220_pKS04_pKS16	181220	pKS04_pKS16	pKS04	pKS16	0.928	55829.5	34910.6
181220_pKS04_pKS16	181220	pKS04_pKS16	pKS04	pKS16	0.285	11598.6	4796.71
181220_pKS04_pKS16	181220	pKS04_pKS16	pKS04	pKS16	0.227	15973.4	5204.4
181220_pKS04_pKS16	181220	pKS04_pKS16	pKS04	pKS16	0.226	8886.2	4663.88
181220_pKS04_pKS16	181220	pKS04_pKS16	pKS04	pKS16	0.106	15231.5	5213
181220_pKS04_pKS16	181220	pKS04_pKS16	pKS04	pKS16	0.633	17664.6	6785.33
181220_pKS04_pKS16	181220	pKS04_pKS16	pKS04	pKS16	0.172	11860.5	4720.07
181220_pKS04_pKS16	181220	pKS04_pKS16	pKS04	pKS16	0.852	46333.2	12686.4
181220_pKS04_pKS16	181220	pKS04_pKS16	pKS04	pKS16	0.454	20557.1	5186.57
181220_pKS04_pKS16	181220	pKS04_pKS16	pKS04	pKS16	0.624	31775.7	6493.73
181220_pKS04_pKS16	181220	pKS04_pKS16	pKS04	pKS16	0.123	10274.4	2754.28
181220_pKS04_pKS16	181220	pKS04_pKS16	pKS04	pKS16	0.124	17093.5	5237.81
181220_pKS04_pKS16	181220	pKS04_pKS16	pKS04	pKS16	0.181	8168.98	4585.59
181220_pKS04_pKS16	181220	pKS04_pKS16	pKS04	pKS16	0.79	41039.6	11860.2
181220_pKS04_pKS16	181220	pKS04_pKS16	pKS04	pKS16	0.581	15974.8	5677.91
181220_pKS04_pKS16	181220	pKS04_pKS16	pKS04	pKS16	0.082	6883.37	4403.38
181220_pKS04_pKS16	181220	pKS04_pKS16	pKS04	pKS16	0.013	13059.1	5337.44
181220_pKS04_pKS16	181220	pKS04_pKS16	pKS04	pKS16	0.174	9191.82	4634.58
181220_pKS04_pKS16	181220	pKS04_pKS16	pKS04	pKS16	0.39	12408.3	5441.16
181220_pKS04_pKS16	181220	pKS04_pKS16	pKS04	pKS16	0.778	39824.2	9219.66
181220_pKS04_pKS16	181220	pKS04_pKS16	pKS04	pKS16	-0.092	14462.1	5181.2
181220_pKS04_pKS16	181220	pKS04_pKS16	pKS04	pKS16	0.274	17780.8	4934.32
181220_pKS04_pKS16	181220	pKS04_pKS16	pKS04	pKS16	0.229	17650.4	4931.37
181220_pKS04_pKS16	181220	pKS04_pKS16	pKS04	pKS16	0.525	52659.1	15162.3
181220_pKS04_pKS16	181220	pKS04_pKS16	pKS04	pKS16	0.889	63380.4	17597.1
181220_pKS04_pKS16	181220	pKS04_pKS16	pKS04	pKS16	0.082	5761.72	4287.13
181220_pKS04_pKS16	181220	pKS04_pKS16	pKS04	pKS16	0.142	6423.64	4500.38
181220_pKS04_pKS16	181220	pKS04_pKS16	pKS04	pKS16	0.109	13404.5	4884.2
181220_pKS04_pKS16	181220	pKS04_pKS16	pKS04	pKS16	0.387	26104.6	7473.77
181220_pKS04_pKS16	181220	pKS04_pKS16	pKS04	pKS16	0.283	15735.5	5180.14
181220_pKS04_pKS16	181220	pKS04_pKS16	pKS04	pKS16	0.224	8982.69	4557.55
181220_pKS04_pKS16	181220	pKS04_pKS16	pKS04	pKS16	0.155	9669.48	4692.78
181220_pKS04_pKS16	181220	pKS04_pKS16	pKS04	pKS16	0.065	12110.6	4966.88
181220_pKS04_pKS16	181220	pKS04_pKS16	pKS04	pKS16	0.149	11168.7	4975.76
181220_pKS04_pKS16	181220	pKS04_pKS16	pKS04	pKS16	0.732	49057.6	6474.73
181220_pKS04_pKS16	181220	pKS04_pKS16	pKS04	pKS16	0.26	15037.1	4756.93
181220_pKS04_pKS16	181220	pKS04_pKS16	pKS04	pKS16	0.256	11449.4	5126.48
181220_pKS04_pKS16	181220	pKS04_pKS16	pKS04	pKS16	0.896	45773.1	11152
181220_pKS04_pKS16	181220	pKS04_pKS16	pKS04	pKS16	0.116	6681.74	4528.46
181220_pKS04_pKS16	181220	pKS04_pKS16	pKS04	pKS16	0.656	51176.8	23666.7
181220_pKS04_pKS16	181220	pKS04_pKS16	pKS04	pKS16	0.908	60160.7	18992.5
181220_pKS04_pKS16	181220	pKS04_pKS16	pKS04	pKS16	0.188	11129.4	4491.11
181220_pKS04_pKS16	181220	pKS04_pKS16	pKS04	pKS16	0.004	8000.66	4657.17
181220_pKS04_pKS16	181220	pKS04_pKS16	pKS04	pKS16	0.106	9894.38	4486.09
181220_pKS04_pKS16	181220	pKS04_pKS16	pKS04	pKS16	0.836	49211.5	19846.2
181220_pKS04_pKS16	181220	pKS04_pKS16	pKS04	pKS16	0.302	29252.8	14780
181220_pKS04_pKS16	181220	pKS04_pKS16	pKS04	pKS16	0.328	10461.6	4964.66
181220_pKS04_pKS16	181220	pKS04_pKS16	pKS04	pKS16	0.588	20758.6	6564
181220_pKS04_pKS16	181220	pKS04_pKS16	pKS04	pKS16	0.222	7813.69	4949.99
181220_pKS04_pKS16	181220	pKS04_pKS16	pKS04	pKS16	0.08	11042.8	4579.34
181220_pKS04_pKS16	181220	pKS04_pKS16	pKS04	pKS16	0.291	19547.6	4908.78
181220_pKS04_pKS16	181220	pKS04_pKS16	pKS04	pKS16	0.666	45220.2	11576.9
181220_pKS04_pKS16	181220	pKS04_pKS16	pKS04	pKS16	0.823	31436.7	11412.8
181220_pKS04_pKS16	181220	pKS04_pKS16	pKS04	pKS16	0.92	56391.3	19205.3
181220_pKS04_pKS16	181220	pKS04_pKS16	pKS04	pKS16	0.394	9816.15	5944.58
181220_pKS04_pKS16	181220	pKS04_pKS16	pKS04	pKS16	0.765	26329.7	9798.93
181220_pKS04_pKS16	181220	pKS04_pKS16	pKS04	pKS16	0.181	7588.43	4557.76
181220_pKS04_pKS16	181220	pKS04_pKS16	pKS04	pKS16	0.503	10971.1	5008.86
181220_pKS04_pKS16	181220	pKS04_pKS16	pKS04	pKS16	0.033	17510.2	5572.19
181220_pKS04_pKS16	181220	pKS04_pKS16	pKS04	pKS16	0.055	8337.63	4628.55
181220_pKS04_pKS16	181220	pKS04_pKS16	pKS04	pKS16	0.264	7570.14	4533.49
181220_pKS04_pKS16	181220	pKS04_pKS16	pKS04	pKS16	0.518	28231.7	5904.92
181220_pKS04_pKS16	181220	pKS04_pKS16	pKS04	pKS16	0.026	15857.3	4678.57
181220_pKS04_pKS16	181220	pKS04_pKS16	pKS04	pKS16	0.659	18981.1	8901.53
181220_pKS04_pKS16	181220	pKS04_pKS16	pKS04	pKS16	0.395	27129.3	5538.38
181220_pKS04_pKS16	181220	pKS04_pKS16	pKS04	pKS16	0.123	12327.5	4873.35
181220_pKS04_pKS16	181220	pKS04_pKS16	pKS04	pKS16	0.779	69059.5	25279.6
181220_pKS04_pKS16	181220	pKS04_pKS16	pKS04	pKS16	-0.083	8133.8	4804.24
181220_pKS04_pKS16	181220	pKS04_pKS16	pKS04	pKS16	0.144	8839.86	4697.48
181220_pKS04_pKS16	181220	pKS04_pKS16	pKS04	pKS16	0.369	12385.5	5296.01
181220_pKS04_pKS16	181220	pKS04_pKS16	pKS04	pKS16	0.71	31359.1	7869.42
181220_pKS04_pKS16	181220	pKS04_pKS16	pKS04	pKS16	0.482	20536	8833.61
181220_pKS04_pKS16	181220	pKS04_pKS16	pKS04	pKS16	-0.092	16330.7	8050.54
181220_pKS04_pKS16	181220	pKS04_pKS16	pKS04	pKS16	0.684	23890.7	5365.34
181220_pKS04_pKS16	181220	pKS04_pKS16	pKS04	pKS16	-0.051	8038.22	4844.97
181220_pKS04_pKS16	181220	pKS04_pKS16	pKS04	pKS16	0.818	27479.4	10682.2
181220_pKS04_pKS16	181220	pKS04_pKS16	pKS04	pKS16	0.794	47964	11881.2
181220_pKS04_pKS16	181220	pKS04_pKS16	pKS04	pKS16	0.574	24030.4	9070.4
181220_pKS04_pKS16	181220	pKS04_pKS16	pKS04	pKS16	0.917	72969.2	28836.7
181220_pKS04_pKS16	181220	pKS04_pKS16	pKS04	pKS16	0.031	15893.1	5301.07
181220_pKS04_pKS16	181220	pKS04_pKS16	pKS04	pKS16	0.235	10655.7	4547.82
181220_pKS04_pKS16	181220	pKS04_pKS16	pKS04	pKS16	0.584	15857.9	6430.16
181220_pKS04_pKS16	181220	pKS04_pKS16	pKS04	pKS16	0.847	33717.6	8549.97
181220_pKS04_pKS16	181220	pKS04_pKS16	pKS04	pKS16	0.207	6882.67	4528.4
181220_pKS04_pKS16	181220	pKS04_pKS16	pKS04	pKS16	0.897	43243.5	17069
181220_pKS04_pKS16	181220	pKS04_pKS16	pKS04	pKS16	0.585	26346.1	6283.49
181220_pKS04_pKS16	181220	pKS04_pKS16	pKS04	pKS16	0.302	13197.7	5607.37
181220_pKS04_pKS16	181220	pKS04_pKS16	pKS04	pKS16	0.083	5825.04	4502.24
181220_pKS04_pKS16	181220	pKS04_pKS16	pKS04	pKS16	0.444	39292	8090.78
181220_pKS04_pKS16	181220	pKS04_pKS16	pKS04	pKS16	0.193	23021.6	4675.4
181220_pKS04_pKS16	181220	pKS04_pKS16	pKS04	pKS16	0.309	14687	6534.37
181220_pKS04_pKS16	181220	pKS04_pKS16	pKS04	pKS16	0.034	15831.5	4842.81
181220_pKS04_pKS16	181220	pKS04_pKS16	pKS04	pKS16	0.242	7068.09	4404.63
181220_pKS04_pKS16	181220	pKS04_pKS16	pKS04	pKS16	0.136	7210	4449.38
181220_pKS04_pKS16	181220	pKS04_pKS16	pKS04	pKS16	0.209	10447.2	4927.86
181220_pKS04_pKS16	181220	pKS04_pKS16	pKS04	pKS16	0.103	6511.1	4625.59
181220_pKS04_pKS16	181220	pKS04_pKS16	pKS04	pKS16	0.134	22007.3	4959.26
181220_pKS04_pKS16	181220	pKS04_pKS16	pKS04	pKS16	-0.007	9661.89	4964.84
181220_pKS04_pKS16	181220	pKS04_pKS16	pKS04	pKS16	0.909	33811.1	18738.8
181220_pKS04_pKS16	181220	pKS04_pKS16	pKS04	pKS16	0.141	7497.49	4498.58
181220_pKS04_pKS16	181220	pKS04_pKS16	pKS04	pKS16	0.087	6045.52	4534.5
181220_pKS04_pKS16	181220	pKS04_pKS16	pKS04	pKS16	-0.022	5863.3	4767.44
181220_pKS04_pKS16	181220	pKS04_pKS16	pKS04	pKS16	0.531	26623	5210.29
181220_pKS04_pKS16	181220	pKS04_pKS16	pKS04	pKS16	0.156	23226.1	4950.15
181220_pKS04_pKS16	181220	pKS04_pKS16	pKS04	pKS16	0.715	28620.7	8241.84
181220_pKS04_pKS16	181220	pKS04_pKS16	pKS04	pKS16	0.89	36654.8	14901.1
181220_pKS04_pKS16	181220	pKS04_pKS16	pKS04	pKS16	0.694	49764.5	7483.01
181220_pKS04_pKS16	181220	pKS04_pKS16	pKS04	pKS16	-0.017	6460.95	4713.85
181220_pKS04_pKS16	181220	pKS04_pKS16	pKS04	pKS16	0.867	32885.3	10586.2
181220_pKS04_pKS16	181220	pKS04_pKS16	pKS04	pKS16	0.932	77737.9	11445.1
181220_pKS04_pKS16	181220	pKS04_pKS16	pKS04	pKS16	0.904	66334.2	20390.8
181220_pKS04_pKS16	181220	pKS04_pKS16	pKS04	pKS16	0.624	43472.6	19099.6
181220_pKS04_pKS16	181220	pKS04_pKS16	pKS04	pKS16	-0.064	10825.9	4709
181220_pKS04_pKS16	181220	pKS04_pKS16	pKS04	pKS16	0.777	29502.4	6181.67
181220_pKS04_pKS16	181220	pKS04_pKS16	pKS04	pKS16	0.599	20529.9	5990.92
181220_pKS04_pKS16	181220	pKS04_pKS16	pKS04	pKS16	-0.094	7079.64	4746.35
181220_pKS04_pKS16	181220	pKS04_pKS16	pKS04	pKS16	0.902	30897.5	11194.2
181220_pKS04_pKS16	181220	pKS04_pKS16	pKS04	pKS16	0.242	10388.8	5048.62
181220_pKS04_pKS16	181220	pKS04_pKS16	pKS04	pKS16	0.934	52211.9	19540.7
181220_pKS04_pKS16	181220	pKS04_pKS16	pKS04	pKS16	0.199	10666.8	4506.24
181220_pKS04_pKS16	181220	pKS04_pKS16	pKS04	pKS16	0.936	67180.3	39947.8
181220_pKS04_pKS16	181220	pKS04_pKS16	pKS04	pKS16	0.94	84165.5	15687
181220_pKS04_pKS16	181220	pKS04_pKS16	pKS04	pKS16	0.737	49544.5	11999.2
181220_pKS04_pKS16	181220	pKS04_pKS16	pKS04	pKS16	0.031	7825.82	4584.19
181220_pKS04_pKS16	181220	pKS04_pKS16	pKS04	pKS16	0.427	20590.2	5566.06
181220_pKS04_pKS16	181220	pKS04_pKS16	pKS04	pKS16	0.15	13008.8	4609.74
181220_pKS04_pKS16	181220	pKS04_pKS16	pKS04	pKS16	0.065	9914.1	4728.18
181220_pKS04_pKS16	181220	pKS04_pKS16	pKS04	pKS16	0.014	6274.29	4609.31
181220_pKS26_pKS16	181220	pKS26_pKS16	pKS26	pKS16	0.534	132828	5586.46
181220_pKS26_pKS16	181220	pKS26_pKS16	pKS26	pKS16	0.782	59587.2	6020.22
181220_pKS26_pKS16	181220	pKS26_pKS16	pKS26	pKS16	0.854	55204.1	6393.73
181220_pKS26_pKS16	181220	pKS26_pKS16	pKS26	pKS16	0.714	99421.5	5607.64
181220_pKS26_pKS16	181220	pKS26_pKS16	pKS26	pKS16	0.47	27107.2	5378.05
181220_pKS26_pKS16	181220	pKS26_pKS16	pKS26	pKS16	0.142	55616.8	5139.53
181220_pKS26_pKS16	181220	pKS26_pKS16	pKS26	pKS16	0.333	29973.6	4527.15
181220_pKS26_pKS16	181220	pKS26_pKS16	pKS26	pKS16	0.471	41498.9	5674.9
181220_pKS26_pKS16	181220	pKS26_pKS16	pKS26	pKS16	0.301	49655.7	4756.93
181220_pKS26_pKS16	181220	pKS26_pKS16	pKS26	pKS16	0.589	54088.6	5544.32
181220_pKS26_pKS16	181220	pKS26_pKS16	pKS26	pKS16	0.787	113140	12257.8
181220_pKS26_pKS16	181220	pKS26_pKS16	pKS26	pKS16	0.284	73961.9	4643.73
181220_pKS26_pKS16	181220	pKS26_pKS16	pKS26	pKS16	0.596	33970.3	7900.4
181220_pKS26_pKS16	181220	pKS26_pKS16	pKS26	pKS16	0.808	102981	8170.69
181220_pKS26_pKS16	181220	pKS26_pKS16	pKS26	pKS16	0.386	22082	5249.25
181220_pKS26_pKS16	181220	pKS26_pKS16	pKS26	pKS16	0.309	24055.8	4555.01
181220_pKS26_pKS16	181220	pKS26_pKS16	pKS26	pKS16	0.904	59854.9	16278.4
181220_pKS26_pKS16	181220	pKS26_pKS16	pKS26	pKS16	0.742	52965.5	6603.51
181220_pKS26_pKS16	181220	pKS26_pKS16	pKS26	pKS16	0.675	41140	5202.85
181220_pKS26_pKS16	181220	pKS26_pKS16	pKS26	pKS16	0.151	54893.3	4638.43
181220_pKS26_pKS16	181220	pKS26_pKS16	pKS26	pKS16	0.394	15376.9	4387.1
181220_pKS26_pKS16	181220	pKS26_pKS16	pKS26	pKS16	0.675	63589.8	7459.59
181220_pKS26_pKS16	181220	pKS26_pKS16	pKS26	pKS16	0.389	51087.5	5101.05
181220_pKS26_pKS16	181220	pKS26_pKS16	pKS26	pKS16	0.283	17212.9	4593.27
181220_pKS26_pKS16	181220	pKS26_pKS16	pKS26	pKS16	0.214	48201.6	5166.78
181220_pKS26_pKS16	181220	pKS26_pKS16	pKS26	pKS16	0.861	94002.6	10502.2
181220_pKS26_pKS16	181220	pKS26_pKS16	pKS26	pKS16	0.929	61515.1	9519.61
181220_pKS26_pKS16	181220	pKS26_pKS16	pKS26	pKS16	0.799	45480.7	6167.22
181220_pKS26_pKS16	181220	pKS26_pKS16	pKS26	pKS16	0.602	103452	6572.17
181220_pKS26_pKS16	181220	pKS26_pKS16	pKS26	pKS16	0.345	33494	5032.06
181220_pKS26_pKS16	181220	pKS26_pKS16	pKS26	pKS16	0.266	40476.4	4639.16
181220_pKS26_pKS16	181220	pKS26_pKS16	pKS26	pKS16	0.368	13957.2	5423.84
181220_pKS26_pKS16	181220	pKS26_pKS16	pKS26	pKS16	0.092	9907.4	4538.12
181220_pKS26_pKS16	181220	pKS26_pKS16	pKS26	pKS16	0.792	58818.4	5864.7
181220_pKS26_pKS16	181220	pKS26_pKS16	pKS26	pKS16	0.185	33041.5	4956.73
181220_pKS26_pKS16	181220	pKS26_pKS16	pKS26	pKS16	0.783	55714.2	5793.85
181220_pKS26_pKS16	181220	pKS26_pKS16	pKS26	pKS16	0.83	63174.5	6964.07
181220_pKS26_pKS16	181220	pKS26_pKS16	pKS26	pKS16	0.739	59303.8	6333.58
181220_pKS26_pKS16	181220	pKS26_pKS16	pKS26	pKS16	0.845	43066.6	6739.75
181220_pKS26_pKS16	181220	pKS26_pKS16	pKS26	pKS16	0.553	46988.1	5415.55
181220_pKS26_pKS16	181220	pKS26_pKS16	pKS26	pKS16	0.313	33969.3	4677.78
181220_pKS26_pKS16	181220	pKS26_pKS16	pKS26	pKS16	0.437	55168.9	4960.09
181220_pKS26_pKS16	181220	pKS26_pKS16	pKS26	pKS16	0.651	78490.7	5965.03
181220_pKS26_pKS16	181220	pKS26_pKS16	pKS26	pKS16	0.901	70651.9	10706.5
181220_pKS26_pKS16	181220	pKS26_pKS16	pKS26	pKS16	0.434	30599.5	4777.23
181220_pKS26_pKS16	181220	pKS26_pKS16	pKS26	pKS16	0.323	21251.6	4514.74
181220_pKS26_pKS16	181220	pKS26_pKS16	pKS26	pKS16	0.269	52730.9	5777.18
181220_pKS26_pKS16	181220	pKS26_pKS16	pKS26	pKS16	0.418	50530.8	6453.03
181220_pKS26_pKS16	181220	pKS26_pKS16	pKS26	pKS16	0.728	32826.2	6572.11
181220_pKS26_pKS16	181220	pKS26_pKS16	pKS26	pKS16	0.865	151303	33996
181220_pKS26_pKS16	181220	pKS26_pKS16	pKS26	pKS16	0.199	37818.9	5340.61
181220_pKS26_pKS16	181220	pKS26_pKS16	pKS26	pKS16	0.285	45148.9	4760.77
181220_pKS26_pKS16	181220	pKS26_pKS16	pKS26	pKS16	0.164	72463.1	5031.7
181220_pKS26_pKS16	181220	pKS26_pKS16	pKS26	pKS16	0.226	37574.5	4966.09
181220_pKS26_pKS16	181220	pKS26_pKS16	pKS26	pKS16	0.306	72433.9	4951.09
181220_pKS26_pKS16	181220	pKS26_pKS16	pKS26	pKS16	0.664	52220	5278.88
181220_pKS26_pKS16	181220	pKS26_pKS16	pKS26	pKS16	0.312	28146.9	4511.27
181220_pKS26_pKS16	181220	pKS26_pKS16	pKS26	pKS16	0.306	56603	4721.07
181220_pKS26_pKS16	181220	pKS26_pKS16	pKS26	pKS16	0.066	11611.9	4737.78
181220_pKS26_pKS16	181220	pKS26_pKS16	pKS26	pKS16	0.371	33979.5	4708.3
181220_pKS26_pKS16	181220	pKS26_pKS16	pKS26	pKS16	0.194	7720.07	4447.15
181220_pKS26_pKS16	181220	pKS26_pKS16	pKS26	pKS16	0.268	19132.1	4587.24
181220_pKS26_pKS16	181220	pKS26_pKS16	pKS26	pKS16	0.244	30505.3	4660.77
181220_pKS26_pKS16	181220	pKS26_pKS16	pKS26	pKS16	0.33	29903.1	4703.33
181220_pKS26_pKS16	181220	pKS26_pKS16	pKS26	pKS16	0.926	106728	14030.8
181220_pKS26_pKS16	181220	pKS26_pKS16	pKS26	pKS16	0.083	12561.8	5257.05
181220_pKS26_pKS16	181220	pKS26_pKS16	pKS26	pKS16	0.316	25791.2	4588.61
181220_pKS26_pKS16	181220	pKS26_pKS16	pKS26	pKS16	0.066	9922.55	4557.61
181220_pKS26_pKS16	181220	pKS26_pKS16	pKS26	pKS16	0.225	35596.6	4763.2
181220_pKS26_pKS16	181220	pKS26_pKS16	pKS26	pKS16	0.715	67241.3	6112.95
181220_pKS26_pKS16	181220	pKS26_pKS16	pKS26	pKS16	0.233	29125.5	4592.39
181220_pKS26_pKS16	181220	pKS26_pKS16	pKS26	pKS16	0.615	96784.8	5390.43
181220_pKS26_pKS16	181220	pKS26_pKS16	pKS26	pKS16	0.21	42429.2	5296.65
181220_pKS26_pKS16	181220	pKS26_pKS16	pKS26	pKS16	0.543	67504.2	5224.25
181220_pKS26_pKS16	181220	pKS26_pKS16	pKS26	pKS16	0.329	23255.9	4505.9
181220_pKS26_pKS16	181220	pKS26_pKS16	pKS26	pKS16	0.234	37216.8	4563.25
181220_pKS26_pKS16	181220	pKS26_pKS16	pKS26	pKS16	0.905	93192.2	8918.76
181220_pKS26_pKS16	181220	pKS26_pKS16	pKS26	pKS16	0.342	38767.5	4563.22
181220_pKS26_pKS16	181220	pKS26_pKS16	pKS26	pKS16	0.675	44758.6	6700.36
181220_pKS26_pKS16	181220	pKS26_pKS16	pKS26	pKS16	0.237	16206.6	4517.09
181220_pKS26_pKS16	181220	pKS26_pKS16	pKS26	pKS16	0.095	56937.3	7300.12
181220_pKS26_pKS16	181220	pKS26_pKS16	pKS26	pKS16	0.2	26118.7	4681.65
181220_pKS26_pKS16	181220	pKS26_pKS16	pKS26	pKS16	0.258	13510.9	4465.14
181220_pKS26_pKS16	181220	pKS26_pKS16	pKS26	pKS16	0.791	31881	5266.26
181220_pKS26_pKS16	181220	pKS26_pKS16	pKS26	pKS16	0.232	24701.2	4568.34
181220_pKS26_pKS16	181220	pKS26_pKS16	pKS26	pKS16	0.655	55114.3	8020.97
181220_pKS26_pKS16	181220	pKS26_pKS16	pKS26	pKS16	0.195	16724.7	4531.3
181220_pKS26_pKS16	181220	pKS26_pKS16	pKS26	pKS16	0.126	23894.5	4545.56
181220_pKS26_pKS16	181220	pKS26_pKS16	pKS26	pKS16	0.759	38055.3	5844.19
181220_pKS26_pKS16	181220	pKS26_pKS16	pKS26	pKS16	0.139	24128.8	4708.64
181220_pKS26_pKS16	181220	pKS26_pKS16	pKS26	pKS16	0.737	70365.1	6016.95
181220_pKS26_pKS16	181220	pKS26_pKS16	pKS26	pKS16	0.876	103574	12863.9
181220_pKS26_pKS16	181220	pKS26_pKS16	pKS26	pKS16	0.224	63544.9	5003.74
181220_pKS26_pKS16	181220	pKS26_pKS16	pKS26	pKS16	0.284	19481.7	4502.58
181220_pKS26_pKS16	181220	pKS26_pKS16	pKS26	pKS16	0.233	32417.2	4576.26
181220_pKS26_pKS16	181220	pKS26_pKS16	pKS26	pKS16	0.254	50221.2	4982.52
181220_pKS26_pKS16	181220	pKS26_pKS16	pKS26	pKS16	0.146	8113.8	4445.02
181220_pKS26_pKS16	181220	pKS26_pKS16	pKS26	pKS16	0.855	70244.3	6868.77
181220_pKS26_pKS16	181220	pKS26_pKS16	pKS26	pKS16	0.955	90018.1	16214.1
181220_pKS26_pKS16	181220	pKS26_pKS16	pKS26	pKS16	0.641	125092	23523.8
181220_pKS26_pKS16	181220	pKS26_pKS16	pKS26	pKS16	0.897	72130.8	11159.1
181220_pKS26_pKS16	181220	pKS26_pKS16	pKS26	pKS16	0.721	53173.3	6168.87
181220_pKS26_pKS16	181220	pKS26_pKS16	pKS26	pKS16	0.058	161789	16100.7
181220_pKS26_pKS16	181220	pKS26_pKS16	pKS26	pKS16	0.185	22320.3	4644.37
181220_pKS26_pKS16	181220	pKS26_pKS16	pKS26	pKS16	0.948	70104.5	24916.6
181220_pKS26_pKS16	181220	pKS26_pKS16	pKS26	pKS16	0.781	57727.1	6547.44
181220_pKS26_pKS16	181220	pKS26_pKS16	pKS26	pKS16	0.253	31284.3	4591.93
181220_pKS26_pKS16	181220	pKS26_pKS16	pKS26	pKS16	0.226	20088	4606.29
181220_pKS26_pKS16	181220	pKS26_pKS16	pKS26	pKS16	0.32	17187	6761.58
181220_pKS26_pKS16	181220	pKS26_pKS16	pKS26	pKS16	0.74	71166.9	7013.46
181220_pKS26_pKS16	181220	pKS26_pKS16	pKS26	pKS16	0.876	79438.8	15920.8
181220_pKS26_pKS16	181220	pKS26_pKS16	pKS26	pKS16	0.533	24368.6	5650.02
181220_pKS26_pKS16	181220	pKS26_pKS16	pKS26	pKS16	0.512	37715	5836.99
181220_pKS26_pKS16	181220	pKS26_pKS16	pKS26	pKS16	0.56	45970.9	6053.6
181220_pKS26_pKS16	181220	pKS26_pKS16	pKS26	pKS16	0.163	26689.7	4681.07
181220_pKS26_pKS16	181220	pKS26_pKS16	pKS26	pKS16	0.268	38917.5	5158.89
181220_pKS26_pKS16	181220	pKS26_pKS16	pKS26	pKS16	0.788	63922.2	6010.55
181220_pKS26_pKS16	181220	pKS26_pKS16	pKS26	pKS16	0.092	42919.2	4594.77
181220_pKS26_pKS16	181220	pKS26_pKS16	pKS26	pKS16	0.828	56561.4	7007.42
181220_pKS26_pKS16	181220	pKS26_pKS16	pKS26	pKS16	0.895	76963.8	13260
181220_pKS26_pKS16	181220	pKS26_pKS16	pKS26	pKS16	0.253	37277.5	6128.44
181220_pKS26_pKS16	181220	pKS26_pKS16	pKS26	pKS16	0.252	32139.6	4822.65
181220_pKS26_pKS16	181220	pKS26_pKS16	pKS26	pKS16	0.853	35494.5	6118.81
181220_pKS26_pKS16	181220	pKS26_pKS16	pKS26	pKS16	0.389	30545	4504.62
181220_pKS26_pKS16	181220	pKS26_pKS16	pKS26	pKS16	0.144	17902.1	4576.05
181220_pKS26_pKS16	181220	pKS26_pKS16	pKS26	pKS16	0.099	43166.3	5002.83
181220_pKS26_pKS16	181220	pKS26_pKS16	pKS26	pKS16	0.311	27627.4	4908.26
181220_pKS26_pKS16	181220	pKS26_pKS16	pKS26	pKS16	0.305	23322.2	4513.86
181220_pKS26_pKS16	181220	pKS26_pKS16	pKS26	pKS16	0.452	33399.4	4818.84
181220_pKS26_pKS16	181220	pKS26_pKS16	pKS26	pKS16	0.791	41706.4	5578.65
181220_pKS26_pKS16	181220	pKS26_pKS16	pKS26	pKS16	0.795	146680	19552.8
181220_pKS26_pKS16	181220	pKS26_pKS16	pKS26	pKS16	0.79	89308.1	6612.62
181220_pKS26_pKS16	181220	pKS26_pKS16	pKS26	pKS16	0.026	23008.4	4844.57
181220_pKS26_pKS16	181220	pKS26_pKS16	pKS26	pKS16	0.659	59894.6	5970.83
181220_pKS26_pKS16	181220	pKS26_pKS16	pKS26	pKS16	0.88	81862.3	13598.4
181220_pKS26_pKS16	181220	pKS26_pKS16	pKS26	pKS16	0.308	28919	4822.1
181220_pKS26_pKS16	181220	pKS26_pKS16	pKS26	pKS16	0.451	52724.4	4976.21
181220_pKS26_pKS16	181220	pKS26_pKS16	pKS26	pKS16	0.84	65614.5	7031.9
181220_pKS26_pKS16	181220	pKS26_pKS16	pKS26	pKS16	0.455	50652.9	5003.93
181220_pKS26_pKS16	181220	pKS26_pKS16	pKS26	pKS16	0.177	13592.4	4452.7
181220_pKS26_pKS16	181220	pKS26_pKS16	pKS26	pKS16	0.636	27561	5637.03
181220_pKS26_pKS16	181220	pKS26_pKS16	pKS26	pKS16	-0.106	59791	4932.86
181220_pKS26_pKS16	181220	pKS26_pKS16	pKS26	pKS16	0.774	143772	28472.8
181220_pKS26_pKS16	181220	pKS26_pKS16	pKS26	pKS16	0.842	73977.9	7271.16
181220_pKS26_pKS16	181220	pKS26_pKS16	pKS26	pKS16	0.429	49605	4985.85
181220_pKS26_pKS16	181220	pKS26_pKS16	pKS26	pKS16	0.765	63777.3	14246.5
181220_pKS26_pKS16	181220	pKS26_pKS16	pKS26	pKS16	0.848	108112	8171.45
181220_pKS26_pKS16	181220	pKS26_pKS16	pKS26	pKS16	0.306	43239.4	6162.83
181220_pKS26_pKS16	181220	pKS26_pKS16	pKS26	pKS16	0.192	59474.8	4756.1
181220_pKS26_pKS16	181220	pKS26_pKS16	pKS26	pKS16	0.09	37808.9	4633.36
181220_pKS26_pKS16	181220	pKS26_pKS16	pKS26	pKS16	0.325	20293.4	4642.75
181220_pKS26_pKS16	181220	pKS26_pKS16	pKS26	pKS16	0.932	70873.7	26984.1
181220_pKS26_pKS16	181220	pKS26_pKS16	pKS26	pKS16	0.203	35458.7	5164.37
181220_pKS26_pKS16	181220	pKS26_pKS16	pKS26	pKS16	0.726	61405.5	6451.96
181220_pKS26_pKS16	181220	pKS26_pKS16	pKS26	pKS16	0.206	26106.6	4587.3
181220_pKS26_pKS16	181220	pKS26_pKS16	pKS26	pKS16	0.726	70063.9	8936.59
181220_pKS26_pKS16	181220	pKS26_pKS16	pKS26	pKS16	0.896	86279.1	11057
181220_pKS26_pKS16	181220	pKS26_pKS16	pKS26	pKS16	0.744	71362.9	10202.6
181220_pKS26_pKS16	181220	pKS26_pKS16	pKS26	pKS16	0.256	33778.6	4536.54
181220_pKS26_pKS16	181220	pKS26_pKS16	pKS26	pKS16	0.205	20092.2	4429.35
181220_pKS26_pKS16	181220	pKS26_pKS16	pKS26	pKS16	0.917	107567	38401.2
181220_pKS26_pKS16	181220	pKS26_pKS16	pKS26	pKS16	0.321	36736	4471.48
181220_pKS26_pKS16	181220	pKS26_pKS16	pKS26	pKS16	0.219	27172.1	4735.01
181220_pKS26_pKS16	181220	pKS26_pKS16	pKS26	pKS16	0.638	46890.1	5639.75
181220_pKS26_pKS16	181220	pKS26_pKS16	pKS26	pKS16	0.41	31995.4	4719.24
181220_pKS26_pKS16	181220	pKS26_pKS16	pKS26	pKS16	0.837	91959.1	12509.4
181220_pKS26_pKS16	181220	pKS26_pKS16	pKS26	pKS16	0.296	32303.2	5504.39
181220_pKS26_pKS16	181220	pKS26_pKS16	pKS26	pKS16	0.809	96869.9	6975.07
181220_pKS26_pKS16	181220	pKS26_pKS16	pKS26	pKS16	0.851	135365	30084
181220_pKS26_pKS16	181220	pKS26_pKS16	pKS26	pKS16	0.256	28677.3	4681.14
181220_pKS26_pKS16	181220	pKS26_pKS16	pKS26	pKS16	0.138	12946	4592.94
181220_pKS26_pKS16	181220	pKS26_pKS16	pKS26	pKS16	0.29	34049.7	4445.39
181220_pKS27_pKS16	181220	pKS27_pKS16	pKS27	pKS16	0.135	23262.5	4562.03
181220_pKS27_pKS16	181220	pKS27_pKS16	pKS27	pKS16	0.227	21009.9	4583.18
181220_pKS27_pKS16	181220	pKS27_pKS16	pKS27	pKS16	0.752	150859	38188.7
181220_pKS27_pKS16	181220	pKS27_pKS16	pKS27	pKS16	0.74	68377.2	6607.38
181220_pKS27_pKS16	181220	pKS27_pKS16	pKS27	pKS16	0.259	42693.6	4802.05
181220_pKS27_pKS16	181220	pKS27_pKS16	pKS27	pKS16	0.163	18443.9	4580.04
181220_pKS27_pKS16	181220	pKS27_pKS16	pKS27	pKS16	0.778	104970	5740.99
181220_pKS27_pKS16	181220	pKS27_pKS16	pKS27	pKS16	0.749	60038.7	6565.83
181220_pKS27_pKS16	181220	pKS27_pKS16	pKS27	pKS16	0.824	87042.4	10931
181220_pKS27_pKS16	181220	pKS27_pKS16	pKS27	pKS16	0.18	17439.2	4492.03
181220_pKS27_pKS16	181220	pKS27_pKS16	pKS27	pKS16	0.767	67076.9	7743.73
181220_pKS27_pKS16	181220	pKS27_pKS16	pKS27	pKS16	0.217	19373	4635.5
181220_pKS27_pKS16	181220	pKS27_pKS16	pKS27	pKS16	0.561	55104.4	5963.63
181220_pKS27_pKS16	181220	pKS27_pKS16	pKS27	pKS16	0.783	44794.3	6352.09
181220_pKS27_pKS16	181220	pKS27_pKS16	pKS27	pKS16	-0.019	12807.4	4695.49
181220_pKS27_pKS16	181220	pKS27_pKS16	pKS27	pKS16	0.597	93647.5	6235.51
181220_pKS27_pKS16	181220	pKS27_pKS16	pKS27	pKS16	0.319	44892	4615.8
181220_pKS27_pKS16	181220	pKS27_pKS16	pKS27	pKS16	0.327	48675.2	4719.24
181220_pKS27_pKS16	181220	pKS27_pKS16	pKS27	pKS16	0.229	58458.7	5061.73
181220_pKS27_pKS16	181220	pKS27_pKS16	pKS27	pKS16	0.218	30497.8	4604.77
181220_pKS27_pKS16	181220	pKS27_pKS16	pKS27	pKS16	0.741	45799.6	6953.83
181220_pKS27_pKS16	181220	pKS27_pKS16	pKS27	pKS16	0.177	11355.3	4535.6
181220_pKS27_pKS16	181220	pKS27_pKS16	pKS27	pKS16	0.257	16745.7	4636.56
181220_pKS27_pKS16	181220	pKS27_pKS16	pKS27	pKS16	0.765	73941.2	9783.56
181220_pKS27_pKS16	181220	pKS27_pKS16	pKS27	pKS16	0.258	14843.5	4703.94
181220_pKS27_pKS16	181220	pKS27_pKS16	pKS27	pKS16	0.612	82894.9	5973.18
181220_pKS27_pKS16	181220	pKS27_pKS16	pKS27	pKS16	0.157	22146.4	4645.04
181220_pKS27_pKS16	181220	pKS27_pKS16	pKS27	pKS16	0.867	81475.2	7451.55
181220_pKS27_pKS16	181220	pKS27_pKS16	pKS27	pKS16	0.073	15334.6	4877.01
181220_pKS27_pKS16	181220	pKS27_pKS16	pKS27	pKS16	0.821	116988	26441.2
181220_pKS27_pKS16	181220	pKS27_pKS16	pKS27	pKS16	0.91	75711.9	12361.3
181220_pKS27_pKS16	181220	pKS27_pKS16	pKS27	pKS16	0.141	7973.29	4461.02
181220_pKS27_pKS16	181220	pKS27_pKS16	pKS27	pKS16	0.316	21145.1	4451.94
181220_pKS27_pKS16	181220	pKS27_pKS16	pKS27	pKS16	0.398	44382.1	4523.64
181220_pKS27_pKS16	181220	pKS27_pKS16	pKS27	pKS16	0.32	31735.7	4532.24
181220_pKS27_pKS16	181220	pKS27_pKS16	pKS27	pKS16	0.541	69037.7	5441.86
181220_pKS27_pKS16	181220	pKS27_pKS16	pKS27	pKS16	0.23	30189.7	4696.23
181220_pKS27_pKS16	181220	pKS27_pKS16	pKS27	pKS16	0.864	56580.5	7779.82
181220_pKS27_pKS16	181220	pKS27_pKS16	pKS27	pKS16	0.273	18640.1	4590.38
181220_pKS27_pKS16	181220	pKS27_pKS16	pKS27	pKS16	0.138	10555.9	4487.82
181220_pKS27_pKS16	181220	pKS27_pKS16	pKS27	pKS16	0.079	24628	4769.55
181220_pKS27_pKS16	181220	pKS27_pKS16	pKS27	pKS16	0.383	160916	14901.3
181220_pKS27_pKS16	181220	pKS27_pKS16	pKS27	pKS16	0.489	48955.9	5871.47
181220_pKS27_pKS16	181220	pKS27_pKS16	pKS27	pKS16	0.27	33442	4658.82
181220_pKS27_pKS16	181220	pKS27_pKS16	pKS27	pKS16	0.23	54282.8	5213.73
181220_pKS27_pKS16	181220	pKS27_pKS16	pKS27	pKS16	0.413	46647.2	5250.38
181220_pKS27_pKS16	181220	pKS27_pKS16	pKS27	pKS16	0.186	105576	5125.69
181220_pKS27_pKS16	181220	pKS27_pKS16	pKS27	pKS16	0.289	23532.1	5241.53
181220_pKS27_pKS16	181220	pKS27_pKS16	pKS27	pKS16	0.359	35505.8	4810.55
181220_pKS27_pKS16	181220	pKS27_pKS16	pKS27	pKS16	0.32	19500.8	4380.33
181220_pKS27_pKS16	181220	pKS27_pKS16	pKS27	pKS16	0.099	50824.4	4682.87
181220_pKS27_pKS16	181220	pKS27_pKS16	pKS27	pKS16	0.714	53452.2	8399.76
181220_pKS27_pKS16	181220	pKS27_pKS16	pKS27	pKS16	0.705	142875	20674.1
181220_pKS27_pKS16	181220	pKS27_pKS16	pKS27	pKS16	0.318	24488.7	4529.71
181220_pKS27_pKS16	181220	pKS27_pKS16	pKS27	pKS16	0.299	58278.1	4947.4
181220_pKS27_pKS16	181220	pKS27_pKS16	pKS27	pKS16	0.22	104498	5068.74
181220_pKS27_pKS16	181220	pKS27_pKS16	pKS27	pKS16	0.213	48398.7	4750.8
181220_pKS27_pKS16	181220	pKS27_pKS16	pKS27	pKS16	0.211	26399.4	4520.47
181220_pKS27_pKS16	181220	pKS27_pKS16	pKS27	pKS16	0.231	39261.8	4785.73
181220_pKS27_pKS16	181220	pKS27_pKS16	pKS27	pKS16	0.682	45786.8	5315.07
181220_pKS27_pKS16	181220	pKS27_pKS16	pKS27	pKS16	0.581	74615.8	6630.46
181220_pKS27_pKS16	181220	pKS27_pKS16	pKS27	pKS16	0.469	44259.6	5807.18
181220_pKS27_pKS16	181220	pKS27_pKS16	pKS27	pKS16	0.923	92627.6	27651.6
181220_pKS27_pKS16	181220	pKS27_pKS16	pKS27	pKS16	0.086	29743	4774.48
181220_pKS27_pKS16	181220	pKS27_pKS16	pKS27	pKS16	0.174	14076.5	4653.24
181220_pKS27_pKS16	181220	pKS27_pKS16	pKS27	pKS16	0.471	24478	5112.4
181220_pKS27_pKS16	181220	pKS27_pKS16	pKS27	pKS16	0.419	22271.1	5529.69
181220_pKS27_pKS16	181220	pKS27_pKS16	pKS27	pKS16	0.123	11690.3	4444.65
181220_pKS27_pKS16	181220	pKS27_pKS16	pKS27	pKS16	0.358	99136.2	5296.9
181220_pKS27_pKS16	181220	pKS27_pKS16	pKS27	pKS16	0.192	10743.1	4487.73
181220_pKS27_pKS16	181220	pKS27_pKS16	pKS27	pKS16	0.927	53360.7	9524.09
181220_pKS27_pKS16	181220	pKS27_pKS16	pKS27	pKS16	0.226	35286.9	5331.9
181220_pKS27_pKS16	181220	pKS27_pKS16	pKS27	pKS16	0.316	23874.1	4642.54
181220_pKS27_pKS16	181220	pKS27_pKS16	pKS27	pKS16	0.202	17156.3	3649.05
181220_pKS27_pKS16	181220	pKS27_pKS16	pKS27	pKS16	0.303	32626.6	4776.19
181220_pKS27_pKS16	181220	pKS27_pKS16	pKS27	pKS16	0.408	23465.9	4979.99
181220_pKS27_pKS16	181220	pKS27_pKS16	pKS27	pKS16	0.827	77908.5	6305.05
181220_pKS27_pKS16	181220	pKS27_pKS16	pKS27	pKS16	0.756	99958.7	10668.9
181220_pKS27_pKS16	181220	pKS27_pKS16	pKS27	pKS16	0.363	22821.5	3652.68
181220_pKS27_pKS16	181220	pKS27_pKS16	pKS27	pKS16	0.23	14362.6	4461.24
181220_pKS27_pKS16	181220	pKS27_pKS16	pKS27	pKS16	0.045	13597.4	4542.03
181220_pKS27_pKS16	181220	pKS27_pKS16	pKS27	pKS16	0.16	28535.6	4721.71
181220_pKS27_pKS16	181220	pKS27_pKS16	pKS27	pKS16	0.357	28991.8	4684.55
181220_pKS27_pKS16	181220	pKS27_pKS16	pKS27	pKS16	0.341	23478.7	4617.85
181220_pKS27_pKS16	181220	pKS27_pKS16	pKS27	pKS16	0.237	16976.9	4512.49
181220_pKS27_pKS16	181220	pKS27_pKS16	pKS27	pKS16	0.466	34980.2	4551.17
181220_pKS27_pKS16	181220	pKS27_pKS16	pKS27	pKS16	0.573	53997.8	5039.41
181220_pKS27_pKS16	181220	pKS27_pKS16	pKS27	pKS16	0.227	11526.1	4457.89
181220_pKS27_pKS16	181220	pKS27_pKS16	pKS27	pKS16	0.296	24406.7	5018.77
181220_pKS27_pKS16	181220	pKS27_pKS16	pKS27	pKS16	0.338	29863.5	4678.3
181220_pKS27_pKS16	181220	pKS27_pKS16	pKS27	pKS16	0.234	34830.4	4725.8
181220_pKS27_pKS16	181220	pKS27_pKS16	pKS27	pKS16	0.162	24493.9	4658.03
181220_pKS27_pKS16	181220	pKS27_pKS16	pKS27	pKS16	0.925	96749.9	15776.7
181220_pKS27_pKS16	181220	pKS27_pKS16	pKS27	pKS16	0.22	84270.5	4690.89
181220_pKS27_pKS16	181220	pKS27_pKS16	pKS27	pKS16	0.771	67286.5	6544.55
181220_pKS27_pKS16	181220	pKS27_pKS16	pKS27	pKS16	0.309	23745.7	5271.87
181220_pKS27_pKS16	181220	pKS27_pKS16	pKS27	pKS16	0.327	37288.5	4635.93
181220_pKS27_pKS16	181220	pKS27_pKS16	pKS27	pKS16	0.161	15230.4	4563.76
181220_pKS27_pKS16	181220	pKS27_pKS16	pKS27	pKS16	0.919	84552.9	14658.6
181220_pKS27_pKS16	181220	pKS27_pKS16	pKS27	pKS16	0.692	54706.6	10943.8
181220_pKS27_pKS16	181220	pKS27_pKS16	pKS27	pKS16	0.869	79629.7	9377.27
181220_pKS27_pKS16	181220	pKS27_pKS16	pKS27	pKS16	0.62	62713.5	5927.81
181220_pKS27_pKS16	181220	pKS27_pKS16	pKS27	pKS16	0.289	34889.1	4573.61
181220_pKS27_pKS16	181220	pKS27_pKS16	pKS27	pKS16	0.275	17532.9	4546.36
181220_pKS27_pKS16	181220	pKS27_pKS16	pKS27	pKS16	0.281	78411.6	4977.1
181220_pKS27_pKS16	181220	pKS27_pKS16	pKS27	pKS16	0.354	110978	6257.98
181220_pKS27_pKS16	181220	pKS27_pKS16	pKS27	pKS16	0.695	140838	25081.5
181220_pKS27_pKS16	181220	pKS27_pKS16	pKS27	pKS16	0.869	80437.7	30703.8
181220_pKS27_pKS16	181220	pKS27_pKS16	pKS27	pKS16	0.327	58284.3	4697.96
181220_pKS27_pKS16	181220	pKS27_pKS16	pKS27	pKS16	0.175	27723.1	4588.79
181220_pKS27_pKS16	181220	pKS27_pKS16	pKS27	pKS16	0.425	29871.8	5300.13
181220_pKS27_pKS16	181220	pKS27_pKS16	pKS27	pKS16	0.899	91714.9	19241.8
181220_pKS27_pKS16	181220	pKS27_pKS16	pKS27	pKS16	0.755	88369.2	8246.57
181220_pKS27_pKS16	181220	pKS27_pKS16	pKS27	pKS16	0.077	87230.7	5355.46
181220_pKS27_pKS16	181220	pKS27_pKS16	pKS27	pKS16	0.31	61633.7	4795
181220_pKS27_pKS16	181220	pKS27_pKS16	pKS27	pKS16	0.273	19206.8	4520.23
181220_pKS27_pKS16	181220	pKS27_pKS16	pKS27	pKS16	0.313	20995.2	4517.49
181220_pKS27_pKS16	181220	pKS27_pKS16	pKS27	pKS16	0.284	71248.5	5282.3
181220_pKS27_pKS16	181220	pKS27_pKS16	pKS27	pKS16	0.714	70122.2	9156.43
181220_pKS27_pKS16	181220	pKS27_pKS16	pKS27	pKS16	0.83	91736.7	12345.6
181220_pKS27_pKS16	181220	pKS27_pKS16	pKS27	pKS16	0.881	114839	26022.2
181220_pKS27_pKS16	181220	pKS27_pKS16	pKS27	pKS16	0.247	59884.2	4764.64
181220_pKS27_pKS16	181220	pKS27_pKS16	pKS27	pKS16	0.877	74960	9384.31
181220_pKS27_pKS16	181220	pKS27_pKS16	pKS27	pKS16	0.876	97531.4	13166.3
181220_pKS27_pKS16	181220	pKS27_pKS16	pKS27	pKS16	0.845	100035	11456.2
181220_pKS27_pKS16	181220	pKS27_pKS16	pKS27	pKS16	0.206	17933	4578.43
181220_pKS27_pKS16	181220	pKS27_pKS16	pKS27	pKS16	0.164	57494	9590.83
181220_pKS27_pKS16	181220	pKS27_pKS16	pKS27	pKS16	0.283	87538.1	5295.31
181220_pKS27_pKS16	181220	pKS27_pKS16	pKS27	pKS16	0.506	61501.9	5480.15
181220_pKS27_pKS16	181220	pKS27_pKS16	pKS27	pKS16	0.233	42260.5	5804.77
181220_pKS27_pKS16	181220	pKS27_pKS16	pKS27	pKS16	0.596	25570.4	6215.66
181220_pKS27_pKS16	181220	pKS27_pKS16	pKS27	pKS16	0.217	22941.6	3741.85
181220_pKS27_pKS16	181220	pKS27_pKS16	pKS27	pKS16	0.257	9863.34	2633.28
181220_pKS27_pKS16	181220	pKS27_pKS16	pKS27	pKS16	0.253	33095.1	4725.22
181220_pKS27_pKS16	181220	pKS27_pKS16	pKS27	pKS16	0.655	69537	6933.22
181220_pKS27_pKS16	181220	pKS27_pKS16	pKS27	pKS16	0.578	53351.9	5817.79
181220_pKS27_pKS16	181220	pKS27_pKS16	pKS27	pKS16	0.877	55577.4	7973.62
181220_pKS27_pKS16	181220	pKS27_pKS16	pKS27	pKS16	0.187	20032.8	4656.2
181220_pKS27_pKS16	181220	pKS27_pKS16	pKS27	pKS16	0.66	41161.7	5962.08
181220_pKS27_pKS16	181220	pKS27_pKS16	pKS27	pKS16	0.345	100762	5078.8
181220_pKS27_pKS16	181220	pKS27_pKS16	pKS27	pKS16	0.282	49628.1	4946.06
181220_pKS27_pKS16	181220	pKS27_pKS16	pKS27	pKS16	0.637	86896	7797.26
181220_pKS27_pKS16	181220	pKS27_pKS16	pKS27	pKS16	0.128	49111.7	4911.34
181220_pKS27_pKS16	181220	pKS27_pKS16	pKS27	pKS16	0.887	39918.8	5542.89
181220_pKS27_pKS16	181220	pKS27_pKS16	pKS27	pKS16	0.8	57246.6	6179.72
181220_pKS27_pKS16	181220	pKS27_pKS16	pKS27	pKS16	0.496	54180	5173.95
181220_pKS27_pKS16	181220	pKS27_pKS16	pKS27	pKS16	0.289	26920	4680.86
181220_pKS27_pKS16	181220	pKS27_pKS16	pKS27	pKS16	0.876	68573.6	7953.53
181220_pKS27_pKS16	181220	pKS27_pKS16	pKS27	pKS16	0.926	74212.7	12569.9
181220_pKS27_pKS16	181220	pKS27_pKS16	pKS27	pKS16	0.614	68605.2	6436.96
181220_pKS27_pKS16	181220	pKS27_pKS16	pKS27	pKS16	0.172	23179.7	4845.34
181220_pKS27_pKS16	181220	pKS27_pKS16	pKS27	pKS16	0.147	15023.3	4554.77
181220_pKS27_pKS16	181220	pKS27_pKS16	pKS27	pKS16	0.366	43748.6	4134.73
181220_pKS27_pKS16	181220	pKS27_pKS16	pKS27	pKS16	0.394	60946.8	5085.32
181220_pKS27_pKS16	181220	pKS27_pKS16	pKS27	pKS16	0.814	60520.6	10840.2
181220_pKS27_pKS16	181220	pKS27_pKS16	pKS27	pKS16	0.363	89344.4	5222.21
181220_pKS27_pKS16	181220	pKS27_pKS16	pKS27	pKS16	0.689	80041.7	6668.72
181220_pKS27_pKS16	181220	pKS27_pKS16	pKS27	pKS16	0.643	70874.1	6269.56
181220_pKS27_pKS16	181220	pKS27_pKS16	pKS27	pKS16	0.834	58075.2	7474.5
181220_pKS27_pKS16	181220	pKS27_pKS16	pKS27	pKS16	0.698	50701.3	6297.82
181220_pKS27_pKS16	181220	pKS27_pKS16	pKS27	pKS16	0.754	66002.4	8517.71
181220_pKS27_pKS16	181220	pKS27_pKS16	pKS27	pKS16	0.311	33491.8	4931.49
181220_pKS27_pKS16	181220	pKS27_pKS16	pKS27	pKS16	0.781	77722.4	9867.16
181220_pKS27_pKS16	181220	pKS27_pKS16	pKS27	pKS16	0.258	20193.6	4682.66
181220_pKS27_pKS16	181220	pKS27_pKS16	pKS27	pKS16	0.247	61830.1	4437.98
181220_pKS27_pKS16	181220	pKS27_pKS16	pKS27	pKS16	0.23	15374	3073.47
181220_pKS27_pKS16	181220	pKS27_pKS16	pKS27	pKS16	0.651	64054.4	6145.82
181220_pKS27_pKS16	181220	pKS27_pKS16	pKS27	pKS16	0.722	40475.6	5567.28
181220_pKS27_pKS16	181220	pKS27_pKS16	pKS27	pKS16	0.143	28652.7	4565.75
181220_pKS27_pKS16	181220	pKS27_pKS16	pKS27	pKS16	0.185	21554.8	4675.28
181220_pKS27_pKS16	181220	pKS27_pKS16	pKS27	pKS16	0.24	26084.7	4643.24
181220_pKS27_pKS16	181220	pKS27_pKS16	pKS27	pKS16	0.315	33107.4	4841.49
181220_pKS27_pKS16	181220	pKS27_pKS16	pKS27	pKS16	0.279	16043.3	4804.24
181220_pKS27_pKS16	181220	pKS27_pKS16	pKS27	pKS16	0.79	89286.9	8008.26
181220_pKS27_pKS16	181220	pKS27_pKS16	pKS27	pKS16	0.916	119802	13248.7
181220_pKS27_pKS16	181220	pKS27_pKS16	pKS27	pKS16	0.901	89555.8	11771.4
181220_pKS27_pKS16	181220	pKS27_pKS16	pKS27	pKS16	0.168	63042.9	5116.27
181220_pKS27_pKS16	181220	pKS27_pKS16	pKS27	pKS16	0.177	35822.5	4752.78
181220_pKS27_pKS16	181220	pKS27_pKS16	pKS27	pKS16	0.871	87331.8	10503.6
181220_pKS27_pKS16	181220	pKS27_pKS16	pKS27	pKS16	0.386	25816.2	4860.91
181220_pKS27_pKS16	181220	pKS27_pKS16	pKS27	pKS16	0.503	28690.4	2854.92
181220_pKS27_pKS16	181220	pKS27_pKS16	pKS27	pKS16	0.411	35885	4460.63
181220_pKS27_pKS16	181220	pKS27_pKS16	pKS27	pKS16	0.159	37989.5	4514.5
181220_pKS27_pKS16	181220	pKS27_pKS16	pKS27	pKS16	0.288	28130.9	4679.58
181220_pKS27_pKS16	181220	pKS27_pKS16	pKS27	pKS16	0.55	85064.5	6225.57
181220_pKS27_pKS16	181220	pKS27_pKS16	pKS27	pKS16	0.647	50443.3	5575.45
181220_pKS27_pKS16	181220	pKS27_pKS16	pKS27	pKS16	0.088	16294.6	4697.2
181220_pKS27_pKS16	181220	pKS27_pKS16	pKS27	pKS16	0.769	85995.2	6796.61
181220_pKS27_pKS16	181220	pKS27_pKS16	pKS27	pKS16	0.586	79532.5	6360.62
181220_pKS27_pKS16	181220	pKS27_pKS16	pKS27	pKS16	0.108	64370.3	5182.88
181220_pKS27_pKS16	181220	pKS27_pKS16	pKS27	pKS16	0.43	57214.7	4942.25
181220_pKS27_pKS16	181220	pKS27_pKS16	pKS27	pKS16	0.274	17845.4	4563.43
181220_pKS27_pKS16	181220	pKS27_pKS16	pKS27	pKS16	0.665	33708.1	6775.39
181220_pKS27_pKS16	181220	pKS27_pKS16	pKS27	pKS16	0.198	8437.9	4446.3
181220_pKS27_pKS16	181220	pKS27_pKS16	pKS27	pKS16	0.133	28801.1	4719.98
181220_pKS27_pKS16	181220	pKS27_pKS16	pKS27	pKS16	0.9	104192	14245
181220_pKS27_pKS16	181220	pKS27_pKS16	pKS27	pKS16	0.806	76532.6	9244.5
181220_pKS27_pKS16	181220	pKS27_pKS16	pKS27	pKS16	0.621	49203.6	5870.01
181220_pKS27_pKS16	181220	pKS27_pKS16	pKS27	pKS16	0.771	57717.6	11998
181220_pKS27_pKS16	181220	pKS27_pKS16	pKS27	pKS16	0.166	25138.1	4877.53
181220_pKS27_pKS16	181220	pKS27_pKS16	pKS27	pKS16	0.669	134817	7596.42
181220_pKS27_pKS16	181220	pKS27_pKS16	pKS27	pKS16	0.787	84705.4	8156.27
181220_pKS27_pKS16	181220	pKS27_pKS16	pKS27	pKS16	0.091	41265.1	4871.55
181220_pKS27_pKS16	181220	pKS27_pKS16	pKS27	pKS16	0.266	28878.5	4600.77
181220_pKS27_pKS16	181220	pKS27_pKS16	pKS27	pKS16	0.913	80673	23758.8
181220_pKS27_pKS16	181220	pKS27_pKS16	pKS27	pKS16	0.772	83747.2	10602.2
181220_pKS27_pKS16	181220	pKS27_pKS16	pKS27	pKS16	0.189	71224.7	4931.67
181220_pKS27_pKS16	181220	pKS27_pKS16	pKS27	pKS16	0.266	31478.3	4782.69
181220_pKS27_pKS16	181220	pKS27_pKS16	pKS27	pKS16	0.415	42320.3	4951.89
181220_pKS27_pKS16	181220	pKS27_pKS16	pKS27	pKS16	0.18	14087.5	5025.81
181220_pKS27_pKS16	181220	pKS27_pKS16	pKS27	pKS16	0.68	58673	6099.78
181220_pKS27_pKS16	181220	pKS27_pKS16	pKS27	pKS16	0.611	52103.1	6198.96
181220_pKS27_pKS16	181220	pKS27_pKS16	pKS27	pKS16	0.691	115488	8809.53
181220_pKS27_pKS16	181220	pKS27_pKS16	pKS27	pKS16	0.625	86128	8479.11
181220_pKS27_pKS16	181220	pKS27_pKS16	pKS27	pKS16	0.364	36652.2	4640.25
[truncated: 1,668 more rows]

## Sheet: Figure 4H
Samples	Date	Green_Red	Green	Red	Pearson	Green_Intensity	Red_Intensity
[truncated: 1,194 more rows]

[truncated: 2 more sheets: Ext Fig 4A, Ext Fig 4E]
